# Supplementary material for: Proteomics pinpoints alterations in grade I meningiomas of male versus female patients
Source: Sci Rep. 2020 Jun 25;10:10335. doi: 10.1038/s41598-020-67113-3 (PMC7316823; doi:10.1038/s41598-020-67113-3)
Supplement: Supplementary file 3 — Supplemenatry information3. [file 41598_2020_67113_MOESM3_ESM.xlsx]

## Sheet: Female Identifications
#UniquePeptides	SequenceCount	NSAF	Coverage	Description
82	82	0.000676185	0.472	Complement C3 OS=Homo sapiens OX=9606 GN=C3 PE=1 SV=2
50	50	0.000837595	0.5392	Neutral alpha-glucosidase AB OS=Homo sapiens OX=9606 GN=GANAB PE=1 SV=3
34	34	0.00130354	0.5703	Protein disulfide-isomerase A3 OS=Homo sapiens OX=9606 GN=PDIA3 PE=1 SV=4
50	50	0.00137483	0.6427	ATP synthase subunit beta, mitochondrial OS=Homo sapiens OX=9606 GN=ATP5F1B PE=1 SV=3
24	24	0.0019043	0.672	Protein/nucleic acid deglycase DJ-1 OS=Homo sapiens OX=9606 GN=PARK7 PE=1 SV=2
25	25	0.00248312	0.7914	Phosphatidylethanolamine-binding protein 1 OS=Homo sapiens OX=9606 GN=PEBP1 PE=1 SV=3
97	97	0.000812072	0.5387	A-kinase anchor protein 12 OS=Homo sapiens OX=9606 GN=AKAP12 PE=1 SV=4
19	19	7.31991e-05	0.2346	Inactive tyrosine-protein kinase 7 OS=Homo sapiens OX=9606 GN=PTK7 PE=1 SV=2
20	20	0.000510462	0.4216	Fibrinogen gamma chain OS=Homo sapiens OX=9606 GN=FGG PE=1 SV=3
14	14	0.000716756	0.3333	Nucleophosmin OS=Homo sapiens OX=9606 GN=NPM1 PE=1 SV=2
19	19	0.000373679	0.2309	Prosaposin OS=Homo sapiens OX=9606 GN=PSAP PE=1 SV=2
26	26	0.000921237	0.5204	Calreticulin OS=Homo sapiens OX=9606 GN=CALR PE=1 SV=1
10	10	0.000129454	0.2195	D-3-phosphoglycerate dehydrogenase OS=Homo sapiens OX=9606 GN=PHGDH PE=1 SV=4
8	8	0.00100149	0.5556	Tubulin-specific chaperone A OS=Homo sapiens OX=9606 GN=TBCA PE=1 SV=3
12	12	0.000222004	0.4345	3-hydroxyisobutyrate dehydrogenase, mitochondrial OS=Homo sapiens OX=9606 GN=HIBADH PE=1 SV=2
17	17	0.000174156	0.2445	26S proteasome non-ATPase regulatory subunit 1 OS=Homo sapiens OX=9606 GN=PSMD1 PE=1 SV=2
20	20	8.41408e-05	0.2182	NAD(P) transhydrogenase, mitochondrial OS=Homo sapiens OX=9606 GN=NNT PE=1 SV=3
16	16	0.000966669	0.3959	Carboxymethylenebutenolidase homolog OS=Homo sapiens OX=9606 GN=CMBL PE=1 SV=1
7	7	0.000124322	0.1505	Histidine-rich glycoprotein OS=Homo sapiens OX=9606 GN=HRG PE=1 SV=1
9	9	0.000664188	0.4932	40S ribosomal protein S16 OS=Homo sapiens OX=9606 GN=RPS16 PE=1 SV=2
5	5	0.000243605	0.2748	Superoxide dismutase [Mn], mitochondrial OS=Homo sapiens OX=9606 GN=SOD2 PE=1 SV=3
15	15	0.000205221	0.3708	26S proteasome regulatory subunit 6B OS=Homo sapiens OX=9606 GN=PSMC4 PE=1 SV=2
34	34	0.000238064	0.2574	Ribosome-binding protein 1 OS=Homo sapiens OX=9606 GN=RRBP1 PE=1 SV=5
6	6	0.000213124	0.2286	SAP domain-containing ribonucleoprotein OS=Homo sapiens OX=9606 GN=SARNP PE=1 SV=3
3	3	0.000626835	0.2521	40S ribosomal protein S20 OS=Homo sapiens OX=9606 GN=RPS20 PE=1 SV=1
8	8	0.000486094	0.346	60S ribosomal protein L13 OS=Homo sapiens OX=9606 GN=RPL13 PE=1 SV=4
6	6	0.000171479	0.2328	ATPase ASNA1 OS=Homo sapiens OX=9606 GN=ASNA1 PE=1 SV=2
14	14	0.000250853	0.3579	Proliferation-associated protein 2G4 OS=Homo sapiens OX=9606 GN=PA2G4 PE=1 SV=3
2	2	0.000296006	0.381	Cytochrome b-c1 complex subunit 9 OS=Homo sapiens OX=9606 GN=UQCR10 PE=1 SV=3
3	3	0.000198916	0.24	Protein BRICK1 OS=Homo sapiens OX=9606 GN=BRK1 PE=1 SV=1
4	4	0.000439676	0.3821	Thioredoxin domain-containing protein 17 OS=Homo sapiens OX=9606 GN=TXNDC17 PE=1 SV=1
5	5	0.000110128	0.2126	Emerin OS=Homo sapiens OX=9606 GN=EMD PE=1 SV=1
3	3	0.000299463	0.219	60S ribosomal protein L28 OS=Homo sapiens OX=9606 GN=RPL28 PE=1 SV=3
6	6	0.000210546	0.2702	Eukaryotic translation initiation factor 4H OS=Homo sapiens OX=9606 GN=EIF4H PE=1 SV=5
11	11	0.000252932	0.3011	AP-2 complex subunit mu OS=Homo sapiens OX=9606 GN=AP2M1 PE=1 SV=2
5	5	4.94294e-05	0.1301	Isobutyryl-CoA dehydrogenase, mitochondrial OS=Homo sapiens OX=9606 GN=ACAD8 PE=1 SV=1
1	1	3.81617e-06	0.013	Collagen alpha-1(III) chain OS=Homo sapiens OX=9606 GN=COL3A1 PE=1 SV=4
2	2	0.000474111	0.1695	40S ribosomal protein S30 OS=Homo sapiens OX=9606 GN=FAU PE=1 SV=1
4	4	1.39167e-05	0.0725	ATP-dependent RNA helicase DDX42 OS=Homo sapiens OX=9606 GN=DDX42 PE=1 SV=1
5	5	0.000140275	0.2522	V-type proton ATPase subunit E 1 OS=Homo sapiens OX=9606 GN=ATP6V1E1 PE=1 SV=1
3	3	2.0106e-05	0.0458	CD44 antigen OS=Homo sapiens OX=9606 GN=CD44 PE=1 SV=3
5	5	0.000124322	0.1778	Ester hydrolase C11orf54 OS=Homo sapiens OX=9606 GN=C11orf54 PE=1 SV=1
3	3	0.000100029	0.1341	Sepiapterin reductase OS=Homo sapiens OX=9606 GN=SPR PE=1 SV=1
1	1	2.63892e-05	0.0613	Ras-related protein Rab-17 OS=Homo sapiens OX=9606 GN=RAB17 PE=1 SV=2
1	1	3.8253e-06	0.0103	E3 ubiquitin-protein ligase NEDD4-like OS=Homo sapiens OX=9606 GN=NEDD4L PE=1 SV=2
1	1	8.59371e-06	0.0461	Transmembrane emp24 domain-containing protein 3 OS=Homo sapiens OX=9606 GN=TMED3 PE=1 SV=1
5	5	0.000113564	0.1731	Gamma-soluble NSF attachment protein OS=Homo sapiens OX=9606 GN=NAPG PE=1 SV=1
1	1	4.69732e-06	0.0126	Protein sel-1 homolog 1 OS=Homo sapiens OX=9606 GN=SEL1L PE=1 SV=3
9	9	0.00021357	0.2486	Na(+)/H(+) exchange regulatory cofactor NHE-RF1 OS=Homo sapiens OX=9606 GN=SLC9A3R1 PE=1 SV=4
15	15	0.000219392	0.3431	Lipoma-preferred partner OS=Homo sapiens OX=9606 GN=LPP PE=1 SV=1
3	3	2.99706e-05	0.0661	Hyaluronan-binding protein 2 OS=Homo sapiens OX=9606 GN=HABP2 PE=1 SV=1
10	10	0.000527612	0.6049	Isochorismatase domain-containing protein 2 OS=Homo sapiens OX=9606 GN=ISOC2 PE=1 SV=1
5	5	0.000144374	0.1871	Junctional adhesion molecule C OS=Homo sapiens OX=9606 GN=JAM3 PE=1 SV=1
6	6	4.4904e-05	0.0864	Choline transporter-like protein 2 OS=Homo sapiens OX=9606 GN=SLC44A2 PE=1 SV=3
6	6	3.91224e-05	0.0967	Neural cell adhesion molecule 1 OS=Homo sapiens OX=9606 GN=NCAM1 PE=1 SV=3
1	1	7.48429e-05	0.0702	Peroxisomal biogenesis factor 19 OS=Homo sapiens OX=9606 GN=PEX19 PE=1 SV=1
11	11	0.000118313	0.4079	Nuclear migration protein nudC OS=Homo sapiens OX=9606 GN=NUDC PE=1 SV=1
6	6	8.80158e-05	0.3156	Lymphocyte-specific protein 1 OS=Homo sapiens OX=9606 GN=LSP1 PE=1 SV=1
1	1	3.18775e-05	0.1111	Immunoglobulin lambda variable 1-47 OS=Homo sapiens OX=9606 GN=IGLV1-47 PE=1 SV=2
2	2	1.51921e-05	0.0489	Alpha-2-antiplasmin OS=Homo sapiens OX=9606 GN=SERPINF2 PE=1 SV=3
1	1	7.69004e-05	0.1031	Cysteine-rich and transmembrane domain-containing protein 1 OS=Homo sapiens OX=9606 GN=CYSTM1 PE=1 SV=1
1	1	4.01904e-06	0.0302	Argininosuccinate lyase OS=Homo sapiens OX=9606 GN=ASL PE=1 SV=4
9	9	0.000106562	0.2675	Isocitrate dehydrogenase [NAD] subunit beta, mitochondrial OS=Homo sapiens OX=9606 GN=IDH3B PE=1 SV=2
14	14	0.000118402	0.3157	Phosphoglucomutase-like protein 5 OS=Homo sapiens OX=9606 GN=PGM5 PE=1 SV=2
6	6	0.000173473	0.2791	Casein kinase II subunit beta OS=Homo sapiens OX=9606 GN=CSNK2B PE=1 SV=1
8	8	0.00014811	0.2924	Ras suppressor protein 1 OS=Homo sapiens OX=9606 GN=RSU1 PE=1 SV=3
7	7	2.12719e-05	0.0894	Focal adhesion kinase 1 OS=Homo sapiens OX=9606 GN=PTK2 PE=1 SV=2
6	6	3.68753e-05	0.096	Double-strand break repair protein MRE11 OS=Homo sapiens OX=9606 GN=MRE11 PE=1 SV=3
5	5	2.43592e-05	0.1074	Zinc finger protein 185 OS=Homo sapiens OX=9606 GN=ZNF185 PE=1 SV=3
4	4	4.46667e-05	0.2754	Iron-sulfur cluster assembly enzyme ISCU, mitochondrial OS=Homo sapiens OX=9606 GN=ISCU PE=1 SV=2
6	6	0.000120497	0.2308	Hydroxymethylglutaryl-CoA lyase, mitochondrial OS=Homo sapiens OX=9606 GN=HMGCL PE=1 SV=2
5	5	3.71616e-05	0.0978	N-acetylglucosamine-6-sulfatase OS=Homo sapiens OX=9606 GN=GNS PE=1 SV=3
4	4	3.79288e-05	0.1492	Secreted frizzled-related protein 2 OS=Homo sapiens OX=9606 GN=SFRP2 PE=1 SV=2
3	3	1.19592e-06	0.0092	E3 ubiquitin-protein ligase MYCBP2 OS=Homo sapiens OX=9606 GN=MYCBP2 PE=1 SV=4
3	3	2.13124e-05	0.1086	Casein kinase II subunit alpha' OS=Homo sapiens OX=9606 GN=CSNK2A2 PE=1 SV=1
2	2	2.9138e-05	0.1484	NADH dehydrogenase [ubiquinone] 1 alpha subcomplex subunit 6 OS=Homo sapiens OX=9606 GN=NDUFA6 PE=1 SV=4
2	2	9.25476e-06	0.062	tRNA methyltransferase 10 homolog C OS=Homo sapiens OX=9606 GN=TRMT10C PE=1 SV=2
3	3	5.44783e-05	0.0787	Protein PRRC1 OS=Homo sapiens OX=9606 GN=PRRC1 PE=1 SV=1
1	1	1.6953e-05	0.2091	Dermcidin OS=Homo sapiens OX=9606 GN=DCD PE=1 SV=2
2	2	4.12574e-06	0.0162	Partitioning defective 3 homolog OS=Homo sapiens OX=9606 GN=PARD3 PE=1 SV=2
1	1	3.60703e-06	0.0445	Autophagy-related protein 13 OS=Homo sapiens OX=9606 GN=ATG13 PE=1 SV=1
1	1	3.4534e-05	0.0667	5'-AMP-activated protein kinase subunit beta-1 OS=Homo sapiens OX=9606 GN=PRKAB1 PE=1 SV=4
2	2	1.71874e-05	0.0829	CCA tRNA nucleotidyltransferase 1, mitochondrial OS=Homo sapiens OX=9606 GN=TRNT1 PE=1 SV=2
1	1	9.74167e-05	0.0896	Prefoldin subunit 4 OS=Homo sapiens OX=9606 GN=PFDN4 PE=1 SV=1
1	1	3.92597e-06	0.0232	CAAX prenyl protease 1 homolog OS=Homo sapiens OX=9606 GN=ZMPSTE24 PE=1 SV=2
1	1	8.71418e-06	0.0304	Lysophosphatidic acid phosphatase type 6 OS=Homo sapiens OX=9606 GN=ACP6 PE=1 SV=3
1	1	7.64277e-06	0.0615	Adiponectin OS=Homo sapiens OX=9606 GN=ADIPOQ PE=1 SV=1
1	1	2.15588e-05	0.0636	Microfibrillar-associated protein 5 OS=Homo sapiens OX=9606 GN=MFAP5 PE=1 SV=1
1	1	3.98469e-06	0.0385	Tapasin-related protein OS=Homo sapiens OX=9606 GN=TAPBPL PE=1 SV=2
2	2	1.17285e-05	0.0723	Gamma-glutamyl hydrolase OS=Homo sapiens OX=9606 GN=GGH PE=1 SV=2
3	3	2.24679e-05	0.0924	Wiskott-Aldrich syndrome protein family member 2 OS=Homo sapiens OX=9606 GN=WASF2 PE=1 SV=3
1	1	9.25476e-06	0.0323	Queuine tRNA-ribosyltransferase catalytic subunit 1 OS=Homo sapiens OX=9606 GN=QTRT1 PE=1 SV=3
1	1	1.42029e-06	0.0137	Ataxin-2 OS=Homo sapiens OX=9606 GN=ATXN2 PE=1 SV=2
1	1	3.72223e-06	0.024	Periodic tryptophan protein 1 homolog OS=Homo sapiens OX=9606 GN=PWP1 PE=1 SV=1
1	1	5.84588e-06	0.0188
1	1	2.52005e-05	0.1757	NADH dehydrogenase [ubiquinone] 1 alpha subcomplex assembly factor 8 OS=Homo sapiens OX=9606 GN=NDUFAF8 PE=1 SV=1
1	1	2.09532e-05	0.0506
7	7	4.22349e-05	0.1446	Excitatory amino acid transporter 2 OS=Homo sapiens OX=9606 GN=SLC1A2 PE=1 SV=2
1	1	1.80177e-05	0.0725	Methylated-DNA--protein-cysteine methyltransferase OS=Homo sapiens OX=9606 GN=MGMT PE=1 SV=1
1	1	1.3712e-05	0.125	Keratinocyte-associated protein 2 OS=Homo sapiens OX=9606 GN=KRTCAP2 PE=1 SV=2
1	1	2.88674e-06	0.0232	Long-chain fatty acid transport protein 1 OS=Homo sapiens OX=9606 GN=SLC27A1 PE=1 SV=1
2	2	2.9758e-05	0.117	Trafficking protein particle complex subunit 5 OS=Homo sapiens OX=9606 GN=TRAPPC5 PE=1 SV=1
33	33	0.00193628	0.682	Carbonic anhydrase 1 OS=Homo sapiens OX=9606 GN=CA1 PE=1 SV=2
32	32	0.000991152	0.5315	Protein disulfide-isomerase OS=Homo sapiens OX=9606 GN=P4HB PE=1 SV=3
29	29	0.00250421	0.6905	Glutathione S-transferase P OS=Homo sapiens OX=9606 GN=GSTP1 PE=1 SV=2
29	29	0.000357358	0.3469	26S proteasome non-ATPase regulatory subunit 2 OS=Homo sapiens OX=9606 GN=PSMD2 PE=1 SV=3
18	18	0.000189346	0.2798	Matrin-3 OS=Homo sapiens OX=9606 GN=MATR3 PE=1 SV=2
6	6	0.000629382	0.3562	Prostaglandin E synthase 3 OS=Homo sapiens OX=9606 GN=PTGES3 PE=1 SV=1
12	12	0.000560159	0.4753	Proteasome subunit alpha type-1 OS=Homo sapiens OX=9606 GN=PSMA1 PE=1 SV=1
14	14	0.000667902	0.6277	S-formylglutathione hydrolase OS=Homo sapiens OX=9606 GN=ESD PE=1 SV=2
7	7	3.77211e-05	0.0948	GDH/6PGL endoplasmic bifunctional protein OS=Homo sapiens OX=9606 GN=H6PD PE=1 SV=2
6	6	0.00030929	0.3512	Proteasome subunit beta type-3 OS=Homo sapiens OX=9606 GN=PSMB3 PE=1 SV=2
7	7	0.000139637	0.1836	Secernin-1 OS=Homo sapiens OX=9606 GN=SCRN1 PE=1 SV=2
4	4	5.19212e-05	0.1137	Eukaryotic translation initiation factor 5 OS=Homo sapiens OX=9606 GN=EIF5 PE=1 SV=2
22	22	0.000353611	0.4531	Aspartate--tRNA ligase, cytoplasmic OS=Homo sapiens OX=9606 GN=DARS PE=1 SV=2
4	4	0.000522154	0.232	40S ribosomal protein S25 OS=Homo sapiens OX=9606 GN=RPS25 PE=1 SV=1
7	7	0.000392039	0.3466	60S ribosomal protein L18a OS=Homo sapiens OX=9606 GN=RPL18A PE=1 SV=2
3	3	3.11672e-05	0.0947	Decorin OS=Homo sapiens OX=9606 GN=DCN PE=1 SV=1
7	7	0.000148003	0.2513	Hsp90 co-chaperone Cdc37 OS=Homo sapiens OX=9606 GN=CDC37 PE=1 SV=1
9	9	0.000142535	0.3439	Mitochondrial 2-oxoglutarate/malate carrier protein OS=Homo sapiens OX=9606 GN=SLC25A11 PE=1 SV=3
5	5	0.000120312	0.2298	Protein canopy homolog 4 OS=Homo sapiens OX=9606 GN=CNPY4 PE=2 SV=1
3	3	6.99313e-05	0.1917	Insulin-like growth factor-binding protein 6 OS=Homo sapiens OX=9606 GN=IGFBP6 PE=1 SV=1
12	12	0.000315123	0.3032	Thioredoxin domain-containing protein 5 OS=Homo sapiens OX=9606 GN=TXNDC5 PE=1 SV=2
16	16	8.00849e-05	0.1518	Splicing factor 3B subunit 1 OS=Homo sapiens OX=9606 GN=SF3B1 PE=1 SV=3
4	4	8.71418e-05	0.162	Glycerol-3-phosphate phosphatase OS=Homo sapiens OX=9606 GN=PGP PE=1 SV=1
5	5	0.00033196	0.3613	Programmed cell death protein 6 OS=Homo sapiens OX=9606 GN=PDCD6 PE=1 SV=1
15	15	0.000114722	0.2264	Complement factor B OS=Homo sapiens OX=9606 GN=CFB PE=1 SV=2
8	8	0.000173026	0.2021	Angiotensinogen OS=Homo sapiens OX=9606 GN=AGT PE=1 SV=1
6	6	0.000120312	0.176	Protein quaking OS=Homo sapiens OX=9606 GN=QKI PE=1 SV=1
15	15	0.000390808	0.4761	Rho GTPase-activating protein 1 OS=Homo sapiens OX=9606 GN=ARHGAP1 PE=1 SV=1
9	9	0.000154438	0.2712	Probable ATP-dependent RNA helicase DDX6 OS=Homo sapiens OX=9606 GN=DDX6 PE=1 SV=2
2	2	1.16189e-05	0.027	Ubiquitin carboxyl-terminal hydrolase 11 OS=Homo sapiens OX=9606 GN=USP11 PE=1 SV=3
3	3	6.5636e-05	0.1014	V-type proton ATPase subunit H OS=Homo sapiens OX=9606 GN=ATP6V1H PE=1 SV=1
10	10	0.000372967	0.448	60S ribosomal protein L31 OS=Homo sapiens OX=9606 GN=RPL31 PE=1 SV=1
2	2	2.60089e-06	0.0065
12	12	5.05059e-05	0.15	Dynamin-like 120 kDa protein, mitochondrial OS=Homo sapiens OX=9606 GN=OPA1 PE=1 SV=3
1	1	0.000158335	0.1038	Glutaredoxin-1 OS=Homo sapiens OX=9606 GN=GLRX PE=1 SV=2
5	5	0.000231945	0.3035	Ran-specific GTPase-activating protein OS=Homo sapiens OX=9606 GN=RANBP1 PE=1 SV=1
3	3	0.000107269	0.1814	Glutathione peroxidase 3 OS=Homo sapiens OX=9606 GN=GPX3 PE=1 SV=2
9	9	0.000285851	0.281	NAD(P)H dehydrogenase [quinone] 1 OS=Homo sapiens OX=9606 GN=NQO1 PE=1 SV=1
11	11	0.000415808	0.4054	Biliverdin reductase A OS=Homo sapiens OX=9606 GN=BLVRA PE=1 SV=2
20	20	0.000549887	0.4154	Caveolae-associated protein 1 OS=Homo sapiens OX=9606 GN=CAVIN1 PE=1 SV=1
18	18	0.000456105	0.5387	Annexin A3 OS=Homo sapiens OX=9606 GN=ANXA3 PE=1 SV=3
12	12	0.000118602	0.1908	Sulfate transporter OS=Homo sapiens OX=9606 GN=SLC26A2 PE=1 SV=2
23	23	0.000397831	0.5533	Sulfide:quinone oxidoreductase, mitochondrial OS=Homo sapiens OX=9606 GN=SQOR PE=1 SV=1
4	4	0.00011302	0.1645	Platelet-activating factor acetylhydrolase IB subunit gamma OS=Homo sapiens OX=9606 GN=PAFAH1B3 PE=1 SV=1
9	9	8.04502e-06	0.0209	Protein AHNAK2 OS=Homo sapiens OX=9606 GN=AHNAK2 PE=1 SV=2
3	3	0.000207204	0.3426	CDGSH iron-sulfur domain-containing protein 1 OS=Homo sapiens OX=9606 GN=CISD1 PE=1 SV=1
10	10	4.18451e-05	0.1405	Myosin phosphatase Rho-interacting protein OS=Homo sapiens OX=9606 GN=MPRIP PE=1 SV=3
2	2	0.000128609	0.1724	2'-deoxynucleoside 5'-phosphate N-hydrolase 1 OS=Homo sapiens OX=9606 GN=DNPH1 PE=1 SV=1
3	3	0.000126625	0.2099	Caveolin-2 OS=Homo sapiens OX=9606 GN=CAV2 PE=1 SV=2
9	9	2.39286e-05	0.1163	Rabankyrin-5 OS=Homo sapiens OX=9606 GN=ANKFY1 PE=1 SV=2
2	2	3.83185e-05	0.1849	Cystatin-C OS=Homo sapiens OX=9606 GN=CST3 PE=1 SV=1
2	2	2.94836e-05	0.087	Complement C1q subcomponent subunit B OS=Homo sapiens OX=9606 GN=C1QB PE=1 SV=3
1	1	4.63889e-05	0.0846	Receptor expression-enhancing protein 1 OS=Homo sapiens OX=9606 GN=REEP1 PE=1 SV=1
13	13	0.000121823	0.2764	Lysine--tRNA ligase OS=Homo sapiens OX=9606 GN=KARS PE=1 SV=3
2	2	0.000157592	0.1901	Mitochondrial intermembrane space import and assembly protein 40 OS=Homo sapiens OX=9606 GN=CHCHD4 PE=1 SV=1
3	3	0.00013712	0.4412	Guanine nucleotide-binding protein G(I)/G(S)/G(O) subunit gamma-7 OS=Homo sapiens OX=9606 GN=GNG7 PE=1 SV=1
4	4	3.69681e-05	0.1123	Kynurenine--oxoglutarate transaminase 3 OS=Homo sapiens OX=9606 GN=KYAT3 PE=1 SV=1
8	8	6.58585e-05	0.197	Nicotinate phosphoribosyltransferase OS=Homo sapiens OX=9606 GN=NAPRT PE=1 SV=2
2	2	2.45696e-05	0.029	ARF GTPase-activating protein GIT2 OS=Homo sapiens OX=9606 GN=GIT2 PE=1 SV=2
2	2	8.77569e-05	0.2824	COMM domain-containing protein 6 OS=Homo sapiens OX=9606 GN=COMMD6 PE=1 SV=1
5	5	8.37814e-06	0.0217	eIF-2-alpha kinase activator GCN1 OS=Homo sapiens OX=9606 GN=GCN1 PE=1 SV=6
1	1	3.78647e-05	0.0609	7,8-dihydro-8-oxoguanine triphosphatase OS=Homo sapiens OX=9606 GN=NUDT1 PE=1 SV=3
4	4	3.08237e-05	0.1384	Gasdermin-D OS=Homo sapiens OX=9606 GN=GSDMD PE=1 SV=1
1	1	0.000118194	0.0845	Mitochondrial import receptor subunit TOM22 homolog OS=Homo sapiens OX=9606 GN=TOMM22 PE=1 SV=3
1	1	5.63394e-06	0.0332	Geranylgeranyl transferase type-2 subunit beta OS=Homo sapiens OX=9606 GN=RABGGTB PE=1 SV=2
7	7	0.000185003	0.3214	Deoxyuridine 5'-triphosphate nucleotidohydrolase, mitochondrial OS=Homo sapiens OX=9606 GN=DUT PE=1 SV=4
1	1	7.12676e-06	0.014	AP-1 complex subunit gamma-like 2 OS=Homo sapiens OX=9606 GN=AP1G2 PE=1 SV=1
14	14	2.99305e-05	0.0789	DnaJ homolog subfamily C member 13 OS=Homo sapiens OX=9606 GN=DNAJC13 PE=1 SV=5
12	12	8.12403e-05	0.1505	Trifunctional purine biosynthetic protein adenosine-3 OS=Homo sapiens OX=9606 GN=GART PE=1 SV=1
7	7	3.97337e-05	0.1307	Heat shock protein 75 kDa, mitochondrial OS=Homo sapiens OX=9606 GN=TRAP1 PE=1 SV=3
9	9	2.30445e-05	0.0884	Ubiquitin-like modifier-activating enzyme 6 OS=Homo sapiens OX=9606 GN=UBA6 PE=1 SV=1
4	4	2.71578e-05	0.1383	Peptidyl-prolyl cis-trans isomerase FKBP8 OS=Homo sapiens OX=9606 GN=FKBP8 PE=1 SV=2
3	3	0.000188579	0.4719	Mitochondrial import inner membrane translocase subunit Tim9 OS=Homo sapiens OX=9606 GN=TIMM9 PE=1 SV=1
4	4	1.49756e-06	0.0112	Protocadherin Fat 4 OS=Homo sapiens OX=9606 GN=FAT4 PE=1 SV=2
3	3	3.47917e-05	0.1381	Cytochrome c-type heme lyase OS=Homo sapiens OX=9606 GN=HCCS PE=1 SV=1
3	3	2.85434e-05	0.0893	Selenide, water dikinase 1 OS=Homo sapiens OX=9606 GN=SEPHS1 PE=1 SV=2
5	5	3.48317e-05	0.092	Golgi integral membrane protein 4 OS=Homo sapiens OX=9606 GN=GOLIM4 PE=1 SV=1
3	3	5.09866e-06	0.0246	Secretory phospholipase A2 receptor OS=Homo sapiens OX=9606 GN=PLA2R1 PE=1 SV=2
2	2	0.000118402	0.254	Cytochrome c oxidase copper chaperone OS=Homo sapiens OX=9606 GN=COX17 PE=1 SV=2
2	2	7.58944e-05	0.1221	Diphosphoinositol polyphosphate phosphohydrolase 1 OS=Homo sapiens OX=9606 GN=NUDT3 PE=1 SV=1
2	2	2.36055e-05	0.0802	Lysophospholipase-like protein 1 OS=Homo sapiens OX=9606 GN=LYPLAL1 PE=1 SV=3
2	2	1.26002e-05	0.0541	Sulfotransferase 1C2 OS=Homo sapiens OX=9606 GN=SULT1C2 PE=1 SV=1
2	2	4.47049e-05	0.0822	UPF0696 protein C11orf68 OS=Homo sapiens OX=9606 GN=C11orf68 PE=1 SV=3
3	3	2.37256e-05	0.0941	Chitinase domain-containing protein 1 OS=Homo sapiens OX=9606 GN=CHID1 PE=1 SV=1
1	1	2.96006e-05	0.2063	Overexpressed in colon carcinoma 1 protein OS=Homo sapiens OX=9606 GN=OCC1 PE=1 SV=2
5	5	4.6097e-05	0.1438	2-oxoisovalerate dehydrogenase subunit alpha, mitochondrial OS=Homo sapiens OX=9606 GN=BCKDHA PE=1 SV=2
4	4	2.49595e-05	0.0803	Cytoplasmic dynein 1 light intermediate chain 1 OS=Homo sapiens OX=9606 GN=DYNC1LI1 PE=1 SV=3
2	2	3.32159e-05	0.0916	Isocitrate dehydrogenase [NAD] subunit gamma, mitochondrial OS=Homo sapiens OX=9606 GN=IDH3G PE=1 SV=1
3	3	2.20365e-05	0.0502	Beta-galactosidase OS=Homo sapiens OX=9606 GN=GLB1 PE=1 SV=2
1	1	1.70305e-05	0.0685	BCL2/adenovirus E1B 19 kDa protein-interacting protein 3-like OS=Homo sapiens OX=9606 GN=BNIP3L PE=1 SV=1
1	1	1.84272e-06	0.0069	Pericentriolar material 1 protein OS=Homo sapiens OX=9606 GN=PCM1 PE=1 SV=5
1	1	6.05109e-05	0.0649	Immunoglobulin-binding protein 1 OS=Homo sapiens OX=9606 GN=IGBP1 PE=1 SV=1
1	1	5.51726e-06	0.0444	39S ribosomal protein L39, mitochondrial OS=Homo sapiens OX=9606 GN=MRPL39 PE=1 SV=3
1	1	4.00179e-06	0.0279	Myocardial zonula adherens protein OS=Homo sapiens OX=9606 GN=MYZAP PE=1 SV=1
1	1	3.61402e-05	0.0543	E3 ubiquitin-protein ligase RNF170 OS=Homo sapiens OX=9606 GN=RNF170 PE=1 SV=2
1	1	5.99625e-06	0.0177	Glucose 1,6-bisphosphate synthase OS=Homo sapiens OX=9606 GN=PGM2L1 PE=1 SV=3
1	1	4.3982e-06	0.0307	STAM-binding protein OS=Homo sapiens OX=9606 GN=STAMBP PE=1 SV=1
1	1	2.80426e-06	0.0211	SH3 domain-containing kinase-binding protein 1 OS=Homo sapiens OX=9606 GN=SH3KBP1 PE=1 SV=2
2	2	1.09055e-05	0.0702	DDB1- and CUL4-associated factor 7 OS=Homo sapiens OX=9606 GN=DCAF7 PE=1 SV=1
1	1	1.97337e-05	0.0635	Selenoprotein S OS=Homo sapiens OX=9606 GN=SELENOS PE=1 SV=3
2	2	1.11667e-05	0.0344	Metastasis-associated protein MTA2 OS=Homo sapiens OX=9606 GN=MTA2 PE=1 SV=1
1	1	1.03315e-05	0.0332	ATPase family AAA domain-containing protein 1 OS=Homo sapiens OX=9606 GN=ATAD1 PE=1 SV=1
1	1	1.04648e-06	0.0067
1	1	4.93343e-06	0.0123
1	1	9.91933e-06	0.1064	Molybdopterin synthase catalytic subunit OS=Homo sapiens OX=9606 GN=MOCS2 PE=1 SV=1
2	2	6.9844e-06	0.0225	Coiled-coil domain-containing protein 183 OS=Homo sapiens OX=9606 GN=CCDC183 PE=2 SV=3
2	2	4.83118e-06	0.0285	Inactive dual specificity phosphatase 27 OS=Homo sapiens OX=9606 GN=DUSP27 PE=2 SV=1
1	1	2.65268e-06	0.0213	Ubiquitin-like modifier-activating enzyme ATG7 OS=Homo sapiens OX=9606 GN=ATG7 PE=1 SV=1
1	1	2.06439e-05	0.0554	Cytosolic Fe-S cluster assembly factor NUBP2 OS=Homo sapiens OX=9606 GN=NUBP2 PE=1 SV=1
1	1	2.58646e-06	0.0166	Translation initiation factor eIF-2B subunit epsilon OS=Homo sapiens OX=9606 GN=EIF2B5 PE=1 SV=3
1	1	1.20832e-05	0.0259	Dipeptidyl peptidase 1 OS=Homo sapiens OX=9606 GN=CTSC PE=1 SV=2
1	1	6.88131e-06	0.0221	Leucine-rich repeat-containing protein 56 OS=Homo sapiens OX=9606 GN=LRRC56 PE=1 SV=1
3	3	4.08955e-05	0.2325	Ribulose-phosphate 3-epimerase OS=Homo sapiens OX=9606 GN=RPE PE=1 SV=1
1	1	2.11913e-05	0.0739	Tubulin polymerization-promoting protein family member 3 OS=Homo sapiens OX=9606 GN=TPPP3 PE=1 SV=1
1	1	1.81052e-05	0.0777	Synaptosomal-associated protein 25 OS=Homo sapiens OX=9606 GN=SNAP25 PE=1 SV=1
1	1	1.02463e-05	0.0824	Heat shock protein beta-2 OS=Homo sapiens OX=9606 GN=HSPB2 PE=1 SV=2
2	2	3.22218e-06	0.0104	Receptor-type tyrosine-protein phosphatase zeta OS=Homo sapiens OX=9606 GN=PTPRZ1 PE=1 SV=4
1	1	4.84373e-06	0.0234	Endothelin-converting enzyme 1 OS=Homo sapiens OX=9606 GN=ECE1 PE=1 SV=2
1	1	1.09696e-05	0.0294	Proline-rich transmembrane protein 2 OS=Homo sapiens OX=9606 GN=PRRT2 PE=1 SV=1
1	1	1.90289e-05	0.0612	BLOC-1-related complex subunit 5 OS=Homo sapiens OX=9606 GN=BORCS5 PE=1 SV=1
16	16	0.00543765	0.7944	Immunoglobulin kappa constant OS=Homo sapiens OX=9606 GN=IGKC PE=1 SV=2
32	32	0.000871871	0.5736	Hemopexin OS=Homo sapiens OX=9606 GN=HPX PE=1 SV=2
45	45	0.00076267	0.6026	Aconitate hydratase, mitochondrial OS=Homo sapiens OX=9606 GN=ACO2 PE=1 SV=2
11	11	0.000828815	0.7407	Retinol-binding protein 1 OS=Homo sapiens OX=9606 GN=RBP1 PE=1 SV=2
12	12	8.68775e-05	0.1452	Cell cycle and apoptosis regulator protein 2 OS=Homo sapiens OX=9606 GN=CCAR2 PE=1 SV=2
12	12	0.000815865	0.5729	60S ribosomal protein L9 OS=Homo sapiens OX=9606 GN=RPL9 PE=1 SV=1
16	16	0.00100899	0.6957	Ras-related protein Rab-7a OS=Homo sapiens OX=9606 GN=RAB7A PE=1 SV=1
10	10	0.000616135	0.5771	Protein-L-isoaspartate(D-aspartate) O-methyltransferase OS=Homo sapiens OX=9606 GN=PCMT1 PE=1 SV=4
20	20	0.000641902	0.4332	Transaldolase OS=Homo sapiens OX=9606 GN=TALDO1 PE=1 SV=2
9	9	0.000179229	0.1762	U1 small nuclear ribonucleoprotein 70 kDa OS=Homo sapiens OX=9606 GN=SNRNP70 PE=1 SV=2
14	14	3.35431e-05	0.0741	Pre-mRNA-processing-splicing factor 8 OS=Homo sapiens OX=9606 GN=PRPF8 PE=1 SV=2
15	15	0.000283874	0.3185	Acetyl-CoA acetyltransferase, mitochondrial OS=Homo sapiens OX=9606 GN=ACAT1 PE=1 SV=1
10	10	9.40648e-05	0.1311	Splicing factor 3A subunit 1 OS=Homo sapiens OX=9606 GN=SF3A1 PE=1 SV=1
10	10	0.000351518	0.3259	Glyoxalase domain-containing protein 4 OS=Homo sapiens OX=9606 GN=GLOD4 PE=1 SV=1
8	8	6.67204e-05	0.127	Poly(U)-binding-splicing factor PUF60 OS=Homo sapiens OX=9606 GN=PUF60 PE=1 SV=1
4	4	2.0052e-05	0.0657	Mannosyl-oligosaccharide glucosidase OS=Homo sapiens OX=9606 GN=MOGS PE=1 SV=5
4	4	0.000157039	0.5474	U6 snRNA-associated Sm-like protein LSm2 OS=Homo sapiens OX=9606 GN=LSM2 PE=1 SV=1
5	5	0.000334384	0.269	40S ribosomal protein S15 OS=Homo sapiens OX=9606 GN=RPS15 PE=1 SV=2
4	4	7.36119e-05	0.2149	Pseudouridine-5'-phosphatase OS=Homo sapiens OX=9606 GN=PUDP PE=1 SV=3
8	8	0.000148966	0.2663	Activator of 90 kDa heat shock protein ATPase homolog 1 OS=Homo sapiens OX=9606 GN=AHSA1 PE=1 SV=1
18	18	0.000170912	0.4277	NADPH:adrenodoxin oxidoreductase, mitochondrial OS=Homo sapiens OX=9606 GN=FDXR PE=1 SV=3
4	4	0.000685601	0.6029	Copper transport protein ATOX1 OS=Homo sapiens OX=9606 GN=ATOX1 PE=1 SV=1
2	2	3.70497e-05	0.0331	HIV Tat-specific factor 1 OS=Homo sapiens OX=9606 GN=HTATSF1 PE=1 SV=1
3	3	8.51955e-05	0.2335	Guanylate kinase OS=Homo sapiens OX=9606 GN=GUK1 PE=1 SV=2
8	8	0.000259237	0.3946	26S proteasome non-ATPase regulatory subunit 9 OS=Homo sapiens OX=9606 GN=PSMD9 PE=1 SV=3
5	5	0.000197598	0.2152	Spermidine synthase OS=Homo sapiens OX=9606 GN=SRM PE=1 SV=1
9	9	4.88478e-05	0.1803	ATP-dependent DNA helicase Q1 OS=Homo sapiens OX=9606 GN=RECQL PE=1 SV=3
3	3	0.000150135	0.25	CD81 antigen OS=Homo sapiens OX=9606 GN=CD81 PE=1 SV=1
18	18	0.000383047	0.4703	NSFL1 cofactor p47 OS=Homo sapiens OX=9606 GN=NSFL1C PE=1 SV=2
4	4	0.000330059	0.2832	Dolichyl-diphosphooligosaccharide--protein glycosyltransferase subunit DAD1 OS=Homo sapiens OX=9606 GN=DAD1 PE=1 SV=3
3	3	0.00012306	0.1878	Protein Hikeshi OS=Homo sapiens OX=9606 GN=HIKESHI PE=1 SV=2
8	8	0.00014092	0.2746	Acetyl-CoA acetyltransferase, cytosolic OS=Homo sapiens OX=9606 GN=ACAT2 PE=1 SV=2
10	10	0.000218452	0.3286	Serine-threonine kinase receptor-associated protein OS=Homo sapiens OX=9606 GN=STRAP PE=1 SV=1
3	3	0.000129014	0.1384	Immunoglobulin J chain OS=Homo sapiens OX=9606 GN=JCHAIN PE=1 SV=4
9	9	0.000181477	0.4463	Syntenin-1 OS=Homo sapiens OX=9606 GN=SDCBP PE=1 SV=1
3	3	0.000195507	0.1855	Ragulator complex protein LAMTOR3 OS=Homo sapiens OX=9606 GN=LAMTOR3 PE=1 SV=1
4	4	0.000141633	0.2785	Low molecular weight phosphotyrosine protein phosphatase OS=Homo sapiens OX=9606 GN=ACP1 PE=1 SV=3
11	11	0.000282551	0.468	3-mercaptopyruvate sulfurtransferase OS=Homo sapiens OX=9606 GN=MPST PE=1 SV=3
1	1	8.10798e-06	0.0239
11	11	5.13053e-05	0.1555	Periostin OS=Homo sapiens OX=9606 GN=POSTN PE=1 SV=2
5	5	2.79725e-05	0.1017	Leiomodin-1 OS=Homo sapiens OX=9606 GN=LMOD1 PE=1 SV=3
6	6	0.000154906	0.2141	Small glutamine-rich tetratricopeptide repeat-containing protein alpha OS=Homo sapiens OX=9606 GN=SGTA PE=1 SV=1
11	11	0.000281894	0.3349	Drebrin-like protein OS=Homo sapiens OX=9606 GN=DBNL PE=1 SV=1
16	16	9.01678e-05	0.2253	Anoctamin-6 OS=Homo sapiens OX=9606 GN=ANO6 PE=1 SV=2
2	2	0.000192914	0.4397	Dynein light chain Tctex-type 3 OS=Homo sapiens OX=9606 GN=DYNLT3 PE=1 SV=1
11	11	0.000642506	0.4328	Neuromodulin OS=Homo sapiens OX=9606 GN=GAP43 PE=1 SV=1
3	3	7.63383e-05	0.1111	Aldose 1-epimerase OS=Homo sapiens OX=9606 GN=GALM PE=1 SV=1
3	3	1.12679e-05	0.0529	Interferon-induced GTP-binding protein Mx1 OS=Homo sapiens OX=9606 GN=MX1 PE=1 SV=4
3	3	9.81492e-05	0.1184	Ceramide synthase 2 OS=Homo sapiens OX=9606 GN=CERS2 PE=1 SV=1
5	5	8.40827e-05	0.124	Probable bifunctional dTTP/UTP pyrophosphatase/methyltransferase protein OS=Homo sapiens OX=9606 GN=ASMTL PE=1 SV=3
6	6	0.000537072	0.352	14 kDa phosphohistidine phosphatase OS=Homo sapiens OX=9606 GN=PHPT1 PE=1 SV=1
3	3	7.93547e-05	0.2234	Zinc finger protein 428 OS=Homo sapiens OX=9606 GN=ZNF428 PE=1 SV=2
4	4	6.09755e-05	0.1608	Uroporphyrinogen decarboxylase OS=Homo sapiens OX=9606 GN=UROD PE=1 SV=2
2	2	9.37103e-06	0.0754	Apolipoprotein L1 OS=Homo sapiens OX=9606 GN=APOL1 PE=1 SV=5
7	7	0.000142571	0.263	Vacuolar protein sorting-associated protein 26A OS=Homo sapiens OX=9606 GN=VPS26A PE=1 SV=2
1	1	1.76762e-05	0.0853	PITH domain-containing protein 1 OS=Homo sapiens OX=9606 GN=PITHD1 PE=1 SV=1
2	2	0.000106562	0.1857	Putative peptidyl-tRNA hydrolase PTRHD1 OS=Homo sapiens OX=9606 GN=PTRHD1 PE=1 SV=1
2	2	3.62104e-05	0.0777	Ketosamine-3-kinase OS=Homo sapiens OX=9606 GN=FN3KRP PE=1 SV=2
10	10	1.92724e-05	0.061	Cytoskeleton-associated protein 5 OS=Homo sapiens OX=9606 GN=CKAP5 PE=1 SV=3
5	5	3.39061e-05	0.0948	Disabled homolog 2 OS=Homo sapiens OX=9606 GN=DAB2 PE=1 SV=3
2	2	0.000207204	0.1358	NEDD8 OS=Homo sapiens OX=9606 GN=NEDD8 PE=1 SV=1
7	7	7.0576e-07	0.0021	Titin OS=Homo sapiens OX=9606 GN=TTN PE=1 SV=4
1	1	2.14349e-05	0.1034	Selenoprotein W OS=Homo sapiens OX=9606 GN=SELENOW PE=1 SV=3
5	5	6.08926e-05	0.2449	OCIA domain-containing protein 1 OS=Homo sapiens OX=9606 GN=OCIAD1 PE=1 SV=1
3	3	9.56326e-06	0.041	Tyrosine-protein phosphatase non-receptor type 12 OS=Homo sapiens OX=9606 GN=PTPN12 PE=1 SV=3
10	10	2.62171e-05	0.0801	Tyrosine-protein phosphatase non-receptor type 23 OS=Homo sapiens OX=9606 GN=PTPN23 PE=1 SV=1
5	5	1.29144e-05	0.054	Rho GTPase-activating protein 31 OS=Homo sapiens OX=9606 GN=ARHGAP31 PE=1 SV=2
5	5	8.16716e-05	0.1873	BRO1 domain-containing protein BROX OS=Homo sapiens OX=9606 GN=BROX PE=1 SV=1
6	6	1.63713e-05	0.0535	Pleckstrin homology-like domain family B member 2 OS=Homo sapiens OX=9606 GN=PHLDB2 PE=1 SV=2
6	6	1.07311e-05	0.0492	Tetratricopeptide repeat protein 37 OS=Homo sapiens OX=9606 GN=TTC37 PE=1 SV=1
4	4	6.64825e-06	0.0297	LIM domain only protein 7 OS=Homo sapiens OX=9606 GN=LMO7 PE=1 SV=3
4	4	0.000163173	0.425	U6 snRNA-associated Sm-like protein LSm6 OS=Homo sapiens OX=9606 GN=LSM6 PE=1 SV=1
7	7	7.02506e-05	0.1421	NAD-dependent malic enzyme, mitochondrial OS=Homo sapiens OX=9606 GN=ME2 PE=1 SV=1
5	5	4.32768e-05	0.1076	Coiled-coil domain-containing protein 6 OS=Homo sapiens OX=9606 GN=CCDC6 PE=1 SV=2
3	3	1.45236e-05	0.0623	Transmembrane 9 superfamily member 4 OS=Homo sapiens OX=9606 GN=TM9SF4 PE=1 SV=2
4	4	1.13594e-05	0.0487	Alanine--tRNA ligase, mitochondrial OS=Homo sapiens OX=9606 GN=AARS2 PE=1 SV=1
3	3	3.03036e-05	0.0388	U4/U6.U5 tri-snRNP-associated protein 1 OS=Homo sapiens OX=9606 GN=SART1 PE=1 SV=1
2	2	9.6291e-06	0.0534	SLAIN motif-containing protein 2 OS=Homo sapiens OX=9606 GN=SLAIN2 PE=1 SV=2
1	1	2.46671e-06	0.0185	Inhibitor of nuclear factor kappa-B kinase subunit beta OS=Homo sapiens OX=9606 GN=IKBKB PE=1 SV=1
1	1	7.77014e-06	0.0542	Uncharacterized protein C6orf203 OS=Homo sapiens OX=9606 GN=C6orf203 PE=1 SV=1
1	1	7.13812e-06	0.0144	FERM, ARHGEF and pleckstrin domain-containing protein 1 OS=Homo sapiens OX=9606 GN=FARP1 PE=1 SV=1
1	1	9.51446e-06	0.0306	Protein O-glucosyltransferase 1 OS=Homo sapiens OX=9606 GN=POGLUT1 PE=1 SV=1
1	1	3.57934e-06	0.025	Bifunctional polynucleotide phosphatase/kinase OS=Homo sapiens OX=9606 GN=PNKP PE=1 SV=1
1	1	1.41275e-05	0.0379	Pre-mRNA-splicing regulator WTAP OS=Homo sapiens OX=9606 GN=WTAP PE=1 SV=2
1	1	7.54994e-06	0.081	TM2 domain-containing protein 3 OS=Homo sapiens OX=9606 GN=TM2D3 PE=2 SV=2
1	1	1.0252e-06	0.0077	Gamma-tubulin complex component 6 OS=Homo sapiens OX=9606 GN=TUBGCP6 PE=1 SV=3
1	1	5.84588e-06	0.0188	Signal recognition particle receptor subunit alpha OS=Homo sapiens OX=9606 GN=SRPRA PE=1 SV=2
1	1	7.79179e-06	0.0139	Threonine--tRNA ligase, mitochondrial OS=Homo sapiens OX=9606 GN=TARS2 PE=1 SV=1
9	9	6.03723e-05	0.2122	Beta-hexosaminidase subunit beta OS=Homo sapiens OX=9606 GN=HEXB PE=1 SV=3
2	2	1.83276e-05	0.0786	DAZ-associated protein 1 OS=Homo sapiens OX=9606 GN=DAZAP1 PE=1 SV=1
2	2	2.48645e-05	0.0853	Protein NDRG3 OS=Homo sapiens OX=9606 GN=NDRG3 PE=1 SV=2
2	2	6.71609e-06	0.0216
1	1	4.95967e-06	0.0293	Transcription initiation factor IIA subunit 1 OS=Homo sapiens OX=9606 GN=GTF2A1 PE=1 SV=1
2	2	1.14759e-05	0.0769	Insulin-like growth factor-binding protein 2 OS=Homo sapiens OX=9606 GN=IGFBP2 PE=1 SV=2
2	2	9.89302e-06	0.0584	Minor histocompatibility antigen H13 OS=Homo sapiens OX=9606 GN=HM13 PE=1 SV=1
3	3	6.95834e-05	0.2836	Beta-synuclein OS=Homo sapiens OX=9606 GN=SNCB PE=1 SV=1
3	3	2.57574e-05	0.0939	45 kDa calcium-binding protein OS=Homo sapiens OX=9606 GN=SDF4 PE=1 SV=1
1	1	6.15457e-06	0.0429	E3 ubiquitin-protein ligase CHIP OS=Homo sapiens OX=9606 GN=STUB1 PE=1 SV=2
1	1	6.66012e-06	0.0196	Vesicular glutamate transporter 1 OS=Homo sapiens OX=9606 GN=SLC17A7 PE=2 SV=1
70	70	0.000677524	0.4824	Vinculin OS=Homo sapiens OX=9606 GN=VCL PE=1 SV=4
37	37	0.00241255	0.7378	Triosephosphate isomerase OS=Homo sapiens OX=9606 GN=TPI1 PE=1 SV=3
18	18	0.00074711	0.5521	Apolipoprotein E OS=Homo sapiens OX=9606 GN=APOE PE=1 SV=1
25	25	0.000574401	0.5253	Trifunctional enzyme subunit beta, mitochondrial OS=Homo sapiens OX=9606 GN=HADHB PE=1 SV=3
12	12	0.000287952	0.2647	Plasminogen activator inhibitor 1 RNA-binding protein OS=Homo sapiens OX=9606 GN=SERBP1 PE=1 SV=2
8	8	0.00116034	0.3222	Protein S100-A6 OS=Homo sapiens OX=9606 GN=S100A6 PE=1 SV=1
6	6	0.000602775	0.3838	Apolipoprotein C-III OS=Homo sapiens OX=9606 GN=APOC3 PE=1 SV=1
16	16	0.000170588	0.2006	General vesicular transport factor p115 OS=Homo sapiens OX=9606 GN=USO1 PE=1 SV=2
30	30	0.000545201	0.51	Cytoskeleton-associated protein 4 OS=Homo sapiens OX=9606 GN=CKAP4 PE=1 SV=2
5	5	0.000366976	0.1888	40S ribosomal protein S6 OS=Homo sapiens OX=9606 GN=RPS6 PE=1 SV=1
12	12	0.000641037	0.3715	60S ribosomal protein L6 OS=Homo sapiens OX=9606 GN=RPL6 PE=1 SV=3
10	10	0.000603056	0.5124	Rho GDP-dissociation inhibitor 2 OS=Homo sapiens OX=9606 GN=ARHGDIB PE=1 SV=3
10	10	0.000492316	0.304	Galectin-3 OS=Homo sapiens OX=9606 GN=LGALS3 PE=1 SV=5
12	12	0.000301282	0.4708	Sialic acid synthase OS=Homo sapiens OX=9606 GN=NANS PE=1 SV=2
14	14	0.000190722	0.2633	Tyrosine--tRNA ligase, cytoplasmic OS=Homo sapiens OX=9606 GN=YARS PE=1 SV=4
4	4	0.000504009	0.277	60S ribosomal protein L27a OS=Homo sapiens OX=9606 GN=RPL27A PE=1 SV=2
5	5	7.93547e-05	0.1241	Bifunctional coenzyme A synthase OS=Homo sapiens OX=9606 GN=COASY PE=1 SV=4
5	5	0.000326346	0.3938	CXXC motif containing zinc binding protein OS=Homo sapiens OX=9606 GN=CZIB PE=1 SV=1
10	10	7.61157e-05	0.1978	Glutamate--cysteine ligase catalytic subunit OS=Homo sapiens OX=9606 GN=GCLC PE=1 SV=2
8	8	3.9142e-05	0.1484	Fermitin family homolog 3 OS=Homo sapiens OX=9606 GN=FERMT3 PE=1 SV=1
15	15	0.000210617	0.3365	Multifunctional protein ADE2 OS=Homo sapiens OX=9606 GN=PAICS PE=1 SV=3
6	6	7.0182e-05	0.1129	Podocalyxin OS=Homo sapiens OX=9606 GN=PODXL PE=1 SV=2
5	5	0.000136196	0.2275	Cdc42 effector protein 4 OS=Homo sapiens OX=9606 GN=CDC42EP4 PE=1 SV=1
2	2	0.000349657	0.2604	Protein transport protein Sec61 subunit beta OS=Homo sapiens OX=9606 GN=SEC61B PE=1 SV=2
6	6	0.000314298	0.264	60S ribosomal protein L11 OS=Homo sapiens OX=9606 GN=RPL11 PE=1 SV=2
2	2	8.35001e-05	0.0746	Syndecan-2 OS=Homo sapiens OX=9606 GN=SDC2 PE=1 SV=2
7	7	0.000224044	0.265	Voltage-dependent anion-selective channel protein 3 OS=Homo sapiens OX=9606 GN=VDAC3 PE=1 SV=1
5	5	4.978e-05	0.117	Lysophospholipid acyltransferase 5 OS=Homo sapiens OX=9606 GN=LPCAT3 PE=1 SV=1
7	7	0.000297144	0.456	Vacuolar protein sorting-associated protein 29 OS=Homo sapiens OX=9606 GN=VPS29 PE=1 SV=1
5	5	0.000132092	0.2	Extracellular superoxide dismutase [Cu-Zn] OS=Homo sapiens OX=9606 GN=SOD3 PE=1 SV=2
4	4	1.70694e-05	0.0618	Oxidation resistance protein 1 OS=Homo sapiens OX=9606 GN=OXR1 PE=1 SV=2
4	4	2.95536e-05	0.0634	Shootin-1 OS=Homo sapiens OX=9606 GN=SHTN1 PE=1 SV=4
6	6	4.32008e-05	0.0785	Hepatocyte growth factor-regulated tyrosine kinase substrate OS=Homo sapiens OX=9606 GN=HGS PE=1 SV=1
4	4	8.70939e-05	0.1181	IST1 homolog OS=Homo sapiens OX=9606 GN=IST1 PE=1 SV=1
3	3	0.000245912	0.5495	Ragulator complex protein LAMTOR5 OS=Homo sapiens OX=9606 GN=LAMTOR5 PE=1 SV=1
7	7	0.000131635	0.2137	Protein ERGIC-53 OS=Homo sapiens OX=9606 GN=LMAN1 PE=1 SV=2
20	20	0.00016953	0.3973	Syntaxin-binding protein 1 OS=Homo sapiens OX=9606 GN=STXBP1 PE=1 SV=1
1	1	9.75077e-05	0.1111	H/ACA ribonucleoprotein complex subunit 2 OS=Homo sapiens OX=9606 GN=NHP2 PE=1 SV=1
2	2	0.00016503	0.1858	NADH dehydrogenase [ubiquinone] 1 alpha subcomplex subunit 7 OS=Homo sapiens OX=9606 GN=NDUFA7 PE=1 SV=3
1	1	9.02339e-06	0.021	Nuclear cap-binding protein subunit 3 OS=Homo sapiens OX=9606 GN=NCBP3 PE=1 SV=2
5	5	0.000100621	0.1835	Protein canopy homolog 3 OS=Homo sapiens OX=9606 GN=CNPY3 PE=1 SV=1
1	1	2.5793e-06	0.0124	Tripartite motif-containing protein 42 OS=Homo sapiens OX=9606 GN=TRIM42 PE=1 SV=2
4	4	0.000153695	0.2527	Mesencephalic astrocyte-derived neurotrophic factor OS=Homo sapiens OX=9606 GN=MANF PE=1 SV=3
15	15	9.14371e-05	0.2116	Glutamine--tRNA ligase OS=Homo sapiens OX=9606 GN=QARS PE=1 SV=1
3	3	4.76804e-05	0.1023	PDZ and LIM domain protein 2 OS=Homo sapiens OX=9606 GN=PDLIM2 PE=1 SV=1
4	4	0.000184942	0.3802	Replication protein A 14 kDa subunit OS=Homo sapiens OX=9606 GN=RPA3 PE=1 SV=1
2	2	7.18428e-06	0.0138	Nuclear pore complex protein Nup98-Nup96 OS=Homo sapiens OX=9606 GN=NUP98 PE=1 SV=4
7	7	3.02172e-05	0.0845	Epidermal growth factor receptor substrate 15-like 1 OS=Homo sapiens OX=9606 GN=EPS15L1 PE=1 SV=1
1	1	2.39081e-05	0.0333	Prostaglandin E2 receptor EP3 subtype OS=Homo sapiens OX=9606 GN=PTGER3 PE=1 SV=1
8	8	7.13325e-05	0.2322	Spermine synthase OS=Homo sapiens OX=9606 GN=SMS PE=1 SV=2
7	7	2.64203e-05	0.0779	Signal transducer and activator of transcription 6 OS=Homo sapiens OX=9606 GN=STAT6 PE=1 SV=1
7	7	7.14192e-05	0.0879	Dolichyl-diphosphooligosaccharide--protein glycosyltransferase subunit STT3A OS=Homo sapiens OX=9606 GN=STT3A PE=1 SV=2
4	4	6.21612e-05	0.3167	Insulin-like growth factor II OS=Homo sapiens OX=9606 GN=IGF2 PE=1 SV=1
8	8	8.73616e-05	0.2505	Bifunctional epoxide hydrolase 2 OS=Homo sapiens OX=9606 GN=EPHX2 PE=1 SV=2
4	4	2.66405e-05	0.1	Ribosomal L1 domain-containing protein 1 OS=Homo sapiens OX=9606 GN=RSL1D1 PE=1 SV=3
2	2	4.97289e-05	0.1533	Dual specificity protein phosphatase 23 OS=Homo sapiens OX=9606 GN=DUSP23 PE=1 SV=1
2	2	4.37755e-05	0.1127	CDP-diacylglycerol--inositol 3-phosphatidyltransferase OS=Homo sapiens OX=9606 GN=CDIPT PE=1 SV=1
2	2	0.000131857	0.1313	Density-regulated protein OS=Homo sapiens OX=9606 GN=DENR PE=1 SV=2
6	6	8.33088e-05	0.1254	Peptidyl-prolyl cis-trans isomerase FKBP10 OS=Homo sapiens OX=9606 GN=FKBP10 PE=1 SV=1
10	10	1.42773e-05	0.0392	Versican core protein OS=Homo sapiens OX=9606 GN=VCAN PE=1 SV=3
8	8	1.66099e-05	0.0785	STE20-like serine/threonine-protein kinase OS=Homo sapiens OX=9606 GN=SLK PE=1 SV=1
6	6	2.40266e-05	0.0763	Protein-tyrosine kinase 2-beta OS=Homo sapiens OX=9606 GN=PTK2B PE=1 SV=2
5	5	3.99965e-05	0.1957	Arfaptin-1 OS=Homo sapiens OX=9606 GN=ARFIP1 PE=1 SV=2
4	4	8.28815e-05	0.2	Trafficking protein particle complex subunit 3 OS=Homo sapiens OX=9606 GN=TRAPPC3 PE=1 SV=1
4	4	2.43592e-05	0.0943	Acetyl-coenzyme A synthetase 2-like, mitochondrial OS=Homo sapiens OX=9606 GN=ACSS1 PE=1 SV=2
3	3	4.08358e-05	0.0827	Alpha-N-acetylgalactosaminidase OS=Homo sapiens OX=9606 GN=NAGA PE=1 SV=2
4	4	2.38644e-05	0.0448	AP-3 complex subunit beta-1 OS=Homo sapiens OX=9606 GN=AP3B1 PE=1 SV=3
6	6	8.24743e-06	0.0418	Host cell factor 1 OS=Homo sapiens OX=9606 GN=HCFC1 PE=1 SV=2
4	4	0.00016216	0.2337	GTP-binding protein Rheb OS=Homo sapiens OX=9606 GN=RHEB PE=1 SV=1
6	6	7.43874e-06	0.0252	Golgin subfamily B member 1 OS=Homo sapiens OX=9606 GN=GOLGB1 PE=1 SV=2
4	4	1.02802e-05	0.054	Eukaryotic translation initiation factor 4 gamma 2 OS=Homo sapiens OX=9606 GN=EIF4G2 PE=1 SV=1
2	2	2.13124e-05	0.1086	NADH dehydrogenase [ubiquinone] 1 alpha subcomplex assembly factor 4 OS=Homo sapiens OX=9606 GN=NDUFAF4 PE=1 SV=1
2	2	4.05399e-05	0.1196	NADH dehydrogenase [ubiquinone] 1 alpha subcomplex assembly factor 3 OS=Homo sapiens OX=9606 GN=NDUFAF3 PE=1 SV=1
2	2	2.62653e-05	0.1232	Phospholipid phosphatase 1 OS=Homo sapiens OX=9606 GN=PLPP1 PE=1 SV=1
2	2	3.06969e-06	0.0165	Histone deacetylase 6 OS=Homo sapiens OX=9606 GN=HDAC6 PE=1 SV=2
3	3	5.79541e-06	0.0145	Protein PRRC2C OS=Homo sapiens OX=9606 GN=PRRC2C PE=1 SV=4
5	5	5.53833e-06	0.0225	Protein transport protein Sec16A OS=Homo sapiens OX=9606 GN=SEC16A PE=1 SV=4
1	1	4.90746e-06	0.0342	Negative elongation factor E OS=Homo sapiens OX=9606 GN=NELFE PE=1 SV=3
6	6	1.68141e-05	0.0631	Eukaryotic translation initiation factor 5B OS=Homo sapiens OX=9606 GN=EIF5B PE=1 SV=4
1	1	1.39375e-06	0.0105	Adhesion G protein-coupled receptor A2 OS=Homo sapiens OX=9606 GN=ADGRA2 PE=1 SV=2
1	1	7.26559e-05	0.0974	Prefoldin subunit 5 OS=Homo sapiens OX=9606 GN=PFDN5 PE=1 SV=2
1	1	4.10757e-06	0.0286	WD repeat domain phosphoinositide-interacting protein 2 OS=Homo sapiens OX=9606 GN=WIPI2 PE=1 SV=1
1	1	2.37256e-06	0.0115	Rho GTPase-activating protein 10 OS=Homo sapiens OX=9606 GN=ARHGAP10 PE=1 SV=1
6	6	5.80493e-06	0.0331	Stabilin-1 OS=Homo sapiens OX=9606 GN=STAB1 PE=1 SV=3
3	3	6.21612e-05	0.1593	Replication protein A 32 kDa subunit OS=Homo sapiens OX=9606 GN=RPA2 PE=1 SV=1
3	3	2.0914e-05	0.0598	Prolyl 4-hydroxylase subunit alpha-2 OS=Homo sapiens OX=9606 GN=P4HA2 PE=1 SV=1
2	2	2.70135e-06	0.0121	HEAT repeat-containing protein 5B OS=Homo sapiens OX=9606 GN=HEATR5B PE=1 SV=2
1	1	5.71159e-06	0.0245	Rab11 family-interacting protein 5 OS=Homo sapiens OX=9606 GN=RAB11FIP5 PE=1 SV=1
2	2	2.82551e-05	0.0871	COP9 signalosome complex subunit 7b OS=Homo sapiens OX=9606 GN=COPS7B PE=1 SV=1
1	1	2.48645e-05	0.0933	Leukotriene C4 synthase OS=Homo sapiens OX=9606 GN=LTC4S PE=1 SV=1
2	2	7.44445e-06	0.0459	Solute carrier family 2, facilitated glucose transporter member 5 OS=Homo sapiens OX=9606 GN=SLC2A5 PE=1 SV=1
1	1	1.13364e-05	0.0365	Secretory carrier-associated membrane protein 2 OS=Homo sapiens OX=9606 GN=SCAMP2 PE=1 SV=2
1	1	4.03644e-06	0.0411	Cytochrome P450 20A1 OS=Homo sapiens OX=9606 GN=CYP20A1 PE=1 SV=1
4	4	3.23756e-05	0.1806	Syntaxin-1B OS=Homo sapiens OX=9606 GN=STX1B PE=1 SV=1
1	1	1.2686e-05	0.1361	Protein phosphatase 1 regulatory subunit 14B OS=Homo sapiens OX=9606 GN=PPP1R14B PE=1 SV=3
2	2	1.96298e-05	0.1947	DNA dC->dU-editing enzyme APOBEC-3C OS=Homo sapiens OX=9606 GN=APOBEC3C PE=1 SV=2
2	2	4.58754e-06	0.0344	Microtubule-associated protein 6 OS=Homo sapiens OX=9606 GN=MAP6 PE=1 SV=2
1	1	7.90184e-06	0.089	Guanidinoacetate N-methyltransferase OS=Homo sapiens OX=9606 GN=GAMT PE=1 SV=1
2	2	7.54994e-06	0.0385
1	1	1.06867e-05	0.043	Glycerol-3-phosphate dehydrogenase [NAD(+)], cytoplasmic OS=Homo sapiens OX=9606 GN=GPD1 PE=1 SV=4
1	1	1.62019e-06	0.0113	Nardilysin OS=Homo sapiens OX=9606 GN=NRDC PE=1 SV=3
1	1	2.98374e-06	0.008	TBC1 domain family member 9B OS=Homo sapiens OX=9606 GN=TBC1D9B PE=1 SV=3
1	1	3.65654e-05	0.1176	Signal peptidase complex subunit 1 OS=Homo sapiens OX=9606 GN=SPCS1 PE=1 SV=4
1	1	2.57574e-06	0.0152	Phosphatidylinositol 3-kinase regulatory subunit alpha OS=Homo sapiens OX=9606 GN=PIK3R1 PE=1 SV=2
1	1	5.36643e-06	0.0216	Amphiphysin OS=Homo sapiens OX=9606 GN=AMPH PE=1 SV=1
200	200	0.00112554	0.6129	Spectrin alpha chain, non-erythrocytic 1 OS=Homo sapiens OX=9606 GN=SPTAN1 PE=1 SV=3
38	38	0.00114063	0.5971	Argininosuccinate synthase OS=Homo sapiens OX=9606 GN=ASS1 PE=1 SV=2
32	32	0.000327238	0.4353	Cytoplasmic aconitate hydratase OS=Homo sapiens OX=9606 GN=ACO1 PE=1 SV=3
36	36	0.000355085	0.4767	Heterogeneous nuclear ribonucleoprotein M OS=Homo sapiens OX=9606 GN=HNRNPM PE=1 SV=3
27	27	0.000192631	0.3495	Staphylococcal nuclease domain-containing protein 1 OS=Homo sapiens OX=9606 GN=SND1 PE=1 SV=1
9	9	0.000419275	0.245	ATP synthase subunit gamma, mitochondrial OS=Homo sapiens OX=9606 GN=ATP5F1C PE=1 SV=1
11	11	0.000278047	0.2982	26S proteasome regulatory subunit 10B OS=Homo sapiens OX=9606 GN=PSMC6 PE=1 SV=1
14	14	0.000191968	0.2565	Phosphoglucomutase-2 OS=Homo sapiens OX=9606 GN=PGM2 PE=1 SV=4
7	7	3.30384e-05	0.0876	EMILIN-1 OS=Homo sapiens OX=9606 GN=EMILIN1 PE=1 SV=3
13	13	0.000437781	0.436	Glyoxylate reductase/hydroxypyruvate reductase OS=Homo sapiens OX=9606 GN=GRHPR PE=1 SV=1
11	11	0.000251832	0.1932	Galectin-3-binding protein OS=Homo sapiens OX=9606 GN=LGALS3BP PE=1 SV=1
7	7	0.000103381	0.2132	Programmed cell death protein 4 OS=Homo sapiens OX=9606 GN=PDCD4 PE=1 SV=2
16	16	0.00029339	0.3448	Antithrombin-III OS=Homo sapiens OX=9606 GN=SERPINC1 PE=1 SV=1
6	6	0.000186951	0.1855	Glutathione S-transferase LANCL1 OS=Homo sapiens OX=9606 GN=LANCL1 PE=1 SV=1
7	7	0.000155657	0.1457	Eukaryotic translation initiation factor 4B OS=Homo sapiens OX=9606 GN=EIF4B PE=1 SV=2
12	12	0.000515805	0.5471	Quinone oxidoreductase OS=Homo sapiens OX=9606 GN=CRYZ PE=1 SV=1
4	4	5.86426e-05	0.1258	Ubiquitin-like domain-containing CTD phosphatase 1 OS=Homo sapiens OX=9606 GN=UBLCP1 PE=1 SV=2
7	7	0.000149393	0.2376	Very-long-chain (3R)-3-hydroxyacyl-CoA dehydratase 3 OS=Homo sapiens OX=9606 GN=HACD3 PE=1 SV=2
9	9	0.000108755	0.1767	Leucine-rich repeat-containing protein 47 OS=Homo sapiens OX=9606 GN=LRRC47 PE=1 SV=1
2	2	3.16969e-05	0.0397	Ribosome biogenesis protein BRX1 homolog OS=Homo sapiens OX=9606 GN=BRIX1 PE=1 SV=2
5	5	0.000103363	0.1155	Protein FAM98B OS=Homo sapiens OX=9606 GN=FAM98B PE=1 SV=2
6	6	9.45308e-05	0.2857	Eukaryotic translation initiation factor 4E OS=Homo sapiens OX=9606 GN=EIF4E PE=1 SV=2
2	2	9.60018e-06	0.0322	Glucocorticoid receptor OS=Homo sapiens OX=9606 GN=NR3C1 PE=1 SV=1
2	2	5.19613e-05	0.0619	Leukocyte surface antigen CD47 OS=Homo sapiens OX=9606 GN=CD47 PE=1 SV=1
4	4	9.59401e-05	0.1286	Phosphopantothenate--cysteine ligase OS=Homo sapiens OX=9606 GN=PPCS PE=1 SV=2
6	6	0.000118716	0.1936	Prostaglandin E synthase 2 OS=Homo sapiens OX=9606 GN=PTGES2 PE=1 SV=1
3	3	1.17101e-05	0.0691	Protein arginine N-methyltransferase 5 OS=Homo sapiens OX=9606 GN=PRMT5 PE=1 SV=4
8	8	0.000214282	0.3075	Protein SEC13 homolog OS=Homo sapiens OX=9606 GN=SEC13 PE=1 SV=3
10	10	0.000218877	0.2746	Isovaleryl-CoA dehydrogenase, mitochondrial OS=Homo sapiens OX=9606 GN=IVD PE=1 SV=2
15	15	5.25051e-05	0.168	Protein phosphatase 1 regulatory subunit 12A OS=Homo sapiens OX=9606 GN=PPP1R12A PE=1 SV=1
3	3	0.000155403	0.2059	Partner of Y14 and mago OS=Homo sapiens OX=9606 GN=PYM1 PE=1 SV=1
8	8	0.000199804	0.3084	Coatomer subunit epsilon OS=Homo sapiens OX=9606 GN=COPE PE=1 SV=3
17	17	8.09123e-05	0.2283	Catenin delta-1 OS=Homo sapiens OX=9606 GN=CTNND1 PE=1 SV=1
1	1	0.000100125	0.0805	Oligosaccharyltransferase complex subunit OSTC OS=Homo sapiens OX=9606 GN=OSTC PE=1 SV=1
5	5	5.03159e-05	0.1467	Myc box-dependent-interacting protein 1 OS=Homo sapiens OX=9606 GN=BIN1 PE=1 SV=1
4	4	8.35001e-05	0.2537	5'(3')-deoxyribonucleotidase, cytosolic type OS=Homo sapiens OX=9606 GN=NT5C PE=1 SV=2
7	7	6.00483e-05	0.1485	Complement component C9 OS=Homo sapiens OX=9606 GN=C9 PE=1 SV=2
8	8	0.000100448	0.2389	Flotillin-1 OS=Homo sapiens OX=9606 GN=FLOT1 PE=1 SV=3
6	6	0.000289122	0.3217	Protein CDV3 homolog OS=Homo sapiens OX=9606 GN=CDV3 PE=1 SV=1
3	3	0.000128609	0.1034	GMP reductase 2 OS=Homo sapiens OX=9606 GN=GMPR2 PE=1 SV=1
7	7	0.000214739	0.2879	AH receptor-interacting protein OS=Homo sapiens OX=9606 GN=AIP PE=1 SV=2
3	3	0.00010284	0.1765	TIP41-like protein OS=Homo sapiens OX=9606 GN=TIPRL PE=1 SV=2
8	8	9.01678e-05	0.244	Bleomycin hydrolase OS=Homo sapiens OX=9606 GN=BLMH PE=1 SV=1
8	8	0.000119142	0.2417	Mannose-1-phosphate guanyltransferase beta OS=Homo sapiens OX=9606 GN=GMPPB PE=1 SV=2
2	2	3.11382e-05	0.0427	Monocarboxylate transporter 8 OS=Homo sapiens OX=9606 GN=SLC16A2 PE=1 SV=2
6	6	3.61714e-05	0.0754	Protein Niban 1 OS=Homo sapiens OX=9606 GN=NIBAN1 PE=1 SV=1
6	6	2.54585e-05	0.0751	Prostaglandin F2 receptor negative regulator OS=Homo sapiens OX=9606 GN=PTGFRN PE=1 SV=2
1	1	1.57903e-06	0.011	Integrin alpha-7 OS=Homo sapiens OX=9606 GN=ITGA7 PE=1 SV=3
4	4	4.71651e-05	0.1167	Protein phosphatase 1H OS=Homo sapiens OX=9606 GN=PPM1H PE=1 SV=2
10	10	6.93534e-05	0.1612	NHL repeat-containing protein 2 OS=Homo sapiens OX=9606 GN=NHLRC2 PE=1 SV=1
1	1	2.52981e-05	0.0107	Reticulon-3 OS=Homo sapiens OX=9606 GN=RTN3 PE=1 SV=2
1	1	1.9786e-05	0.0265	NADH dehydrogenase [ubiquinone] 1 alpha subcomplex subunit 9, mitochondrial OS=Homo sapiens OX=9606 GN=NDUFA9 PE=1 SV=2
3	3	6.80183e-05	0.1216	GTPase IMAP family member 4 OS=Homo sapiens OX=9606 GN=GIMAP4 PE=1 SV=1
5	5	6.33682e-05	0.165	Short-chain specific acyl-CoA dehydrogenase, mitochondrial OS=Homo sapiens OX=9606 GN=ACADS PE=1 SV=1
7	7	3.30896e-05	0.1115	1-phosphatidylinositol 4,5-bisphosphate phosphodiesterase delta-3 OS=Homo sapiens OX=9606 GN=PLCD3 PE=1 SV=3
4	4	4.06873e-05	0.1891	Centromere protein V OS=Homo sapiens OX=9606 GN=CENPV PE=1 SV=1
7	7	5.28781e-05	0.1361	Beta-hexosaminidase subunit alpha OS=Homo sapiens OX=9606 GN=HEXA PE=1 SV=2
4	4	6.98641e-05	0.1988	Secretory carrier-associated membrane protein 3 OS=Homo sapiens OX=9606 GN=SCAMP3 PE=1 SV=3
3	3	2.53145e-05	0.1584	Vacuolar protein sorting-associated protein 28 homolog OS=Homo sapiens OX=9606 GN=VPS28 PE=1 SV=1
5	5	0.000150963	0.3286	Coatomer subunit zeta-2 OS=Homo sapiens OX=9606 GN=COPZ2 PE=2 SV=1
3	3	4.08731e-05	0.1068	IgG receptor FcRn large subunit p51 OS=Homo sapiens OX=9606 GN=FCGRT PE=1 SV=1
1	1	7.51646e-07	0.0085	Tetratricopeptide repeat protein 28 OS=Homo sapiens OX=9606 GN=TTC28 PE=1 SV=4
2	2	6.56632e-05	0.1056	AP-2 complex subunit sigma OS=Homo sapiens OX=9606 GN=AP2S1 PE=1 SV=2
1	1	2.62653e-05	0.1127	39S ribosomal protein L42, mitochondrial OS=Homo sapiens OX=9606 GN=MRPL42 PE=1 SV=1
2	2	1.14057e-05	0.0703	2-methoxy-6-polyprenyl-1,4-benzoquinol methylase, mitochondrial OS=Homo sapiens OX=9606 GN=COQ5 PE=1 SV=2
3	3	3.56565e-05	0.0707	Sialate O-acetylesterase OS=Homo sapiens OX=9606 GN=SIAE PE=1 SV=1
3	3	2.54759e-05	0.0902	Histone-lysine N-methyltransferase SETD7 OS=Homo sapiens OX=9606 GN=SETD7 PE=1 SV=1
2	2	1.18028e-05	0.0427	Armadillo repeat-containing X-linked protein 2 OS=Homo sapiens OX=9606 GN=ARMCX2 PE=2 SV=1
2	2	1.52855e-05	0.127	Ras-related protein Rab-12 OS=Homo sapiens OX=9606 GN=RAB12 PE=1 SV=3
3	3	9.79773e-06	0.0753	Polypeptide N-acetylgalactosaminyltransferase 2 OS=Homo sapiens OX=9606 GN=GALNT2 PE=1 SV=1
4	4	8.95694e-06	0.0519	Importin-9 OS=Homo sapiens OX=9606 GN=IPO9 PE=1 SV=3
2	2	9.03797e-06	0.0339	Guanylate cyclase soluble subunit beta-1 OS=Homo sapiens OX=9606 GN=GUCY1B1 PE=1 SV=1
2	2	5.78243e-06	0.0326	Aspartate--tRNA ligase, mitochondrial OS=Homo sapiens OX=9606 GN=DARS2 PE=1 SV=1
2	2	2.40857e-06	0.0116	Triple functional domain protein OS=Homo sapiens OX=9606 GN=TRIO PE=1 SV=2
1	1	1.24322e-05	0.0311	LanC-like protein 2 OS=Homo sapiens OX=9606 GN=LANCL2 PE=1 SV=1
1	1	6.35739e-05	0.1364	Telomerase RNA component interacting RNase OS=Homo sapiens OX=9606 GN=TRIR PE=1 SV=1
2	2	5.2383e-05	0.1629	Deoxycytidylate deaminase OS=Homo sapiens OX=9606 GN=DCTD PE=1 SV=2
1	1	9.5388e-06	0.0384	Thioredoxin-interacting protein OS=Homo sapiens OX=9606 GN=TXNIP PE=1 SV=1
1	1	3.71481e-06	0.0398	Ubiquitin-associated protein 1 OS=Homo sapiens OX=9606 GN=UBAP1 PE=1 SV=1
1	1	9.70145e-05	0.0578	Glycine cleavage system H protein, mitochondrial OS=Homo sapiens OX=9606 GN=GCSH PE=1 SV=2
1	1	4.28698e-06	0.0149	Extracellular sulfatase Sulf-2 OS=Homo sapiens OX=9606 GN=SULF2 PE=1 SV=1
1	1	1.22284e-05	0.0262	RNA-binding protein with serine-rich domain 1 OS=Homo sapiens OX=9606 GN=RNPS1 PE=1 SV=1
2	2	1.31591e-05	0.0262	Disks large-associated protein 4 OS=Homo sapiens OX=9606 GN=DLGAP4 PE=1 SV=3
1	1	3.65654e-06	0.0294	Zinc finger and SCAN domain-containing protein 18 OS=Homo sapiens OX=9606 GN=ZSCAN18 PE=2 SV=2
2	2	7.17244e-05	0.2019	Pterin-4-alpha-carbinolamine dehydratase OS=Homo sapiens OX=9606 GN=PCBD1 PE=1 SV=2
1	1	2.16087e-06	0.0116	DNA replication licensing factor MCM4 OS=Homo sapiens OX=9606 GN=MCM4 PE=1 SV=5
2	2	5.04009e-05	0.1824	Single-stranded DNA-binding protein, mitochondrial OS=Homo sapiens OX=9606 GN=SSBP1 PE=1 SV=1
1	1	1.05656e-05	0.0453	Cysteine-rich with EGF-like domain protein 2 OS=Homo sapiens OX=9606 GN=CRELD2 PE=1 SV=1
1	1	1.34645e-05	0.0397	Caspase-3 OS=Homo sapiens OX=9606 GN=CASP3 PE=1 SV=2
1	1	3.62808e-06	0.0233	Inosine-5'-monophosphate dehydrogenase 1 OS=Homo sapiens OX=9606 GN=IMPDH1 PE=1 SV=2
1	1	1.11333e-05	0.0567	Mesoderm-specific transcript homolog protein OS=Homo sapiens OX=9606 GN=MEST PE=2 SV=2
2	2	1.91265e-05	0.1436	Calcineurin B homologous protein 1 OS=Homo sapiens OX=9606 GN=CHP1 PE=1 SV=3
1	1	1.56709e-05	0.0462	Ubiquitin-conjugating enzyme E2 R2 OS=Homo sapiens OX=9606 GN=UBE2R2 PE=1 SV=1
1	1	6.00591e-06	0.0177	Transmembrane protein 200C OS=Homo sapiens OX=9606 GN=TMEM200C PE=2 SV=2
37	37	0.000615909	0.5164	Trifunctional enzyme subunit alpha, mitochondrial OS=Homo sapiens OX=9606 GN=HADHA PE=1 SV=2
24	24	0.000575136	0.5252	T-complex protein 1 subunit beta OS=Homo sapiens OX=9606 GN=CCT2 PE=1 SV=4
37	37	0.000888971	0.4982	Glucose-6-phosphate isomerase OS=Homo sapiens OX=9606 GN=GPI PE=1 SV=4
21	21	0.000417784	0.4358	Fibrinogen beta chain OS=Homo sapiens OX=9606 GN=FGB PE=1 SV=2
8	8	0.000253552	0.2281	Dolichyl-diphosphooligosaccharide--protein glycosyltransferase 48 kDa subunit OS=Homo sapiens OX=9606 GN=DDOST PE=1 SV=4
12	12	0.000549887	0.4444	Proteasome subunit alpha type-2 OS=Homo sapiens OX=9606 GN=PSMA2 PE=1 SV=2
13	13	0.000605555	0.4797	Ubiquitin thioesterase OTUB1 OS=Homo sapiens OX=9606 GN=OTUB1 PE=1 SV=2
12	12	4.23482e-05	0.1062	Structural maintenance of chromosomes protein 1A OS=Homo sapiens OX=9606 GN=SMC1A PE=1 SV=2
8	8	0.000355552	0.2218	THO complex subunit 4 OS=Homo sapiens OX=9606 GN=ALYREF PE=1 SV=3
5	5	2.33521e-05	0.0984	TBC1 domain family member 24 OS=Homo sapiens OX=9606 GN=TBC1D24 PE=1 SV=2
16	16	0.000148912	0.2002	Eukaryotic translation initiation factor 3 subunit B OS=Homo sapiens OX=9606 GN=EIF3B PE=1 SV=3
4	4	0.000415727	0.2548	60S ribosomal protein L24 OS=Homo sapiens OX=9606 GN=RPL24 PE=1 SV=1
3	3	0.000143449	0.1189	Translocon-associated protein subunit alpha OS=Homo sapiens OX=9606 GN=SSR1 PE=1 SV=3
4	4	0.000347371	0.2206	40S ribosomal protein S5 OS=Homo sapiens OX=9606 GN=RPS5 PE=1 SV=4
7	7	0.000666012	0.4702	Actin-related protein 2/3 complex subunit 4 OS=Homo sapiens OX=9606 GN=ARPC4 PE=1 SV=3
13	13	0.000282701	0.3378	26S proteasome non-ATPase regulatory subunit 13 OS=Homo sapiens OX=9606 GN=PSMD13 PE=1 SV=2
5	5	0.00012898	0.1988	ATP-dependent (S)-NAD(P)H-hydrate dehydratase OS=Homo sapiens OX=9606 GN=NAXD PE=1 SV=1
10	10	0.000204244	0.2952	Nucleobindin-2 OS=Homo sapiens OX=9606 GN=NUCB2 PE=1 SV=3
9	9	0.000119737	0.1749	Acylamino-acid-releasing enzyme OS=Homo sapiens OX=9606 GN=APEH PE=1 SV=4
7	7	7.39214e-05	0.1568	Glypican-6 OS=Homo sapiens OX=9606 GN=GPC6 PE=1 SV=1
3	3	0.000466209	0.5455	Thymosin beta-4 OS=Homo sapiens OX=9606 GN=TMSB4X PE=1 SV=2
12	12	0.000625546	0.5063	40S ribosomal protein S11 OS=Homo sapiens OX=9606 GN=RPS11 PE=1 SV=3
5	5	7.39111e-05	0.2073	RNA-binding protein Musashi homolog 2 OS=Homo sapiens OX=9606 GN=MSI2 PE=1 SV=1
2	2	7.58944e-05	0.1453	NADH dehydrogenase [ubiquinone] 1 beta subcomplex subunit 10 OS=Homo sapiens OX=9606 GN=NDUFB10 PE=1 SV=3
8	8	0.000146926	0.2576	PDZ and LIM domain protein 4 OS=Homo sapiens OX=9606 GN=PDLIM4 PE=1 SV=2
6	6	0.000137711	0.24	Cytochrome c1, heme protein, mitochondrial OS=Homo sapiens OX=9606 GN=CYC1 PE=1 SV=3
5	5	7.41252e-05	0.1423	Methionine aminopeptidase 2 OS=Homo sapiens OX=9606 GN=METAP2 PE=1 SV=1
14	14	0.000211398	0.3178	Ubiquitin carboxyl-terminal hydrolase 14 OS=Homo sapiens OX=9606 GN=USP14 PE=1 SV=3
3	3	6.39372e-06	0.0469	Ubiquitin-protein ligase E3A OS=Homo sapiens OX=9606 GN=UBE3A PE=1 SV=4
4	4	0.000184803	0.3874	Cytochrome b-c1 complex subunit 7 OS=Homo sapiens OX=9606 GN=UQCRB PE=1 SV=2
1	1	9.34754e-06	0.0301	Inositol polyphosphate 1-phosphatase OS=Homo sapiens OX=9606 GN=INPP1 PE=1 SV=1
1	1	2.36654e-06	0.014	Nuclear autoantigenic sperm protein OS=Homo sapiens OX=9606 GN=NASP PE=1 SV=2
9	9	0.000196844	0.275	Protein phosphatase 1 regulatory subunit 7 OS=Homo sapiens OX=9606 GN=PPP1R7 PE=1 SV=1
10	10	0.000119032	0.3546	Mannose-6-phosphate isomerase OS=Homo sapiens OX=9606 GN=MPI PE=1 SV=2
8	8	0.000150832	0.364	Insulin-like growth factor-binding protein 5 OS=Homo sapiens OX=9606 GN=IGFBP5 PE=1 SV=1
5	5	5.54756e-05	0.1625	CD177 antigen OS=Homo sapiens OX=9606 GN=CD177 PE=1 SV=2
3	3	9.99019e-05	0.1741	Tumor protein D52 OS=Homo sapiens OX=9606 GN=TPD52 PE=1 SV=2
2	2	7.61157e-05	0.1224	Complement C1q subcomponent subunit C OS=Homo sapiens OX=9606 GN=C1QC PE=1 SV=3
5	5	4.55455e-05	0.0923	Dipeptidyl peptidase 3 OS=Homo sapiens OX=9606 GN=DPP3 PE=1 SV=2
2	2	1.66009e-05	0.0623	Carbonic anhydrase 14 OS=Homo sapiens OX=9606 GN=CA14 PE=1 SV=1
2	2	2.08945e-05	0.0672	Sorbitol dehydrogenase OS=Homo sapiens OX=9606 GN=SORD PE=1 SV=4
8	8	6.03116e-05	0.1229	Carnitine O-palmitoyltransferase 1, liver isoform OS=Homo sapiens OX=9606 GN=CPT1A PE=1 SV=2
3	3	9.07021e-06	0.0379	Collagen alpha-1(VI) chain OS=Homo sapiens OX=9606 GN=COL6A1 PE=1 SV=3
15	15	8.44581e-05	0.1821	Extended synaptotagmin-1 OS=Homo sapiens OX=9606 GN=ESYT1 PE=1 SV=1
3	3	7.56014e-05	0.1351	HLA class II histocompatibility antigen gamma chain OS=Homo sapiens OX=9606 GN=CD74 PE=1 SV=3
1	1	1.68458e-06	0.0063	Sortilin-related receptor OS=Homo sapiens OX=9606 GN=SORL1 PE=1 SV=2
2	2	1.94507e-05	0.0391	tRNA (cytosine(34)-C(5))-methyltransferase OS=Homo sapiens OX=9606 GN=NSUN2 PE=1 SV=2
5	5	0.000123091	0.2244	Mitochondrial carrier homolog 2 OS=Homo sapiens OX=9606 GN=MTCH2 PE=1 SV=1
4	4	0.000112736	0.1562	DnaJ homolog subfamily A member 1 OS=Homo sapiens OX=9606 GN=DNAJA1 PE=1 SV=2
1	1	1.03258e-06	0.0066	Uncharacterized protein KIAA1671 OS=Homo sapiens OX=9606 GN=KIAA1671 PE=1 SV=2
1	1	1.08737e-05	0.0379
1	1	2.37559e-06	0.028	Semaphorin-3F OS=Homo sapiens OX=9606 GN=SEMA3F PE=2 SV=2
9	9	6.1209e-05	0.221	PDZ and LIM domain protein 7 OS=Homo sapiens OX=9606 GN=PDLIM7 PE=1 SV=1
6	6	7.38061e-05	0.1609	Galactose-1-phosphate uridylyltransferase OS=Homo sapiens OX=9606 GN=GALT PE=1 SV=3
7	7	1.7126e-05	0.0827	Ankycorbin OS=Homo sapiens OX=9606 GN=RAI14 PE=1 SV=2
5	5	1.43864e-05	0.0714	Huntingtin-interacting protein 1 OS=Homo sapiens OX=9606 GN=HIP1 PE=1 SV=5
5	5	0.000114895	0.2796	BAG family molecular chaperone regulator 2 OS=Homo sapiens OX=9606 GN=BAG2 PE=1 SV=1
4	4	3.86312e-05	0.081	Synembryn-A OS=Homo sapiens OX=9606 GN=RIC8A PE=1 SV=3
3	3	1.52231e-05	0.0755	Interferon-induced protein with tetratricopeptide repeats 3 OS=Homo sapiens OX=9606 GN=IFIT3 PE=1 SV=1
5	5	4.77051e-05	0.1535	Long-chain specific acyl-CoA dehydrogenase, mitochondrial OS=Homo sapiens OX=9606 GN=ACADL PE=1 SV=2
3	3	2.94448e-05	0.1	Vasodilator-stimulated phosphoprotein OS=Homo sapiens OX=9606 GN=VASP PE=1 SV=3
3	3	7.1541e-06	0.0524	Protein VAC14 homolog OS=Homo sapiens OX=9606 GN=VAC14 PE=1 SV=1
3	3	6.44825e-06	0.0207	Receptor-type tyrosine-protein phosphatase U OS=Homo sapiens OX=9606 GN=PTPRU PE=1 SV=2
4	4	0.000115995	0.2488	COP9 signalosome complex subunit 8 OS=Homo sapiens OX=9606 GN=COPS8 PE=1 SV=1
2	2	3.86494e-05	0.1036	Cilia- and flagella-associated protein 20 OS=Homo sapiens OX=9606 GN=CFAP20 PE=1 SV=1
2	2	2.53145e-05	0.1131	Stromal cell-derived factor 2-like protein 1 OS=Homo sapiens OX=9606 GN=SDF2L1 PE=1 SV=2
2	2	1.21885e-05	0.0621	39S ribosomal protein L45, mitochondrial OS=Homo sapiens OX=9606 GN=MRPL45 PE=1 SV=2
2	2	1.7267e-05	0.1157	39S ribosomal protein L24, mitochondrial OS=Homo sapiens OX=9606 GN=MRPL24 PE=1 SV=1
2	2	6.29303e-06	0.027	Oxysterol-binding protein-related protein 8 OS=Homo sapiens OX=9606 GN=OSBPL8 PE=1 SV=3
2	2	1.48395e-05	0.0584	Cytoplasmic protein NCK1 OS=Homo sapiens OX=9606 GN=NCK1 PE=1 SV=1
2	2	3.27164e-05	0.1754	Protein phosphatase 1 regulatory subunit 1A OS=Homo sapiens OX=9606 GN=PPP1R1A PE=1 SV=2
2	2	1.00491e-05	0.0246	GRB10-interacting GYF protein 2 OS=Homo sapiens OX=9606 GN=GIGYF2 PE=1 SV=1
1	1	3.30059e-06	0.0124	Integrin alpha-6 OS=Homo sapiens OX=9606 GN=ITGA6 PE=1 SV=5
2	2	3.86895e-06	0.0239	Syndetin OS=Homo sapiens OX=9606 GN=VPS50 PE=1 SV=3
2	2	7.19088e-06	0.0283	Arf-GAP with coiled-coil, ANK repeat and PH domain-containing protein 2 OS=Homo sapiens OX=9606 GN=ACAP2 PE=1 SV=3
4	4	1.6216e-05	0.0899	Guanylate cyclase soluble subunit alpha-1 OS=Homo sapiens OX=9606 GN=GUCY1A1 PE=1 SV=2
5	5	1.40875e-05	0.0576	Microtubule-associated protein 1S OS=Homo sapiens OX=9606 GN=MAP1S PE=1 SV=2
1	1	4.92041e-06	0.0501	Armadillo repeat-containing X-linked protein 3 OS=Homo sapiens OX=9606 GN=ARMCX3 PE=1 SV=1
2	2	3.89318e-06	0.0292	Exosome complex exonuclease RRP44 OS=Homo sapiens OX=9606 GN=DIS3 PE=1 SV=2
1	1	3.24884e-06	0.0113	Trafficking protein particle complex subunit 9 OS=Homo sapiens OX=9606 GN=TRAPPC9 PE=1 SV=2
1	1	2.37862e-06	0.014	Rabenosyn-5 OS=Homo sapiens OX=9606 GN=RBSN PE=1 SV=2
3	3	4.58908e-05	0.0805	Transducin beta-like protein 2 OS=Homo sapiens OX=9606 GN=TBL2 PE=1 SV=1
1	1	8.41912e-06	0.0271	EGF-containing fibulin-like extracellular matrix protein 2 OS=Homo sapiens OX=9606 GN=EFEMP2 PE=1 SV=3
2	2	3.39061e-05	0.2	Parvalbumin alpha OS=Homo sapiens OX=9606 GN=PVALB PE=1 SV=2
3	3	8.25148e-06	0.0409	Serine/arginine repetitive matrix protein 1 OS=Homo sapiens OX=9606 GN=SRRM1 PE=1 SV=2
1	1	1.1302e-05	0.0303	Anoctamin-10 OS=Homo sapiens OX=9606 GN=ANO10 PE=1 SV=2
1	1	1.58037e-05	0.1186	Cytochrome c oxidase assembly protein COX20, mitochondrial OS=Homo sapiens OX=9606 GN=COX20 PE=1 SV=2
1	1	1.43818e-05	0.0308	Ethanolamine-phosphate cytidylyltransferase OS=Homo sapiens OX=9606 GN=PCYT2 PE=1 SV=1
2	2	1.01075e-05	0.0569	Septin-5 OS=Homo sapiens OX=9606 GN=SEPTIN5 PE=1 SV=1
1	1	3.33602e-06	0.0179	Cocaine esterase OS=Homo sapiens OX=9606 GN=CES2 PE=1 SV=1
1	1	1.71874e-05	0.0507	Ras-related protein Rab-19 OS=Homo sapiens OX=9606 GN=RAB19 PE=2 SV=2
18	18	6.68938e-05	0.0747	Collagen alpha-2(I) chain OS=Homo sapiens OX=9606 GN=COL1A2 PE=1 SV=7
22	22	0.000354581	0.262	Nucleolin OS=Homo sapiens OX=9606 GN=NCL PE=1 SV=3
47	47	4.20947e-05	0.1214	Apolipoprotein B-100 OS=Homo sapiens OX=9606 GN=APOB PE=1 SV=2
24	24	0.000430791	0.4124	Protein disulfide-isomerase A4 OS=Homo sapiens OX=9606 GN=PDIA4 PE=1 SV=2
17	17	0.000350412	0.3996	RuvB-like 2 OS=Homo sapiens OX=9606 GN=RUVBL2 PE=1 SV=3
11	11	7.61833e-05	0.254	Methylcrotonoyl-CoA carboxylase beta chain, mitochondrial OS=Homo sapiens OX=9606 GN=MCCC2 PE=1 SV=1
16	16	0.000814603	0.4513	F-actin-capping protein subunit beta OS=Homo sapiens OX=9606 GN=CAPZB PE=1 SV=4
16	16	0.000406345	0.3482	Inosine-5'-monophosphate dehydrogenase 2 OS=Homo sapiens OX=9606 GN=IMPDH2 PE=1 SV=2
13	13	0.000363105	0.3822	Adipocyte plasma membrane-associated protein OS=Homo sapiens OX=9606 GN=APMAP PE=1 SV=2
20	20	0.000549636	0.48	Cytosolic non-specific dipeptidase OS=Homo sapiens OX=9606 GN=CNDP2 PE=1 SV=2
18	18	0.000507345	0.6654	Prohibitin OS=Homo sapiens OX=9606 GN=PHB PE=1 SV=1
9	9	0.0012162	0.5826	60S ribosomal protein L30 OS=Homo sapiens OX=9606 GN=RPL30 PE=1 SV=2
25	25	0.000161325	0.2791	Exportin-2 OS=Homo sapiens OX=9606 GN=CSE1L PE=1 SV=3
8	8	0.000366155	0.3014	Transmembrane emp24 domain-containing protein 10 OS=Homo sapiens OX=9606 GN=TMED10 PE=1 SV=2
8	8	0.000425761	0.3379	ADP-sugar pyrophosphatase OS=Homo sapiens OX=9606 GN=NUDT5 PE=1 SV=1
8	8	0.000255124	0.3355	Leucine-rich repeat-containing protein 59 OS=Homo sapiens OX=9606 GN=LRRC59 PE=1 SV=1
6	6	0.000380579	0.2194	60S ribosomal protein L19 OS=Homo sapiens OX=9606 GN=RPL19 PE=1 SV=1
15	15	3.14298e-05	0.0838	U5 small nuclear ribonucleoprotein 200 kDa helicase OS=Homo sapiens OX=9606 GN=SNRNP200 PE=1 SV=2
9	9	0.000390471	0.3394	Proteasome subunit beta type-7 OS=Homo sapiens OX=9606 GN=PSMB7 PE=1 SV=1
6	6	0.000150694	0.2155	Nicotinate-nucleotide pyrophosphorylase [carboxylating] OS=Homo sapiens OX=9606 GN=QPRT PE=1 SV=3
4	4	6.2529e-05	0.0986	Protein O-glucosyltransferase 3 OS=Homo sapiens OX=9606 GN=POGLUT3 PE=1 SV=2
3	3	0.000306366	0.2071	Alpha-synuclein OS=Homo sapiens OX=9606 GN=SNCA PE=1 SV=1
4	4	0.000325606	0.3175	Small nuclear ribonucleoprotein Sm D3 OS=Homo sapiens OX=9606 GN=SNRPD3 PE=1 SV=1
7	7	0.000371111	0.3582	Proteasome subunit beta type-2 OS=Homo sapiens OX=9606 GN=PSMB2 PE=1 SV=1
9	9	0.000451574	0.4978	Adenylate kinase 4, mitochondrial OS=Homo sapiens OX=9606 GN=AK4 PE=1 SV=1
3	3	3.30644e-05	0.1383	High mobility group nucleosome-binding domain-containing protein 5 OS=Homo sapiens OX=9606 GN=HMGN5 PE=1 SV=1
3	3	7.12676e-06	0.0471	Gamma-interferon-inducible protein 16 OS=Homo sapiens OX=9606 GN=IFI16 PE=1 SV=3
8	8	0.000162403	0.2162	Eukaryotic translation initiation factor 2 subunit 2 OS=Homo sapiens OX=9606 GN=EIF2S2 PE=1 SV=2
3	3	0.0010604	0.2451	Parathymosin OS=Homo sapiens OX=9606 GN=PTMS PE=1 SV=2
2	2	1.01626e-05	0.0708	Developmentally-regulated GTP-binding protein 1 OS=Homo sapiens OX=9606 GN=DRG1 PE=1 SV=1
11	11	0.000143134	0.2719	26S proteasome non-ATPase regulatory subunit 12 OS=Homo sapiens OX=9606 GN=PSMD12 PE=1 SV=3
9	9	0.000182231	0.3811	Ethylmalonyl-CoA decarboxylase OS=Homo sapiens OX=9606 GN=ECHDC1 PE=1 SV=2
13	13	0.000333447	0.3146	Enoyl-CoA delta isomerase 1, mitochondrial OS=Homo sapiens OX=9606 GN=ECI1 PE=1 SV=1
4	4	5.1801e-05	0.1019	Mitochondrial antiviral-signaling protein OS=Homo sapiens OX=9606 GN=MAVS PE=1 SV=2
2	2	1.33107e-05	0.0164	Enhancer of mRNA-decapping protein 4 OS=Homo sapiens OX=9606 GN=EDC4 PE=1 SV=1
31	31	0.00016897	0.2784	Bifunctional glutamate/proline--tRNA ligase OS=Homo sapiens OX=9606 GN=EPRS PE=1 SV=5
10	10	0.00065721	0.63	Brain acid soluble protein 1 OS=Homo sapiens OX=9606 GN=BASP1 PE=1 SV=2
3	3	0.000521352	0.3118	SH3 domain-binding glutamic acid-rich-like protein 3 OS=Homo sapiens OX=9606 GN=SH3BGRL3 PE=1 SV=1
1	1	8.69387e-06	0.0303	Glucose-6-phosphate exchanger SLC37A4 OS=Homo sapiens OX=9606 GN=SLC37A4 PE=1 SV=1
2	2	3.03225e-05	0.0935	Transcription factor A, mitochondrial OS=Homo sapiens OX=9606 GN=TFAM PE=1 SV=1
1	1	4.87538e-05	0.0719	NADH dehydrogenase [ubiquinone] 1 beta subcomplex subunit 11, mitochondrial OS=Homo sapiens OX=9606 GN=NDUFB11 PE=1 SV=1
6	6	1.89243e-05	0.0283	TRIO and F-actin-binding protein OS=Homo sapiens OX=9606 GN=TRIOBP PE=1 SV=3
1	1	6.60118e-05	0.0442	ATP synthase subunit a OS=Homo sapiens OX=9606 GN=MT-ATP6 PE=1 SV=1
1	1	1.20467e-06	0.0029	Cilia- and flagella-associated protein 54 OS=Homo sapiens OX=9606 GN=CFAP54 PE=2 SV=3
1	1	1.02407e-06	0.0099	PH-interacting protein OS=Homo sapiens OX=9606 GN=PHIP PE=1 SV=2
20	20	0.000406233	0.4477	CD166 antigen OS=Homo sapiens OX=9606 GN=ALCAM PE=1 SV=2
20	20	0.00055143	0.543	GDP-mannose 4,6 dehydratase OS=Homo sapiens OX=9606 GN=GMDS PE=1 SV=1
16	16	7.84708e-05	0.1848	Solute carrier family 12 member 2 OS=Homo sapiens OX=9606 GN=SLC12A2 PE=1 SV=1
7	7	5.35725e-05	0.0999	Pre-B-cell leukemia transcription factor-interacting protein 1 OS=Homo sapiens OX=9606 GN=PBXIP1 PE=1 SV=1
6	6	0.000171086	0.211	Deaminated glutathione amidase OS=Homo sapiens OX=9606 GN=NIT1 PE=1 SV=2
19	19	0.000224056	0.4085	Atlastin-3 OS=Homo sapiens OX=9606 GN=ATL3 PE=1 SV=1
12	12	0.000111571	0.2188	Switch-associated protein 70 OS=Homo sapiens OX=9606 GN=SWAP70 PE=1 SV=1
6	6	8.22721e-05	0.2882	Serine racemase OS=Homo sapiens OX=9606 GN=SRR PE=1 SV=1
3	3	8.80394e-05	0.103	Synaptogyrin-1 OS=Homo sapiens OX=9606 GN=SYNGR1 PE=1 SV=2
3	3	5.3858e-05	0.1552	Putative hydroxypyruvate isomerase OS=Homo sapiens OX=9606 GN=HYI PE=1 SV=2
6	6	7.33705e-05	0.2393	NADH-cytochrome b5 reductase 1 OS=Homo sapiens OX=9606 GN=CYB5R1 PE=1 SV=1
1	1	5.29482e-06	0.0068	Lysine-specific demethylase 3B OS=Homo sapiens OX=9606 GN=KDM3B PE=1 SV=2
2	2	2.36483e-05	0.058	Protein FAM234A OS=Homo sapiens OX=9606 GN=FAM234A PE=1 SV=1
4	4	2.30939e-05	0.0743	Cell surface glycoprotein MUC18 OS=Homo sapiens OX=9606 GN=MCAM PE=1 SV=2
1	1	2.2174e-06	0.0119	GRIP1-associated protein 1 OS=Homo sapiens OX=9606 GN=GRIPAP1 PE=1 SV=2
2	2	6.0156e-05	0.1075	Dynactin subunit 3 OS=Homo sapiens OX=9606 GN=DCTN3 PE=1 SV=1
6	6	9.507e-05	0.2667	Cathepsin G OS=Homo sapiens OX=9606 GN=CTSG PE=1 SV=2
5	5	0.000108106	0.2222	Claudin-11 OS=Homo sapiens OX=9606 GN=CLDN11 PE=1 SV=2
7	7	1.45548e-05	0.0966	Leucyl-cystinyl aminopeptidase OS=Homo sapiens OX=9606 GN=LNPEP PE=1 SV=3
8	8	4.72462e-05	0.1669	Vinexin OS=Homo sapiens OX=9606 GN=SORBS3 PE=1 SV=2
9	9	2.79725e-05	0.099	SEC23-interacting protein OS=Homo sapiens OX=9606 GN=SEC23IP PE=1 SV=1
4	4	2.47819e-05	0.1262	Mitochondrial carnitine/acylcarnitine carrier protein OS=Homo sapiens OX=9606 GN=SLC25A20 PE=1 SV=1
5	5	8.85381e-05	0.2018	Na(+)/H(+) exchange regulatory cofactor NHE-RF2 OS=Homo sapiens OX=9606 GN=SLC9A3R2 PE=1 SV=2
4	4	1.57814e-05	0.1086	ATP-binding cassette sub-family F member 3 OS=Homo sapiens OX=9606 GN=ABCF3 PE=1 SV=2
3	3	1.47224e-05	0.0895	39S ribosomal protein L38, mitochondrial OS=Homo sapiens OX=9606 GN=MRPL38 PE=1 SV=2
5	5	2.53227e-05	0.0514	Probable ATP-dependent RNA helicase DDX46 OS=Homo sapiens OX=9606 GN=DDX46 PE=1 SV=2
3	3	3.10117e-06	0.0188	Signal-induced proliferation-associated 1-like protein 1 OS=Homo sapiens OX=9606 GN=SIPA1L1 PE=1 SV=4
3	3	0.000109696	0.2868	SNARE-associated protein Snapin OS=Homo sapiens OX=9606 GN=SNAPIN PE=1 SV=1
2	2	2.20691e-05	0.1361	N-alpha-acetyltransferase 50 OS=Homo sapiens OX=9606 GN=NAA50 PE=1 SV=1
2	2	2.38741e-05	0.0413	RING finger protein 214 OS=Homo sapiens OX=9606 GN=RNF214 PE=1 SV=2
3	3	0.000155403	0.3981	ATP synthase-coupling factor 6, mitochondrial OS=Homo sapiens OX=9606 GN=ATP5PF PE=1 SV=1
2	2	1.48395e-05	0.0796	Prostaglandin reductase 3 OS=Homo sapiens OX=9606 GN=ZADH2 PE=1 SV=1
1	1	2.64141e-06	0.0099	Erbin OS=Homo sapiens OX=9606 GN=ERBIN PE=1 SV=2
2	2	1.43173e-05	0.0422	ADP-ribosylation factor GTPase-activating protein 2 OS=Homo sapiens OX=9606 GN=ARFGAP2 PE=1 SV=1
3	3	7.2057e-06	0.0371	CLIP-associating protein 2 OS=Homo sapiens OX=9606 GN=CLASP2 PE=1 SV=3
1	1	1.22284e-05	0.082	39S ribosomal protein L2, mitochondrial OS=Homo sapiens OX=9606 GN=MRPL2 PE=1 SV=2
1	1	3.28605e-05	0.0573	Esterase OVCA2 OS=Homo sapiens OX=9606 GN=OVCA2 PE=1 SV=1
2	2	4.4756e-05	0.208	Splicing factor 3B subunit 6 OS=Homo sapiens OX=9606 GN=SF3B6 PE=1 SV=1
1	1	2.66405e-05	0.0524	Glycogen synthase kinase-3 beta OS=Homo sapiens OX=9606 GN=GSK3B PE=1 SV=2
2	2	1.63105e-05	0.0816	Mas-related G-protein coupled receptor member F OS=Homo sapiens OX=9606 GN=MRGPRF PE=2 SV=1
3	3	8.97994e-06	0.1316	Immunity-related GTPase family Q protein OS=Homo sapiens OX=9606 GN=IRGQ PE=1 SV=1
2	2	0.000108421	0.3256	Splicing factor 3B subunit 5 OS=Homo sapiens OX=9606 GN=SF3B5 PE=1 SV=1
1	1	4.36219e-06	0.0164	Inactive rhomboid protein 1 OS=Homo sapiens OX=9606 GN=RHBDF1 PE=1 SV=2
1	1	7.02386e-06	0.0226	Coiled-coil domain-containing protein 9 OS=Homo sapiens OX=9606 GN=CCDC9 PE=1 SV=1
2	2	5.57499e-06	0.0419	Protein adenylyltransferase SelO, mitochondrial OS=Homo sapiens OX=9606 GN=SELENOO PE=1 SV=3
1	1	4.78163e-05	0.1026	MICOS complex subunit MIC10 OS=Homo sapiens OX=9606 GN=MICOS10 PE=1 SV=1
1	1	4.67377e-06	0.0426	Dual specificity mitogen-activated protein kinase kinase 4 OS=Homo sapiens OX=9606 GN=MAP2K4 PE=1 SV=1
1	1	8.46882e-07	0.0059	Activating signal cointegrator 1 complex subunit 3 OS=Homo sapiens OX=9606 GN=ASCC3 PE=1 SV=3
2	2	6.66012e-05	0.0969	Protein RER1 OS=Homo sapiens OX=9606 GN=RER1 PE=1 SV=1
2	2	4.99286e-06	0.0335	WD repeat-containing protein 91 OS=Homo sapiens OX=9606 GN=WDR91 PE=1 SV=2
3	3	1.40213e-05	0.0526	Translocation protein SEC62 OS=Homo sapiens OX=9606 GN=SEC62 PE=1 SV=1
1	1	1.30866e-05	0.0386	Vacuolar protein sorting-associated protein 37B OS=Homo sapiens OX=9606 GN=VPS37B PE=1 SV=1
1	1	9.48543e-07	0.0041	Histone-lysine N-methyltransferase SETD1B OS=Homo sapiens OX=9606 GN=SETD1B PE=1 SV=3
1	1	3.24131e-06	0.0058	Transcription elongation factor SPT6 OS=Homo sapiens OX=9606 GN=SUPT6H PE=1 SV=2
1	1	8.1791e-06	0.0241	Adenylosuccinate synthetase isozyme 2 OS=Homo sapiens OX=9606 GN=ADSS PE=1 SV=3
1	1	1.12339e-05	0.0452	Cysteine and histidine-rich domain-containing protein 1 OS=Homo sapiens OX=9606 GN=CHORDC1 PE=1 SV=2
4	4	1.96298e-05	0.1035	Peptidyl-prolyl cis-trans isomerase FKBP9 OS=Homo sapiens OX=9606 GN=FKBP9 PE=1 SV=2
2	2	4.32008e-05	0.0849	Ras-related protein Rab-34 OS=Homo sapiens OX=9606 GN=RAB34 PE=1 SV=1
1	1	1.12679e-05	0.0363	DNA fragmentation factor subunit alpha OS=Homo sapiens OX=9606 GN=DFFA PE=1 SV=1
3	3	2.1295e-05	0.0701	Immunoglobulin superfamily member 8 OS=Homo sapiens OX=9606 GN=IGSF8 PE=1 SV=1
1	1	2.98852e-06	0.0321	Bifunctional 3'-phosphoadenosine 5'-phosphosulfate synthase 1 OS=Homo sapiens OX=9606 GN=PAPSS1 PE=1 SV=2
6	6	3.97714e-05	0.1943	Synaptotagmin-1 OS=Homo sapiens OX=9606 GN=SYT1 PE=1 SV=1
3	3	2.37559e-05	0.0605	Ketimine reductase mu-crystallin OS=Homo sapiens OX=9606 GN=CRYM PE=1 SV=1
3	3	5.56114e-06	0.0368	Unconventional myosin-Id OS=Homo sapiens OX=9606 GN=MYO1D PE=1 SV=2
1	1	2.66405e-05	0.0929	Lymphocyte antigen 6H OS=Homo sapiens OX=9606 GN=LY6H PE=1 SV=1
1	1	9.51446e-06	0.1888
1	1	7.38548e-06	0.0218	Alpha-ketoglutarate-dependent dioxygenase FTO OS=Homo sapiens OX=9606 GN=FTO PE=1 SV=3
1	1	1.88367e-05	0.0707	DnaJ homolog subfamily C member 5 OS=Homo sapiens OX=9606 GN=DNAJC5 PE=1 SV=1
24	24	0.000381508	0.4137	Very long-chain specific acyl-CoA dehydrogenase, mitochondrial OS=Homo sapiens OX=9606 GN=ACADVL PE=1 SV=1
33	33	0.000145739	0.2908	Tight junction protein ZO-2 OS=Homo sapiens OX=9606 GN=TJP2 PE=1 SV=2
15	15	0.000130391	0.2309	Aspartyl/asparaginyl beta-hydroxylase OS=Homo sapiens OX=9606 GN=ASPH PE=1 SV=3
11	11	0.000226985	0.2339	Basic leucine zipper and W2 domain-containing protein 1 OS=Homo sapiens OX=9606 GN=BZW1 PE=1 SV=1
11	11	5.86426e-05	0.2662	Stromelysin-1 OS=Homo sapiens OX=9606 GN=MMP3 PE=1 SV=2
7	7	0.000408731	0.2705	Malectin OS=Homo sapiens OX=9606 GN=MLEC PE=1 SV=1
6	6	9.71268e-05	0.2049	Erythrocyte band 7 integral membrane protein OS=Homo sapiens OX=9606 GN=STOM PE=1 SV=3
9	9	0.000256718	0.2519	Basigin OS=Homo sapiens OX=9606 GN=BSG PE=1 SV=2
16	16	0.000139545	0.22	Protein PML OS=Homo sapiens OX=9606 GN=PML PE=1 SV=3
5	5	0.000132343	0.4129	Microsomal glutathione S-transferase 1 OS=Homo sapiens OX=9606 GN=MGST1 PE=1 SV=1
12	12	0.000527428	0.3603	60S ribosomal protein L5 OS=Homo sapiens OX=9606 GN=RPL5 PE=1 SV=3
17	17	0.00036982	0.3861	Vitamin D-binding protein OS=Homo sapiens OX=9606 GN=GC PE=1 SV=2
13	13	0.000233977	0.2341	26S proteasome non-ATPase regulatory subunit 3 OS=Homo sapiens OX=9606 GN=PSMD3 PE=1 SV=2
12	12	0.000255231	0.2605	Dihydrolipoyllysine-residue succinyltransferase component of 2-oxoglutarate dehydrogenase complex, mitochondrial OS=Homo sapiens OX=9606 GN=DLST PE=1 SV=4
14	14	0.000208423	0.3294	Fumarate hydratase, mitochondrial OS=Homo sapiens OX=9606 GN=FH PE=1 SV=3
9	9	7.49264e-05	0.1339	Echinoderm microtubule-associated protein-like 3 OS=Homo sapiens OX=9606 GN=EML3 PE=1 SV=1
4	4	0.000276956	0.3168	Apolipoprotein C-II OS=Homo sapiens OX=9606 GN=APOC2 PE=1 SV=1
9	9	0.000488603	0.4454	Platelet-activating factor acetylhydrolase IB subunit beta OS=Homo sapiens OX=9606 GN=PAFAH1B2 PE=1 SV=1
10	10	0.000110324	0.1698	Apoptosis inhibitor 5 OS=Homo sapiens OX=9606 GN=API5 PE=1 SV=3
5	5	0.000497289	0.2815	60S ribosomal protein L32 OS=Homo sapiens OX=9606 GN=RPL32 PE=1 SV=2
3	3	9.6457e-05	0.2241	Cocaine- and amphetamine-regulated transcript protein OS=Homo sapiens OX=9606 GN=CARTPT PE=1 SV=1
5	5	0.000458566	0.4508	Mth938 domain-containing protein OS=Homo sapiens OX=9606 GN=AAMDC PE=1 SV=1
4	4	9.94579e-05	0.1156	Thymocyte nuclear protein 1 OS=Homo sapiens OX=9606 GN=THYN1 PE=1 SV=1
9	9	0.00024258	0.2602	B-cell receptor-associated protein 31 OS=Homo sapiens OX=9606 GN=BCAP31 PE=1 SV=3
7	7	0.000814526	0.5057	Acyl-CoA-binding protein OS=Homo sapiens OX=9606 GN=DBI PE=1 SV=2
14	14	0.000310135	0.3391	Succinate--CoA ligase [ADP-forming] subunit beta, mitochondrial OS=Homo sapiens OX=9606 GN=SUCLA2 PE=1 SV=3
15	15	0.000271249	0.2527	Src substrate cortactin OS=Homo sapiens OX=9606 GN=CTTN PE=1 SV=2
5	5	8.37273e-05	0.1102	Phospholipase D3 OS=Homo sapiens OX=9606 GN=PLD3 PE=1 SV=1
10	10	0.000354581	0.5845	Coactosin-like protein OS=Homo sapiens OX=9606 GN=COTL1 PE=1 SV=3
4	4	0.000141409	0.218	Synaptosomal-associated protein 23 OS=Homo sapiens OX=9606 GN=SNAP23 PE=1 SV=1
4	4	9.34286e-05	0.1082	Serine/threonine-protein phosphatase 5 OS=Homo sapiens OX=9606 GN=PPP5C PE=1 SV=1
4	4	0.000416723	0.2458	Protein CutA OS=Homo sapiens OX=9606 GN=CUTA PE=1 SV=2
3	3	9.91933e-05	0.1649	Gamma-glutamylcyclotransferase OS=Homo sapiens OX=9606 GN=GGCT PE=1 SV=1
6	6	8.81024e-05	0.1693	Phenylalanine--tRNA ligase alpha subunit OS=Homo sapiens OX=9606 GN=FARSA PE=1 SV=3
2	2	1.79888e-05	0.0675	Phospholipid phosphatase 3 OS=Homo sapiens OX=9606 GN=PLPP3 PE=1 SV=1
3	3	1.05209e-05	0.0494	FACT complex subunit SSRP1 OS=Homo sapiens OX=9606 GN=SSRP1 PE=1 SV=1
1	1	4.79392e-06	0.0514	Oxytocin receptor OS=Homo sapiens OX=9606 GN=OXTR PE=2 SV=2
6	6	0.000205132	0.37	Ubiquitin-conjugating enzyme E2 K OS=Homo sapiens OX=9606 GN=UBE2K PE=1 SV=3
8	8	9.69486e-05	0.3242	COP9 signalosome complex subunit 6 OS=Homo sapiens OX=9606 GN=COPS6 PE=1 SV=1
4	4	4.50133e-05	0.1052	CDKN2A-interacting protein OS=Homo sapiens OX=9606 GN=CDKN2AIP PE=1 SV=3
3	3	4.15727e-05	0.0621	Sorting nexin-18 OS=Homo sapiens OX=9606 GN=SNX18 PE=1 SV=2
7	7	6.53782e-05	0.1235	Afamin OS=Homo sapiens OX=9606 GN=AFM PE=1 SV=1
12	12	5.14674e-05	0.1132	Exportin-7 OS=Homo sapiens OX=9606 GN=XPO7 PE=1 SV=3
1	1	4.04519e-06	0.0119	GPI inositol-deacylase OS=Homo sapiens OX=9606 GN=PGAP1 PE=1 SV=1
1	1	3.58967e-06	0.0087	Integrin alpha-IIb OS=Homo sapiens OX=9606 GN=ITGA2B PE=1 SV=3
3	3	0.000148003	0.1746	Receptor expression-enhancing protein 5 OS=Homo sapiens OX=9606 GN=REEP5 PE=1 SV=3
4	4	0.000154331	0.2483	Selenoprotein M OS=Homo sapiens OX=9606 GN=SELENOM PE=1 SV=3
3	3	0.000140448	0.1297	Proteasome subunit beta type-6 OS=Homo sapiens OX=9606 GN=PSMB6 PE=1 SV=4
5	5	9.13388e-05	0.2041	Thiopurine S-methyltransferase OS=Homo sapiens OX=9606 GN=TPMT PE=1 SV=1
10	10	5.15718e-05	0.1438	Endoplasmic reticulum metallopeptidase 1 OS=Homo sapiens OX=9606 GN=ERMP1 PE=1 SV=2
10	10	4.26039e-05	0.0738	Glycogen debranching enzyme OS=Homo sapiens OX=9606 GN=AGL PE=1 SV=3
5	5	0.00013757	0.1762	Tubulin-folding cofactor B OS=Homo sapiens OX=9606 GN=TBCB PE=1 SV=2
8	8	0.000233104	0.3517	N-acetyl-D-glucosamine kinase OS=Homo sapiens OX=9606 GN=NAGK PE=1 SV=4
6	6	9.34643e-05	0.1671	Fumarylacetoacetase OS=Homo sapiens OX=9606 GN=FAH PE=1 SV=2
5	5	0.000219392	0.3529	Matrix-remodeling-associated protein 7 OS=Homo sapiens OX=9606 GN=MXRA7 PE=1 SV=1
20	20	2.44444e-05	0.0737	Utrophin OS=Homo sapiens OX=9606 GN=UTRN PE=1 SV=2
11	11	0.000146709	0.3007	Zyxin OS=Homo sapiens OX=9606 GN=ZYX PE=1 SV=1
3	3	3.28605e-05	0.2159	Transmembrane emp24 domain-containing protein 1 OS=Homo sapiens OX=9606 GN=TMED1 PE=1 SV=1
3	3	0.000289683	0.3689	28S ribosomal protein S36, mitochondrial OS=Homo sapiens OX=9606 GN=MRPS36 PE=1 SV=2
1	1	3.23756e-06	0.0243	N-acetylmuramoyl-L-alanine amidase OS=Homo sapiens OX=9606 GN=PGLYRP2 PE=1 SV=1
3	3	7.17244e-05	0.125	Anamorsin OS=Homo sapiens OX=9606 GN=CIAPIN1 PE=1 SV=2
3	3	5.69415e-05	0.1756	CD99 antigen-like protein 2 OS=Homo sapiens OX=9606 GN=CD99L2 PE=1 SV=1
1	1	4.67377e-06	0.0376	Telomeric repeat-binding factor 2-interacting protein 1 OS=Homo sapiens OX=9606 GN=TERF2IP PE=1 SV=1
4	4	6.70804e-05	0.1511	Neuronal membrane glycoprotein M6-a OS=Homo sapiens OX=9606 GN=GPM6A PE=1 SV=2
1	1	1.63582e-05	0.0351
1	1	1.80468e-05	0.0903
2	2	5.81463e-06	0.0125
5	5	1.15649e-05	0.0574	1-phosphatidylinositol 4,5-bisphosphate phosphodiesterase gamma-1 OS=Homo sapiens OX=9606 GN=PLCG1 PE=1 SV=1
5	5	9.94402e-06	0.022	A-kinase anchor protein 13 OS=Homo sapiens OX=9606 GN=AKAP13 PE=1 SV=2
5	5	0.000102089	0.2737	Toll-interacting protein OS=Homo sapiens OX=9606 GN=TOLLIP PE=1 SV=1
7	7	0.000117115	0.2053	TAR DNA-binding protein 43 OS=Homo sapiens OX=9606 GN=TARDBP PE=1 SV=1
6	6	6.11421e-06	0.0323	Plexin-B1 OS=Homo sapiens OX=9606 GN=PLXNB1 PE=1 SV=3
4	4	2.65772e-05	0.0974	Osteomodulin OS=Homo sapiens OX=9606 GN=OMD PE=1 SV=1
3	3	8.47652e-05	0.1162	39S ribosomal protein L12, mitochondrial OS=Homo sapiens OX=9606 GN=MRPL12 PE=1 SV=2
4	4	9.36319e-05	0.1967	Leucine-rich repeat-containing protein 57 OS=Homo sapiens OX=9606 GN=LRRC57 PE=1 SV=1
4	4	7.6637e-05	0.1575	Tetratricopeptide repeat protein 1 OS=Homo sapiens OX=9606 GN=TTC1 PE=1 SV=1
5	5	7.29718e-05	0.1391	Dynactin subunit 4 OS=Homo sapiens OX=9606 GN=DCTN4 PE=1 SV=1
2	2	1.58845e-05	0.0273	Interferon regulatory factor 2-binding protein 2 OS=Homo sapiens OX=9606 GN=IRF2BP2 PE=1 SV=2
2	2	4.54838e-05	0.1829	Cytochrome b-c1 complex subunit 8 OS=Homo sapiens OX=9606 GN=UQCRQ PE=1 SV=4
3	3	6.50524e-05	0.1008	Synaptosomal-associated protein 29 OS=Homo sapiens OX=9606 GN=SNAP29 PE=1 SV=1
2	2	2.93213e-05	0.0912	ADP-ribosyl cyclase/cyclic ADP-ribose hydrolase 2 OS=Homo sapiens OX=9606 GN=BST1 PE=1 SV=2
2	2	2.72239e-05	0.0949	Glutamate--cysteine ligase regulatory subunit OS=Homo sapiens OX=9606 GN=GCLM PE=1 SV=1
2	2	1.71874e-05	0.1244	GrpE protein homolog 1, mitochondrial OS=Homo sapiens OX=9606 GN=GRPEL1 PE=1 SV=2
2	2	2.318e-06	0.0174	Laminin subunit gamma-1 OS=Homo sapiens OX=9606 GN=LAMC1 PE=1 SV=3
2	2	1.64303e-05	0.0617	Protein odr-4 homolog OS=Homo sapiens OX=9606 GN=ODR4 PE=1 SV=1
4	4	1.70046e-05	0.1185	Carnitine O-palmitoyltransferase 2, mitochondrial OS=Homo sapiens OX=9606 GN=CPT2 PE=1 SV=2
2	2	6.40837e-06	0.0326	Max-binding protein MNT OS=Homo sapiens OX=9606 GN=MNT PE=1 SV=1
2	2	3.87297e-06	0.0208	IQ motif and SEC7 domain-containing protein 1 OS=Homo sapiens OX=9606 GN=IQSEC1 PE=1 SV=1
1	1	1.21885e-05	0.098	Ubiquitin/ISG15-conjugating enzyme E2 L6 OS=Homo sapiens OX=9606 GN=UBE2L6 PE=1 SV=4
2	2	7.77014e-06	0.0444	Engulfment and cell motility protein 2 OS=Homo sapiens OX=9606 GN=ELMO2 PE=1 SV=2
2	2	1.05836e-05	0.0454	Serine/threonine-protein phosphatase 6 regulatory subunit 1 OS=Homo sapiens OX=9606 GN=PPP6R1 PE=1 SV=5
6	6	3.62374e-05	0.1271	Glutaminase kidney isoform, mitochondrial OS=Homo sapiens OX=9606 GN=GLS PE=1 SV=1
2	2	1.73527e-06	0.0084	E3 SUMO-protein ligase RanBP2 OS=Homo sapiens OX=9606 GN=RANBP2 PE=1 SV=2
2	2	9.33351e-07	0.0068	Probable E3 ubiquitin-protein ligase HECTD4 OS=Homo sapiens OX=9606 GN=HECTD4 PE=1 SV=5
1	1	0.000113883	0.0916	Peptidyl-prolyl cis-trans isomerase NIMA-interacting 4 OS=Homo sapiens OX=9606 GN=PIN4 PE=1 SV=1
1	1	4.07614e-05	0.0656	Protein jagunal homolog 1 OS=Homo sapiens OX=9606 GN=JAGN1 PE=1 SV=1
1	1	2.60089e-06	0.0181	Cleavage stimulation factor subunit 3 OS=Homo sapiens OX=9606 GN=CSTF3 PE=1 SV=1
1	1	3.24319e-05	0.0957	Migration and invasion enhancer 1 OS=Homo sapiens OX=9606 GN=MIEN1 PE=1 SV=1
1	1	8.47652e-06	0.0545	Vesicle-associated membrane protein 7 OS=Homo sapiens OX=9606 GN=VAMP7 PE=1 SV=3
1	1	1.91461e-06	0.0226	Protein bicaudal C homolog 1 OS=Homo sapiens OX=9606 GN=BICC1 PE=1 SV=2
1	1	9.97238e-06	0.0749	Cytochrome b-245 chaperone 1 OS=Homo sapiens OX=9606 GN=CYBC1 PE=1 SV=1
1	1	4.86902e-06	0.007	Cilia- and flagella-associated protein 251 OS=Homo sapiens OX=9606 GN=WDR66 PE=1 SV=2
2	2	2.14843e-05	0.0553	Angio-associated migratory cell protein OS=Homo sapiens OX=9606 GN=AAMP PE=1 SV=2
1	1	7.14496e-06	0.0287	Nuclear pore glycoprotein p62 OS=Homo sapiens OX=9606 GN=NUP62 PE=1 SV=3
3	3	1.32728e-05	0.073	Arf-GAP domain and FG repeat-containing protein 1 OS=Homo sapiens OX=9606 GN=AGFG1 PE=1 SV=2
1	1	1.16552e-05	0.0281	Cytosolic Fe-S cluster assembly factor NUBP1 OS=Homo sapiens OX=9606 GN=NUBP1 PE=1 SV=2
1	1	7.7379e-06	0.0166	ADP-ribosylation factor-binding protein GGA3 OS=Homo sapiens OX=9606 GN=GGA3 PE=1 SV=1
3	3	4.44008e-05	0.3333	Protein C10 OS=Homo sapiens OX=9606 GN=C12orf57 PE=1 SV=1
5	5	9.14135e-05	0.2222	Palmitoyl-protein thioesterase 1 OS=Homo sapiens OX=9606 GN=PPT1 PE=1 SV=1
1	1	2.56159e-06	0.0247	Protein Hook homolog 1 OS=Homo sapiens OX=9606 GN=HOOK1 PE=1 SV=2
1	1	2.96006e-05	0.0794	UPF0538 protein C2orf76 OS=Homo sapiens OX=9606 GN=C2orf76 PE=1 SV=3
2	2	7.33465e-06	0.0256	Protein HIRA OS=Homo sapiens OX=9606 GN=HIRA PE=1 SV=2
1	1	2.02699e-05	0.0598	Glucosamine 6-phosphate N-acetyltransferase OS=Homo sapiens OX=9606 GN=GNPNAT1 PE=1 SV=1
1	1	5.1801e-06	0.0417	Nucleoporin SEH1 OS=Homo sapiens OX=9606 GN=SEH1L PE=1 SV=3
2	2	9.49992e-07	0.0069	Protein bassoon OS=Homo sapiens OX=9606 GN=BSN PE=1 SV=4
1	1	8.47652e-05	0.1818	Thymosin beta-10 OS=Homo sapiens OX=9606 GN=TMSB10 PE=1 SV=2
1	1	2.76272e-06	0.0148	Probable C-mannosyltransferase DPY19L1 OS=Homo sapiens OX=9606 GN=DPY19L1 PE=2 SV=1
1	1	5.3897e-06	0.0246	A-kinase anchor protein 8 OS=Homo sapiens OX=9606 GN=AKAP8 PE=1 SV=1
150	150	0.0002898	0.3435	Cytoplasmic dynein 1 heavy chain 1 OS=Homo sapiens OX=9606 GN=DYNC1H1 PE=1 SV=5
35	35	0.000350194	0.3514	Programmed cell death 6-interacting protein OS=Homo sapiens OX=9606 GN=PDCD6IP PE=1 SV=1
31	31	0.000622746	0.5255	T-complex protein 1 subunit theta OS=Homo sapiens OX=9606 GN=CCT8 PE=1 SV=4
19	19	0.000290351	0.4302	Xaa-Pro aminopeptidase 1 OS=Homo sapiens OX=9606 GN=XPNPEP1 PE=1 SV=3
15	15	8.88017e-05	0.2093	Integrin beta-1 OS=Homo sapiens OX=9606 GN=ITGB1 PE=1 SV=2
23	23	0.000494464	0.411	Glucosidase 2 subunit beta OS=Homo sapiens OX=9606 GN=PRKCSH PE=1 SV=2
26	26	0.0002279	0.3008	KN motif and ankyrin repeat domain-containing protein 2 OS=Homo sapiens OX=9606 GN=KANK2 PE=1 SV=1
17	17	0.00012823	0.2151	Thrombospondin type-1 domain-containing protein 4 OS=Homo sapiens OX=9606 GN=THSD4 PE=2 SV=2
30	30	0.000710097	0.5605	Phosphoglucomutase-1 OS=Homo sapiens OX=9606 GN=PGM1 PE=1 SV=3
17	17	0.00228866	0.6039	Superoxide dismutase [Cu-Zn] OS=Homo sapiens OX=9606 GN=SOD1 PE=1 SV=2
10	10	0.000314148	0.3262	Sodium/potassium-transporting ATPase subunit beta-3 OS=Homo sapiens OX=9606 GN=ATP1B3 PE=1 SV=1
10	10	0.00110418	0.6842	Adipogenesis regulatory factor OS=Homo sapiens OX=9606 GN=ADIRF PE=1 SV=1
9	9	0.0011189	0.5143	Protein S100-A11 OS=Homo sapiens OX=9606 GN=S100A11 PE=1 SV=2
13	13	0.000693892	0.686	6-phosphogluconolactonase OS=Homo sapiens OX=9606 GN=PGLS PE=1 SV=2
16	16	0.000444691	0.4795	Interleukin enhancer-binding factor 2 OS=Homo sapiens OX=9606 GN=ILF2 PE=1 SV=2
9	9	5.2837e-05	0.1867	Proline dehydrogenase 1, mitochondrial OS=Homo sapiens OX=9606 GN=PRODH PE=1 SV=3
8	8	0.00168201	0.6078	10 kDa heat shock protein, mitochondrial OS=Homo sapiens OX=9606 GN=HSPE1 PE=1 SV=2
10	10	0.000293853	0.2727	Alpha-1B-glycoprotein OS=Homo sapiens OX=9606 GN=A1BG PE=1 SV=4
6	6	7.71656e-05	0.1517	Nucleoredoxin OS=Homo sapiens OX=9606 GN=NXN PE=1 SV=2
8	8	0.000136943	0.2289	NEDD8-activating enzyme E1 catalytic subunit OS=Homo sapiens OX=9606 GN=UBA3 PE=1 SV=2
14	14	5.86725e-05	0.1497	Leucine--tRNA ligase, cytoplasmic OS=Homo sapiens OX=9606 GN=LARS PE=1 SV=2
8	8	0.000170638	0.2418	RNA-binding protein Raly OS=Homo sapiens OX=9606 GN=RALY PE=1 SV=1
5	5	0.000126542	0.2179	Succinate dehydrogenase [ubiquinone] iron-sulfur subunit, mitochondrial OS=Homo sapiens OX=9606 GN=SDHB PE=1 SV=3
7	7	5.63881e-05	0.1512	NADH dehydrogenase [ubiquinone] iron-sulfur protein 2, mitochondrial OS=Homo sapiens OX=9606 GN=NDUFS2 PE=1 SV=2
15	15	0.000232197	0.3891	Serine--tRNA ligase, cytoplasmic OS=Homo sapiens OX=9606 GN=SARS PE=1 SV=3
5	5	5.21632e-05	0.1381	Far upstream element-binding protein 3 OS=Homo sapiens OX=9606 GN=FUBP3 PE=1 SV=2
5	5	0.000668001	0.4925	Cytochrome b5 OS=Homo sapiens OX=9606 GN=CYB5A PE=1 SV=2
5	5	8.85907e-05	0.152	Testin OS=Homo sapiens OX=9606 GN=TES PE=1 SV=1
4	4	6.52896e-05	0.1138	Cysteine desulfurase, mitochondrial OS=Homo sapiens OX=9606 GN=NFS1 PE=1 SV=3
9	9	8.86007e-05	0.2217	NAD kinase 2, mitochondrial OS=Homo sapiens OX=9606 GN=NADK2 PE=1 SV=2
11	11	0.000379769	0.3708	Prostaglandin reductase 1 OS=Homo sapiens OX=9606 GN=PTGR1 PE=1 SV=2
5	5	6.5779e-05	0.134	Ran-binding protein 3 OS=Homo sapiens OX=9606 GN=RANBP3 PE=1 SV=1
5	5	3.39575e-05	0.0698	Protein phosphatase Slingshot homolog 3 OS=Homo sapiens OX=9606 GN=SSH3 PE=1 SV=2
9	9	7.49682e-05	0.1642	Tyrosine-protein phosphatase non-receptor type 11 OS=Homo sapiens OX=9606 GN=PTPN11 PE=1 SV=2
9	9	7.22589e-05	0.1565	Signal recognition particle subunit SRP72 OS=Homo sapiens OX=9606 GN=SRP72 PE=1 SV=3
7	7	0.000103602	0.1351	Spartin OS=Homo sapiens OX=9606 GN=SPART PE=1 SV=1
4	4	6.83716e-06	0.0385	Adenylate cyclase type 2 OS=Homo sapiens OX=9606 GN=ADCY2 PE=1 SV=5
5	5	0.000357096	0.1968	PRA1 family protein 3 OS=Homo sapiens OX=9606 GN=ARL6IP5 PE=1 SV=1
4	4	0.000578099	0.41	Apolipoprotein A-II OS=Homo sapiens OX=9606 GN=APOA2 PE=1 SV=1
4	4	0.000597471	0.3398	Protein S100-A16 OS=Homo sapiens OX=9606 GN=S100A16 PE=1 SV=1
3	3	0.000499509	0.2262	ATP synthase subunit delta, mitochondrial OS=Homo sapiens OX=9606 GN=ATP5F1D PE=1 SV=2
3	3	8.01505e-05	0.1232	Thioredoxin-related transmembrane protein 4 OS=Homo sapiens OX=9606 GN=TMX4 PE=1 SV=1
6	6	0.000173083	0.2156	Methionine adenosyltransferase 2 subunit beta OS=Homo sapiens OX=9606 GN=MAT2B PE=1 SV=1
5	5	1.66751e-05	0.0775	cGMP-dependent protein kinase 1 OS=Homo sapiens OX=9606 GN=PRKG1 PE=1 SV=3
7	7	4.72509e-05	0.1368	Syntaxin-binding protein 3 OS=Homo sapiens OX=9606 GN=STXBP3 PE=1 SV=2
6	6	2.68046e-05	0.078	Exocyst complex component 4 OS=Homo sapiens OX=9606 GN=EXOC4 PE=1 SV=1
7	7	4.79231e-05	0.0916	Splicing factor 3B subunit 2 OS=Homo sapiens OX=9606 GN=SF3B2 PE=1 SV=2
5	5	1.40063e-05	0.059	RNA-binding protein 12 OS=Homo sapiens OX=9606 GN=RBM12 PE=1 SV=1
7	7	0.00049195	0.3313	S-phase kinase-associated protein 1 OS=Homo sapiens OX=9606 GN=SKP1 PE=1 SV=2
3	3	0.000584165	0.4217	Cytochrome c oxidase subunit 7A2, mitochondrial OS=Homo sapiens OX=9606 GN=COX7A2 PE=1 SV=1
4	4	0.000170268	0.2	Acyl-protein thioesterase 1 OS=Homo sapiens OX=9606 GN=LYPLA1 PE=1 SV=1
2	2	4.39523e-05	0.0842	Vacuolar protein sorting-associated protein 26C OS=Homo sapiens OX=9606 GN=VPS26C PE=1 SV=1
2	2	2.11913e-05	0.1023	Vacuolar protein-sorting-associated protein 25 OS=Homo sapiens OX=9606 GN=VPS25 PE=1 SV=1
2	2	0.000129246	0.1188	COMM domain-containing protein 10 OS=Homo sapiens OX=9606 GN=COMMD10 PE=1 SV=1
6	6	0.000175673	0.2246	Proteasome subunit beta type-8 OS=Homo sapiens OX=9606 GN=PSMB8 PE=1 SV=3
1	1	4.40859e-06	0.0426	39S ribosomal protein L37, mitochondrial OS=Homo sapiens OX=9606 GN=MRPL37 PE=1 SV=2
4	4	0.000147872	0.2026	Cleavage and polyadenylation specificity factor subunit 5 OS=Homo sapiens OX=9606 GN=NUDT21 PE=1 SV=1
2	2	1.30866e-05	0.0368	Vacuolar protein sorting-associated protein 45 OS=Homo sapiens OX=9606 GN=VPS45 PE=1 SV=1
4	4	4.30601e-05	0.0835	Delta-1-pyrroline-5-carboxylate dehydrogenase, mitochondrial OS=Homo sapiens OX=9606 GN=ALDH4A1 PE=1 SV=3
3	3	3.31036e-05	0.1361	Secretory carrier-associated membrane protein 1 OS=Homo sapiens OX=9606 GN=SCAMP1 PE=1 SV=2
3	3	1.40364e-05	0.0452	RNA-binding protein 10 OS=Homo sapiens OX=9606 GN=RBM10 PE=1 SV=3
2	2	1.10345e-05	0.071	TOM1-like protein 2 OS=Homo sapiens OX=9606 GN=TOM1L2 PE=1 SV=1
2	2	1.01212e-05	0.0461	Glycogen [starch] synthase, muscle OS=Homo sapiens OX=9606 GN=GYS1 PE=1 SV=2
5	5	2.82245e-05	0.0746	Coronin-7 OS=Homo sapiens OX=9606 GN=CORO7 PE=1 SV=2
4	4	1.60072e-05	0.0558	Leptin receptor OS=Homo sapiens OX=9606 GN=LEPR PE=1 SV=2
4	4	0.000271578	0.5534	c-Myc-binding protein OS=Homo sapiens OX=9606 GN=MYCBP PE=1 SV=3
4	4	0.000100007	0.1703	Reticulocalbin-2 OS=Homo sapiens OX=9606 GN=RCN2 PE=1 SV=1
1	1	8.20996e-05	0.1132	Short coiled-coil protein OS=Homo sapiens OX=9606 GN=SCOC PE=1 SV=2
4	4	5.05527e-05	0.1114	Heterogeneous nuclear ribonucleoprotein A/B OS=Homo sapiens OX=9606 GN=HNRNPAB PE=1 SV=2
1	1	1.00666e-05	0.0175	Nuclear pore complex protein Nup88 OS=Homo sapiens OX=9606 GN=NUP88 PE=1 SV=2
1	1	4.26736e-06	0.0297	Bystin OS=Homo sapiens OX=9606 GN=BYSL PE=1 SV=3
4	4	8.65816e-05	0.1464	Thioredoxin-related transmembrane protein 1 OS=Homo sapiens OX=9606 GN=TMX1 PE=1 SV=1
1	1	1.20312e-05	0.0258	Serine/threonine-protein kinase 38 OS=Homo sapiens OX=9606 GN=STK38 PE=1 SV=1
1	1	4.7211e-05	0.1013	Transmembrane protein 258 OS=Homo sapiens OX=9606 GN=TMEM258 PE=1 SV=1
2	2	4.86902e-05	0.0731	BRISC and BRCA1-A complex member 2 OS=Homo sapiens OX=9606 GN=BABAM2 PE=1 SV=2
1	1	5.80493e-05	0.0467	Protein YIPF5 OS=Homo sapiens OX=9606 GN=YIPF5 PE=1 SV=1
1	1	7.1628e-07	0.0019	E3 ubiquitin-protein ligase RNF213 OS=Homo sapiens OX=9606 GN=RNF213 PE=1 SV=3
1	1	7.949e-07	0.0055	Acetyl-CoA carboxylase 1 OS=Homo sapiens OX=9606 GN=ACACA PE=1 SV=2
1	1	1.03315e-05	0.0332	Ataxin-3 OS=Homo sapiens OX=9606 GN=ATXN3 PE=1 SV=5
1	1	2.13124e-05	0.0314	Renin receptor OS=Homo sapiens OX=9606 GN=ATP6AP2 PE=1 SV=2
1	1	1.1547e-05	0.017
1	1	7.95239e-06	0.0256	6-phosphofructo-2-kinase/fructose-2,6-bisphosphatase 4 OS=Homo sapiens OX=9606 GN=PFKFB4 PE=2 SV=6
8	8	3.81877e-05	0.1604	Glutathione hydrolase 5 proenzyme OS=Homo sapiens OX=9606 GN=GGT5 PE=1 SV=2
7	7	9.63383e-05	0.3469	Signal recognition particle receptor subunit beta OS=Homo sapiens OX=9606 GN=SRPRB PE=1 SV=3
3	3	2.05378e-05	0.0881	Oxygen-dependent coproporphyrinogen-III oxidase, mitochondrial OS=Homo sapiens OX=9606 GN=CPOX PE=1 SV=3
2	2	5.13257e-05	0.1927	C-X-C motif chemokine 13 OS=Homo sapiens OX=9606 GN=CXCL13 PE=1 SV=1
2	2	1.94254e-05	0.0625	Fibroblast growth factor 2 OS=Homo sapiens OX=9606 GN=FGF2 PE=1 SV=3
2	2	1.36618e-05	0.1099	Proteasome subunit beta type-10 OS=Homo sapiens OX=9606 GN=PSMB10 PE=1 SV=1
1	1	4.92691e-06	0.0159	Endosialin OS=Homo sapiens OX=9606 GN=CD248 PE=1 SV=1
3	3	3.99607e-05	0.1643	Probable ergosterol biosynthetic protein 28 OS=Homo sapiens OX=9606 GN=ERG28 PE=1 SV=1
1	1	8.1791e-06	0.0219
1	1	1.27728e-05	0.1027	Cytidine deaminase OS=Homo sapiens OX=9606 GN=CDA PE=1 SV=2
1	1	3.94257e-06	0.0148	Inositol-trisphosphate 3-kinase B OS=Homo sapiens OX=9606 GN=ITPKB PE=1 SV=5
1	1	4.18124e-06	0.0112
1	1	1.37796e-05	0.0345	Phosphatidylinositol 5-phosphate 4-kinase type-2 alpha OS=Homo sapiens OX=9606 GN=PIP4K2A PE=1 SV=2
1	1	4.75723e-06	0.0485	HCLS1-binding protein 3 OS=Homo sapiens OX=9606 GN=HS1BP3 PE=1 SV=1
4	4	1.97786e-05	0.1182	Peroxisomal acyl-coenzyme A oxidase 1 OS=Homo sapiens OX=9606 GN=ACOX1 PE=1 SV=3
1	1	3.30644e-06	0.0195	Probable cysteine--tRNA ligase, mitochondrial OS=Homo sapiens OX=9606 GN=CARS2 PE=1 SV=1
1	1	1.08106e-05	0.0609	Growth arrest-specific protein 1 OS=Homo sapiens OX=9606 GN=GAS1 PE=2 SV=2
12	12	2.26402e-05	0.1048	Synemin OS=Homo sapiens OX=9606 GN=SYNM PE=1 SV=2
2	2	9.14135e-06	0.0588	Neutral cholesterol ester hydrolase 1 OS=Homo sapiens OX=9606 GN=NCEH1 PE=1 SV=3
1	1	4.24695e-07	0.0032	Basement membrane-specific heparan sulfate proteoglycan core protein OS=Homo sapiens OX=9606 GN=HSPG2 PE=1 SV=4
1	1	1.08169e-06	0.0058	Protein mono-ADP-ribosyltransferase PARP4 OS=Homo sapiens OX=9606 GN=PARP4 PE=1 SV=3
1	1	4.59319e-06	0.0369	ADP-ribosylation factor GTPase-activating protein 1 OS=Homo sapiens OX=9606 GN=ARFGAP1 PE=1 SV=2
1	1	1.21885e-05	0.0458	Axin interactor, dorsalization-associated protein OS=Homo sapiens OX=9606 GN=AIDA PE=1 SV=1
1	1	2.75049e-06	0.0177	Protein CASP OS=Homo sapiens OX=9606 GN=CUX1 PE=1 SV=2
2	2	1.31821e-06	0.0042
1	1	5.13022e-06	0.0138	Prolyl endopeptidase-like OS=Homo sapiens OX=9606 GN=PREPL PE=1 SV=1
1	1	6.43046e-06	0.0552
26	26	0.000697101	0.5389	Catalase OS=Homo sapiens OX=9606 GN=CAT PE=1 SV=3
22	22	0.000259384	0.3821	Transforming growth factor-beta-induced protein ig-h3 OS=Homo sapiens OX=9606 GN=TGFBI PE=1 SV=1
24	24	0.000379704	0.3514	X-ray repair cross-complementing protein 6 OS=Homo sapiens OX=9606 GN=XRCC6 PE=1 SV=2
20	20	0.000691983	0.6195	DNA-(apurinic or apyrimidinic site) lyase OS=Homo sapiens OX=9606 GN=APEX1 PE=1 SV=2
24	24	0.000547474	0.4312	T-complex protein 1 subunit gamma OS=Homo sapiens OX=9606 GN=CCT3 PE=1 SV=4
14	14	0.00226543	0.6296	Galectin-1 OS=Homo sapiens OX=9606 GN=LGALS1 PE=1 SV=2
15	15	0.000544305	0.4137	Actin-related protein 2 OS=Homo sapiens OX=9606 GN=ACTR2 PE=1 SV=1
9	9	0.000207204	0.2934	Glycerol-3-phosphate dehydrogenase 1-like protein OS=Homo sapiens OX=9606 GN=GPD1L PE=1 SV=1
22	22	0.000355042	0.4381	T-complex protein 1 subunit epsilon OS=Homo sapiens OX=9606 GN=CCT5 PE=1 SV=1
21	21	0.000416655	0.436	Nucleobindin-1 OS=Homo sapiens OX=9606 GN=NUCB1 PE=1 SV=4
13	13	0.000772988	0.5544	Cysteine and glycine-rich protein 1 OS=Homo sapiens OX=9606 GN=CSRP1 PE=1 SV=3
10	10	0.000114101	0.1836	Paraspeckle component 1 OS=Homo sapiens OX=9606 GN=PSPC1 PE=1 SV=1
14	14	0.000141081	0.2792	NADH-ubiquinone oxidoreductase 75 kDa subunit, mitochondrial OS=Homo sapiens OX=9606 GN=NDUFS1 PE=1 SV=3
17	17	6.58405e-05	0.1931	Squamous cell carcinoma antigen recognized by T-cells 3 OS=Homo sapiens OX=9606 GN=SART3 PE=1 SV=1
10	10	0.00108325	0.3603	60S ribosomal protein L27 OS=Homo sapiens OX=9606 GN=RPL27 PE=1 SV=2
8	8	0.000490285	0.4225	ATP synthase subunit O, mitochondrial OS=Homo sapiens OX=9606 GN=ATP5PO PE=1 SV=1
7	7	0.000409532	0.251	Proteasome subunit alpha type-3 OS=Homo sapiens OX=9606 GN=PSMA3 PE=1 SV=2
21	21	0.000160458	0.2865	Coatomer subunit beta OS=Homo sapiens OX=9606 GN=COPB1 PE=1 SV=3
5	5	0.000353676	0.3563	RNA-binding protein 8A OS=Homo sapiens OX=9606 GN=RBM8A PE=1 SV=1
6	6	0.000120143	0.2045	Eukaryotic translation initiation factor 3 subunit F OS=Homo sapiens OX=9606 GN=EIF3F PE=1 SV=1
6	6	5.58591e-05	0.1613	N-acylneuraminate cytidylyltransferase OS=Homo sapiens OX=9606 GN=CMAS PE=1 SV=2
6	6	0.000888017	0.5524	Cytochrome c OS=Homo sapiens OX=9606 GN=CYCS PE=1 SV=2
11	11	0.00038071	0.474	Thioredoxin-like protein 1 OS=Homo sapiens OX=9606 GN=TXNL1 PE=1 SV=3
9	9	4.08358e-05	0.1635	Stromal interaction molecule 1 OS=Homo sapiens OX=9606 GN=STIM1 PE=1 SV=3
11	11	8.61473e-05	0.178	Dynamin-1-like protein OS=Homo sapiens OX=9606 GN=DNM1L PE=1 SV=2
4	4	3.18231e-05	0.0398	Transmembrane protein 245 OS=Homo sapiens OX=9606 GN=TMEM245 PE=1 SV=3
12	12	5.25906e-05	0.093	DNA repair protein RAD50 OS=Homo sapiens OX=9606 GN=RAD50 PE=1 SV=1
39	39	0.000140193	0.2411	Nuclear mitotic apparatus protein 1 OS=Homo sapiens OX=9606 GN=NUMA1 PE=1 SV=2
12	12	0.000443702	0.431	Enoyl-CoA hydratase, mitochondrial OS=Homo sapiens OX=9606 GN=ECHS1 PE=1 SV=4
3	3	0.000348709	0.1626	60S ribosomal protein L35 OS=Homo sapiens OX=9606 GN=RPL35 PE=1 SV=2
3	3	0.000142453	0.2222	NADH dehydrogenase [ubiquinone] 1 alpha subcomplex subunit 13 OS=Homo sapiens OX=9606 GN=NDUFA13 PE=1 SV=3
15	15	0.000154413	0.3843	Tryptophan--tRNA ligase, cytoplasmic OS=Homo sapiens OX=9606 GN=WARS PE=1 SV=2
5	5	3.79031e-05	0.1362	Target of Myb protein 1 OS=Homo sapiens OX=9606 GN=TOM1 PE=1 SV=2
2	2	3.77497e-05	0.0972	Mannose-P-dolichol utilization defect 1 protein OS=Homo sapiens OX=9606 GN=MPDU1 PE=1 SV=2
4	4	0.000124718	0.1879	DDRGK domain-containing protein 1 OS=Homo sapiens OX=9606 GN=DDRGK1 PE=1 SV=2
1	1	9.81492e-05	0.1368	Protein S100-P OS=Homo sapiens OX=9606 GN=S100P PE=1 SV=2
7	7	0.000228534	0.3431	Protein PAXX OS=Homo sapiens OX=9606 GN=PAXX PE=1 SV=2
1	1	5.36643e-05	0.0719	U6 snRNA-associated Sm-like protein LSm4 OS=Homo sapiens OX=9606 GN=LSM4 PE=1 SV=1
1	1	2.72903e-05	0.0537	Dr1-associated corepressor OS=Homo sapiens OX=9606 GN=DRAP1 PE=1 SV=3
2	2	4.7694e-06	0.0205	WASH complex subunit 4 OS=Homo sapiens OX=9606 GN=WASHC4 PE=1 SV=2
4	4	0.000167565	0.1797	Beta-2-glycoprotein 1 OS=Homo sapiens OX=9606 GN=APOH PE=1 SV=3
1	1	1.04414e-06	0.0112	Laminin subunit beta-1 OS=Homo sapiens OX=9606 GN=LAMB1 PE=1 SV=2
2	2	3.23917e-05	0.0596	F-box only protein 22 OS=Homo sapiens OX=9606 GN=FBXO22 PE=1 SV=1
13	13	0.000123654	0.31	Inositol-3-phosphate synthase 1 OS=Homo sapiens OX=9606 GN=ISYNA1 PE=1 SV=1
2	2	4.35709e-05	0.0631	Endoplasmic reticulum junction formation protein lunapark OS=Homo sapiens OX=9606 GN=LNPK PE=1 SV=2
3	3	3.58622e-05	0.0518	Vitamin K-dependent protein S OS=Homo sapiens OX=9606 GN=PROS1 PE=1 SV=1
6	6	0.00140343	0.3505	Protein S100-A10 OS=Homo sapiens OX=9606 GN=S100A10 PE=1 SV=2
11	11	0.000346668	0.3654	Pyridoxal kinase OS=Homo sapiens OX=9606 GN=PDXK PE=1 SV=1
5	5	0.000200059	0.249	Syntaxin-7 OS=Homo sapiens OX=9606 GN=STX7 PE=1 SV=4
4	4	0.000221565	0.3069	Protein S100-A4 OS=Homo sapiens OX=9606 GN=S100A4 PE=1 SV=1
5	5	5.31725e-05	0.1202	COP9 signalosome complex subunit 1 OS=Homo sapiens OX=9606 GN=GPS1 PE=1 SV=4
1	1	7.57293e-05	0.066	Prefoldin subunit 3 OS=Homo sapiens OX=9606 GN=VBP1 PE=1 SV=4
5	5	6.30811e-05	0.1522	Serine palmitoyltransferase 1 OS=Homo sapiens OX=9606 GN=SPTLC1 PE=1 SV=1
2	2	6.82257e-05	0.0935	Phosphomannomutase 2 OS=Homo sapiens OX=9606 GN=PMM2 PE=1 SV=1
1	1	1.14057e-05	0.0306	Uncharacterized protein C1orf198 OS=Homo sapiens OX=9606 GN=C1orf198 PE=1 SV=1
12	12	1.29908e-05	0.0488	Fibrillin-1 OS=Homo sapiens OX=9606 GN=FBN1 PE=1 SV=4
1	1	7.34187e-06	0.0092
3	3	0.00027424	0.6324	Guanine nucleotide-binding protein G(I)/G(S)/G(O) subunit gamma-5 OS=Homo sapiens OX=9606 GN=GNG5 PE=1 SV=3
6	6	7.00407e-05	0.144	Splicing factor 1 OS=Homo sapiens OX=9606 GN=SF1 PE=1 SV=4
11	11	0.000126484	0.2939	BAG family molecular chaperone regulator 3 OS=Homo sapiens OX=9606 GN=BAG3 PE=1 SV=3
9	9	4.04959e-05	0.1249	Extended synaptotagmin-2 OS=Homo sapiens OX=9606 GN=ESYT2 PE=1 SV=1
4	4	2.57811e-05	0.0991	SPARC-related modular calcium-binding protein 1 OS=Homo sapiens OX=9606 GN=SMOC1 PE=1 SV=1
3	3	5.92011e-05	0.1217	FUN14 domain-containing protein 2 OS=Homo sapiens OX=9606 GN=FUNDC2 PE=1 SV=2
7	7	0.000116552	0.3021	Phosphomevalonate kinase OS=Homo sapiens OX=9606 GN=PMVK PE=1 SV=3
3	3	4.03935e-05	0.1516	ATP-dependent Clp protease proteolytic subunit, mitochondrial OS=Homo sapiens OX=9606 GN=CLPP PE=1 SV=1
3	3	3.14077e-05	0.0674	E3 ubiquitin-protein ligase TRIM21 OS=Homo sapiens OX=9606 GN=TRIM21 PE=1 SV=1
4	4	7.51949e-05	0.2782	Isoamyl acetate-hydrolyzing esterase 1 homolog OS=Homo sapiens OX=9606 GN=IAH1 PE=1 SV=1
3	3	2.36912e-05	0.0835	Palmdelphin OS=Homo sapiens OX=9606 GN=PALMD PE=1 SV=1
2	2	1.49187e-05	0.092	Corrinoid adenosyltransferase OS=Homo sapiens OX=9606 GN=MMAB PE=1 SV=1
2	2	7.72188e-06	0.0476	Coiled-coil domain-containing protein 47 OS=Homo sapiens OX=9606 GN=CCDC47 PE=1 SV=1
6	6	7.4395e-05	0.2154	UPF0160 protein MYG1, mitochondrial OS=Homo sapiens OX=9606 GN=C12orf10 PE=1 SV=2
1	1	5.19453e-06	0.0334	Protein Smaug homolog 1 OS=Homo sapiens OX=9606 GN=SAMD4A PE=1 SV=3
3	3	1.7267e-05	0.0574	Beta-2-syntrophin OS=Homo sapiens OX=9606 GN=SNTB2 PE=1 SV=1
2	2	4.80628e-06	0.0232	Cullin-1 OS=Homo sapiens OX=9606 GN=CUL1 PE=1 SV=2
1	1	9.25476e-06	0.0323	RILP-like protein 1 OS=Homo sapiens OX=9606 GN=RILPL1 PE=1 SV=1
2	2	8.17313e-06	0.0183	ATP-dependent RNA helicase DHX29 OS=Homo sapiens OX=9606 GN=DHX29 PE=1 SV=2
1	1	2.84708e-05	0.0992	Leptin receptor overlapping transcript-like 1 OS=Homo sapiens OX=9606 GN=LEPROTL1 PE=1 SV=2
2	2	3.13945e-05	0.0943	Syntaxin-4 OS=Homo sapiens OX=9606 GN=STX4 PE=1 SV=2
1	1	1.40213e-05	0.1203	U6 snRNA-associated Sm-like protein LSm1 OS=Homo sapiens OX=9606 GN=LSM1 PE=1 SV=1
1	1	6.79357e-06	0.0255	Myotubularin-related protein 9 OS=Homo sapiens OX=9606 GN=MTMR9 PE=1 SV=1
1	1	5.43684e-06	0.0496	Armadillo repeat-containing protein 10 OS=Homo sapiens OX=9606 GN=ARMC10 PE=1 SV=1
1	1	1.29233e-06	0.0097	Cleavage and polyadenylation specificity factor subunit 1 OS=Homo sapiens OX=9606 GN=CPSF1 PE=1 SV=2
1	1	3.85296e-06	0.0145	Nuclear factor NF-kappa-B p105 subunit OS=Homo sapiens OX=9606 GN=NFKB1 PE=1 SV=2
2	2	3.16969e-05	0.0963	Mitochondrial import inner membrane translocase subunit TIM50 OS=Homo sapiens OX=9606 GN=TIMM50 PE=1 SV=2
2	2	1.66256e-05	0.0446	Vasorin OS=Homo sapiens OX=9606 GN=VASN PE=1 SV=1
2	2	3.80579e-05	0.0536	2-oxoisovalerate dehydrogenase subunit beta, mitochondrial OS=Homo sapiens OX=9606 GN=BCKDHB PE=1 SV=2
1	1	5.19453e-06	0.0251	Prostaglandin D2 receptor OS=Homo sapiens OX=9606 GN=PTGDR PE=2 SV=2
3	3	1.66929e-05	0.0499	Vacuolar protein sorting-associated protein 51 homolog OS=Homo sapiens OX=9606 GN=VPS51 PE=1 SV=2
1	1	2.78334e-06	0.0179	ATP-dependent RNA helicase DDX18 OS=Homo sapiens OX=9606 GN=DDX18 PE=1 SV=2
1	1	3.72967e-05	0.06	COMM domain-containing protein 7 OS=Homo sapiens OX=9606 GN=COMMD7 PE=1 SV=2
1	1	4.74513e-06	0.0191	Spermatogenesis-associated protein 20 OS=Homo sapiens OX=9606 GN=SPATA20 PE=2 SV=3
1	1	4.20008e-06	0.0518	Protein kinase C and casein kinase substrate in neurons protein 1 OS=Homo sapiens OX=9606 GN=PACSIN1 PE=1 SV=1
2	2	3.75596e-06	0.0201	ER membrane protein complex subunit 1 OS=Homo sapiens OX=9606 GN=EMC1 PE=1 SV=1
2	2	1.95578e-06	0.0157	Transport and Golgi organization protein 1 homolog OS=Homo sapiens OX=9606 GN=MIA3 PE=1 SV=1
1	1	2.42186e-05	0.0844
14	14	0.000317951	0.3716	Glutathione reductase, mitochondrial OS=Homo sapiens OX=9606 GN=GSR PE=1 SV=2
12	12	0.000138136	0.2593	Nucleolar protein 56 OS=Homo sapiens OX=9606 GN=NOP56 PE=1 SV=4
15	15	0.00034576	0.4286	PDZ and LIM domain protein 1 OS=Homo sapiens OX=9606 GN=PDLIM1 PE=1 SV=4
24	24	0.00070066	0.5318	Cytosol aminopeptidase OS=Homo sapiens OX=9606 GN=LAP3 PE=1 SV=3
32	32	0.00083331	0.6399	Ribonuclease inhibitor OS=Homo sapiens OX=9606 GN=RNH1 PE=1 SV=2
15	15	0.000988587	0.5502	Proteasome activator complex subunit 1 OS=Homo sapiens OX=9606 GN=PSME1 PE=1 SV=1
10	10	0.000444008	0.4218	Voltage-dependent anion-selective channel protein 2 OS=Homo sapiens OX=9606 GN=VDAC2 PE=1 SV=2
12	12	0.000130105	0.1522	Inter-alpha-trypsin inhibitor heavy chain H2 OS=Homo sapiens OX=9606 GN=ITIH2 PE=1 SV=2
31	31	0.000722005	0.5465	Elongation factor Tu, mitochondrial OS=Homo sapiens OX=9606 GN=TUFM PE=1 SV=2
9	9	0.000229443	0.2723	Prolargin OS=Homo sapiens OX=9606 GN=PRELP PE=1 SV=1
22	22	0.000758876	0.694	Receptor of activated protein C kinase 1 OS=Homo sapiens OX=9606 GN=RACK1 PE=1 SV=3
12	12	0.000660839	0.5825	Flavin reductase (NADPH) OS=Homo sapiens OX=9606 GN=BLVRB PE=1 SV=3
6	6	0.000513931	0.3701	Activated RNA polymerase II transcriptional coactivator p15 OS=Homo sapiens OX=9606 GN=SUB1 PE=1 SV=3
14	14	0.000222376	0.3222	Vitronectin OS=Homo sapiens OX=9606 GN=VTN PE=1 SV=1
8	8	0.000117146	0.1698	Phenylalanine--tRNA ligase beta subunit OS=Homo sapiens OX=9606 GN=FARSB PE=1 SV=3
5	5	1.41678e-05	0.0636	EMILIN-2 OS=Homo sapiens OX=9606 GN=EMILIN2 PE=1 SV=3
14	14	9.05866e-05	0.2395	C4b-binding protein alpha chain OS=Homo sapiens OX=9606 GN=C4BPA PE=1 SV=2
4	4	0.000152577	0.2727	60S ribosomal protein L35a OS=Homo sapiens OX=9606 GN=RPL35A PE=1 SV=2
7	7	0.000249755	0.3125	Peptidyl-prolyl cis-trans isomerase FKBP3 OS=Homo sapiens OX=9606 GN=FKBP3 PE=1 SV=1
4	4	0.000330477	0.3861	Transcription factor BTF3 homolog 4 OS=Homo sapiens OX=9606 GN=BTF3L4 PE=1 SV=1
16	16	0.000272018	0.282	V-type proton ATPase catalytic subunit A OS=Homo sapiens OX=9606 GN=ATP6V1A PE=1 SV=2
4	4	5.232e-05	0.1142	U4/U6 small nuclear ribonucleoprotein Prp31 OS=Homo sapiens OX=9606 GN=PRPF31 PE=1 SV=2
13	13	9.52418e-05	0.1808	Serine/threonine-protein kinase Nek9 OS=Homo sapiens OX=9606 GN=NEK9 PE=1 SV=2
6	6	0.000695362	0.4576	Elongin-B OS=Homo sapiens OX=9606 GN=ELOB PE=1 SV=1
3	3	8.33446e-05	0.1061	DnaJ homolog subfamily B member 11 OS=Homo sapiens OX=9606 GN=DNAJB11 PE=1 SV=1
5	5	0.000404865	0.3224	Microsomal glutathione S-transferase 3 OS=Homo sapiens OX=9606 GN=MGST3 PE=1 SV=1
4	4	0.000262242	0.2969	Apoptosis regulator BAX OS=Homo sapiens OX=9606 GN=BAX PE=1 SV=1
10	10	0.000178426	0.3858	26S proteasome non-ATPase regulatory subunit 7 OS=Homo sapiens OX=9606 GN=PSMD7 PE=1 SV=2
4	4	0.000148445	0.209	Retinol-binding protein 4 OS=Homo sapiens OX=9606 GN=RBP4 PE=1 SV=3
4	4	8.23823e-05	0.2048	NADH dehydrogenase [ubiquinone] flavoprotein 2, mitochondrial OS=Homo sapiens OX=9606 GN=NDUFV2 PE=1 SV=2
2	2	4.14408e-05	0.1067	Pre-mRNA-splicing factor SPF27 OS=Homo sapiens OX=9606 GN=BCAS2 PE=1 SV=1
2	2	6.36462e-06	0.0427	CTP synthase 2 OS=Homo sapiens OX=9606 GN=CTPS2 PE=1 SV=1
2	2	4.5595e-06	0.0257	Actin filament-associated protein 1-like 2 OS=Homo sapiens OX=9606 GN=AFAP1L2 PE=1 SV=1
4	4	5.48481e-05	0.1078	Aminoacylase-1 OS=Homo sapiens OX=9606 GN=ACY1 PE=1 SV=1
1	1	1.09374e-05	0.0411	Cyclic AMP-responsive element-binding protein 1 OS=Homo sapiens OX=9606 GN=CREB1 PE=1 SV=2
1	1	4.47203e-06	0.0384	Prolactin regulatory element-binding protein OS=Homo sapiens OX=9606 GN=PREB PE=1 SV=2
1	1	3.28605e-05	0.0705	Protein FAM3C OS=Homo sapiens OX=9606 GN=FAM3C PE=1 SV=1
2	2	4.76635e-05	0.0767	Ras-related GTP-binding protein A OS=Homo sapiens OX=9606 GN=RRAGA PE=1 SV=1
5	5	0.000118899	0.1779	Junctional adhesion molecule B OS=Homo sapiens OX=9606 GN=JAM2 PE=1 SV=1
1	1	2.43769e-05	0.0327	Probable rRNA-processing protein EBP2 OS=Homo sapiens OX=9606 GN=EBNA1BP2 PE=1 SV=2
2	2	8.42183e-05	0.1419	V-type proton ATPase 16 kDa proteolipid subunit OS=Homo sapiens OX=9606 GN=ATP6V0C PE=1 SV=1
1	1	4.83118e-06	0.0311	Prostatic acid phosphatase OS=Homo sapiens OX=9606 GN=ACPP PE=1 SV=3
6	6	3.88507e-05	0.1417	Uridine 5'-monophosphate synthase OS=Homo sapiens OX=9606 GN=UMPS PE=1 SV=1
34	34	4.67078e-05	0.1122	Vacuolar protein sorting-associated protein 13C OS=Homo sapiens OX=9606 GN=VPS13C PE=1 SV=1
19	19	0.000146211	0.3411	Glycerol-3-phosphate dehydrogenase, mitochondrial OS=Homo sapiens OX=9606 GN=GPD2 PE=1 SV=3
11	11	6.76584e-05	0.1508	Cadherin-1 OS=Homo sapiens OX=9606 GN=CDH1 PE=1 SV=3
11	11	0.000138282	0.2691	Carboxypeptidase Q OS=Homo sapiens OX=9606 GN=CPQ PE=1 SV=1
11	11	0.000103097	0.1984	Medium-chain acyl-CoA ligase ACSF2, mitochondrial OS=Homo sapiens OX=9606 GN=ACSF2 PE=1 SV=2
4	4	2.86018e-05	0.069	Sodium-dependent phosphate transporter 2 OS=Homo sapiens OX=9606 GN=SLC20A2 PE=1 SV=1
2	2	6.55606e-05	0.0977	Ribonuclease T2 OS=Homo sapiens OX=9606 GN=RNASET2 PE=1 SV=2
2	2	7.29265e-05	0.1397	Guanosine-3',5'-bis(diphosphate) 3'-pyrophosphohydrolase MESH1 OS=Homo sapiens OX=9606 GN=HDDC3 PE=1 SV=3
2	2	1.07483e-05	0.072	CD5 antigen-like OS=Homo sapiens OX=9606 GN=CD5L PE=1 SV=1
1	1	2.9138e-05	0.0859	Glycophorin-C OS=Homo sapiens OX=9606 GN=GYPC PE=1 SV=1
3	3	8.74688e-06	0.0356	Ubiquitin conjugation factor E4 A OS=Homo sapiens OX=9606 GN=UBE4A PE=1 SV=2
2	2	2.80426e-05	0.0526	Intercellular adhesion molecule 1 OS=Homo sapiens OX=9606 GN=ICAM1 PE=1 SV=2
1	1	2.69875e-06	0.0188	Erythrocyte membrane protein band 4.2 OS=Homo sapiens OX=9606 GN=EPB42 PE=1 SV=3
6	6	4.88908e-05	0.1854	NEDD8-activating enzyme E1 regulatory subunit OS=Homo sapiens OX=9606 GN=NAE1 PE=1 SV=1
10	10	0.000281288	0.4972	1,2-dihydroxy-3-keto-5-methylthiopentene dioxygenase OS=Homo sapiens OX=9606 GN=ADI1 PE=1 SV=1
3	3	6.53286e-05	0.1306	Ubiquitin-like-conjugating enzyme ATG3 OS=Homo sapiens OX=9606 GN=ATG3 PE=1 SV=1
1	1	5.99625e-06	0.0418	Protein lifeguard 3 OS=Homo sapiens OX=9606 GN=TMBIM1 PE=1 SV=2
16	16	4.74568e-05	0.1232	182 kDa tankyrase-1-binding protein OS=Homo sapiens OX=9606 GN=TNKS1BP1 PE=1 SV=4
12	12	8.6682e-05	0.191	Cadherin-11 OS=Homo sapiens OX=9606 GN=CDH11 PE=1 SV=2
12	12	0.000120456	0.4091	Hydroxysteroid dehydrogenase-like protein 2 OS=Homo sapiens OX=9606 GN=HSDL2 PE=1 SV=1
12	12	1.35079e-05	0.068	Tyrosine-protein phosphatase non-receptor type 13 OS=Homo sapiens OX=9606 GN=PTPN13 PE=1 SV=2
4	4	3.68753e-05	0.1582	Trans-3-hydroxy-L-proline dehydratase OS=Homo sapiens OX=9606 GN=L3HYPDH PE=1 SV=2
4	4	4.13572e-05	0.119	Glycylpeptide N-tetradecanoyltransferase 1 OS=Homo sapiens OX=9606 GN=NMT1 PE=1 SV=2
4	4	1.2686e-05	0.0476	UPF0577 protein KIAA1324-like OS=Homo sapiens OX=9606 GN=KIAA1324L PE=1 SV=2
4	4	4.87666e-06	0.0288	Chromodomain-helicase-DNA-binding protein 4 OS=Homo sapiens OX=9606 GN=CHD4 PE=1 SV=2
3	3	6.40837e-06	0.0401	Serine/threonine-protein phosphatase 6 regulatory subunit 3 OS=Homo sapiens OX=9606 GN=PPP6R3 PE=1 SV=2
3	3	0.000105358	0.226	Coatomer subunit zeta-1 OS=Homo sapiens OX=9606 GN=COPZ1 PE=1 SV=1
2	2	2.66405e-05	0.0905	NADH dehydrogenase [ubiquinone] iron-sulfur protein 8, mitochondrial OS=Homo sapiens OX=9606 GN=NDUFS8 PE=1 SV=1
3	3	4.64274e-05	0.0954	Interferon-induced protein with tetratricopeptide repeats 5 OS=Homo sapiens OX=9606 GN=IFIT5 PE=1 SV=1
1	1	3.5966e-06	0.0154	Platelet endothelial aggregation receptor 1 OS=Homo sapiens OX=9606 GN=PEAR1 PE=1 SV=1
3	3	1.42083e-05	0.0743	Mitochondrial-processing peptidase subunit alpha OS=Homo sapiens OX=9606 GN=PMPCA PE=1 SV=2
2	2	6.04485e-06	0.0308	D-glucuronyl C5-epimerase OS=Homo sapiens OX=9606 GN=GLCE PE=1 SV=3
1	1	1.13364e-05	0.0395	Cytosolic arginine sensor for mTORC1 subunit 2 OS=Homo sapiens OX=9606 GN=CASTOR2 PE=1 SV=3
2	2	2.6768e-06	0.0153	Nuclear pore complex protein Nup214 OS=Homo sapiens OX=9606 GN=NUP214 PE=1 SV=2
1	1	3.51193e-06	0.0377	SWI/SNF-related matrix-associated actin-dependent regulator of chromatin subfamily D member 2 OS=Homo sapiens OX=9606 GN=SMARCD2 PE=1 SV=3
2	2	2.23601e-05	0.0408	Serine/threonine-protein phosphatase 4 regulatory subunit 2 OS=Homo sapiens OX=9606 GN=PPP4R2 PE=1 SV=3
1	1	0.000102651	0.1376	Cytochrome c oxidase subunit 6A1, mitochondrial OS=Homo sapiens OX=9606 GN=COX6A1 PE=1 SV=4
1	1	1.18779e-05	0.0191	Conserved oligomeric Golgi complex subunit 4 OS=Homo sapiens OX=9606 GN=COG4 PE=1 SV=3
1	1	1.0861e-06	0.0076	Protein MON2 homolog OS=Homo sapiens OX=9606 GN=MON2 PE=1 SV=3
1	1	1.16918e-05	0.0345	Forkhead box protein E3 OS=Homo sapiens OX=9606 GN=FOXE3 PE=1 SV=2
1	1	1.81052e-05	0.0777	U6 snRNA-associated Sm-like protein LSm7 OS=Homo sapiens OX=9606 GN=LSM7 PE=1 SV=1
1	1	4.79392e-06	0.0283	Mitochondrial carrier homolog 1 OS=Homo sapiens OX=9606 GN=MTCH1 PE=1 SV=1
1	1	1.00856e-06	0.007	Myotubularin-related protein 13 OS=Homo sapiens OX=9606 GN=SBF2 PE=1 SV=1
1	1	6.48638e-05	0.0783	Thiosulfate:glutathione sulfurtransferase OS=Homo sapiens OX=9606 GN=TSTD1 PE=1 SV=3
2	2	3.96773e-05	0.052	Glycine amidinotransferase, mitochondrial OS=Homo sapiens OX=9606 GN=GATM PE=1 SV=1
1	1	4.31675e-06	0.0208	WD repeat-containing protein 18 OS=Homo sapiens OX=9606 GN=WDR18 PE=1 SV=2
1	1	2.44408e-06	0.017	Amyloid-like protein 2 OS=Homo sapiens OX=9606 GN=APLP2 PE=1 SV=2
1	1	2.58646e-06	0.0222	Bardet-Biedl syndrome 2 protein OS=Homo sapiens OX=9606 GN=BBS2 PE=1 SV=1
1	1	1.03891e-05	0.039	Protein HEXIM1 OS=Homo sapiens OX=9606 GN=HEXIM1 PE=1 SV=1
3	3	1.27904e-05	0.0521	Neurochondrin OS=Homo sapiens OX=9606 GN=NCDN PE=1 SV=1
4	4	7.13949e-06	0.0337	Receptor-type tyrosine-protein phosphatase C OS=Homo sapiens OX=9606 GN=PTPRC PE=1 SV=3
1	1	4.49358e-05	0.1325	Mitochondrial import inner membrane translocase subunit Tim8 B OS=Homo sapiens OX=9606 GN=TIMM8B PE=1 SV=1
1	1	6.07438e-06	0.0358	N-myc-interactor OS=Homo sapiens OX=9606 GN=NMI PE=1 SV=2
1	1	1.00802e-05	0.0405	StAR-related lipid transfer protein 7, mitochondrial OS=Homo sapiens OX=9606 GN=STARD7 PE=1 SV=2
1	1	1.14759e-05	0.0431	Lipid droplet-associated hydrolase OS=Homo sapiens OX=9606 GN=LDAH PE=1 SV=1
1	1	4.97289e-05	0.0933	Cytochrome c oxidase subunit 6C OS=Homo sapiens OX=9606 GN=COX6C PE=1 SV=2
19	19	0.000440705	0.4508	Peptidyl-prolyl cis-trans isomerase FKBP5 OS=Homo sapiens OX=9606 GN=FKBP5 PE=1 SV=2
28	28	0.00163742	0.8146	Heat shock protein beta-1 OS=Homo sapiens OX=9606 GN=HSPB1 PE=1 SV=2
30	30	0.000787592	0.541	60 kDa heat shock protein, mitochondrial OS=Homo sapiens OX=9606 GN=HSPD1 PE=1 SV=2
30	30	0.000217319	0.2693	ATP-dependent RNA helicase A OS=Homo sapiens OX=9606 GN=DHX9 PE=1 SV=4
22	22	0.000262402	0.3019	X-ray repair cross-complementing protein 5 OS=Homo sapiens OX=9606 GN=XRCC5 PE=1 SV=3
30	30	0.000305781	0.2945	Fibrinogen alpha chain OS=Homo sapiens OX=9606 GN=FGA PE=1 SV=2
13	13	0.000659285	0.5556	Sorcin OS=Homo sapiens OX=9606 GN=SRI PE=1 SV=1
9	9	0.00017556	0.1841	Lysosome membrane protein 2 OS=Homo sapiens OX=9606 GN=SCARB2 PE=1 SV=2
10	10	0.000155822	0.3666	Protein NDRG2 OS=Homo sapiens OX=9606 GN=NDRG2 PE=1 SV=2
15	15	0.000879781	0.3992	60S ribosomal protein L7 OS=Homo sapiens OX=9606 GN=RPL7 PE=1 SV=1
7	7	0.000221449	0.6875	Heat shock protein beta-6 OS=Homo sapiens OX=9606 GN=HSPB6 PE=1 SV=2
16	16	0.000364038	0.3425	T-complex protein 1 subunit eta OS=Homo sapiens OX=9606 GN=CCT7 PE=1 SV=2
23	23	0.000218877	0.2592	Ceruloplasmin OS=Homo sapiens OX=9606 GN=CP PE=1 SV=1
9	9	0.000256991	0.477	S-methyl-5'-thioadenosine phosphorylase OS=Homo sapiens OX=9606 GN=MTAP PE=1 SV=2
6	6	0.000377158	0.5618	Barrier-to-autointegration factor OS=Homo sapiens OX=9606 GN=BANF1 PE=1 SV=1
8	8	0.000916059	0.6316	SH3 domain-binding glutamic acid-rich-like protein OS=Homo sapiens OX=9606 GN=SH3BGRL PE=1 SV=1
12	12	0.000349267	0.4147	Prohibitin-2 OS=Homo sapiens OX=9606 GN=PHB2 PE=1 SV=2
17	17	0.00027398	0.455	26S proteasome non-ATPase regulatory subunit 11 OS=Homo sapiens OX=9606 GN=PSMD11 PE=1 SV=3
14	14	0.000234806	0.3248	Asparagine--tRNA ligase, cytoplasmic OS=Homo sapiens OX=9606 GN=NARS PE=1 SV=1
20	20	0.00010547	0.1639	Protein transport protein Sec31A OS=Homo sapiens OX=9606 GN=SEC31A PE=1 SV=3
8	8	0.000720504	0.5379	40S ribosomal protein S12 OS=Homo sapiens OX=9606 GN=RPS12 PE=1 SV=3
16	16	0.000558055	0.5312	Dynactin subunit 2 OS=Homo sapiens OX=9606 GN=DCTN2 PE=1 SV=4
6	6	0.000374632	0.3482	Transmembrane emp24 domain-containing protein 7 OS=Homo sapiens OX=9606 GN=TMED7 PE=1 SV=2
13	13	0.000264921	0.3287	Pyruvate dehydrogenase E1 component subunit beta, mitochondrial OS=Homo sapiens OX=9606 GN=PDHB PE=1 SV=3
8	8	0.000140603	0.2421	Pre-mRNA-processing factor 19 OS=Homo sapiens OX=9606 GN=PRPF19 PE=1 SV=1
8	8	4.57463e-05	0.1833	GMP synthase [glutamine-hydrolyzing] OS=Homo sapiens OX=9606 GN=GMPS PE=1 SV=1
4	4	0.000658177	0.6824	Ubiquitin-fold modifier 1 OS=Homo sapiens OX=9606 GN=UFM1 PE=1 SV=1
5	5	0.000320518	0.3828	Platelet basic protein OS=Homo sapiens OX=9606 GN=PPBP PE=1 SV=3
5	5	0.000280264	0.3006	Myeloid-derived growth factor OS=Homo sapiens OX=9606 GN=MYDGF PE=1 SV=1
11	11	0.000502293	0.3591	Four and a half LIM domains protein 1 OS=Homo sapiens OX=9606 GN=FHL1 PE=1 SV=4
3	3	1.22686e-05	0.0447	Prolyl endopeptidase FAP OS=Homo sapiens OX=9606 GN=FAP PE=1 SV=5
3	3	0.000675665	0.3043	40S ribosomal protein S28 OS=Homo sapiens OX=9606 GN=RPS28 PE=1 SV=1
2	2	0.000102183	0.2808	Multiple coagulation factor deficiency protein 2 OS=Homo sapiens OX=9606 GN=MCFD2 PE=1 SV=1
2	2	0.000153801	0.2268	Mitochondrial import inner membrane translocase subunit Tim8 A OS=Homo sapiens OX=9606 GN=TIMM8A PE=1 SV=1
3	3	0.000362887	0.0757	CD99 antigen OS=Homo sapiens OX=9606 GN=CD99 PE=1 SV=1
4	4	0.000579823	0.3782	Small nuclear ribonucleoprotein Sm D1 OS=Homo sapiens OX=9606 GN=SNRPD1 PE=1 SV=1
3	3	0.000103125	0.1014	H/ACA ribonucleoprotein complex subunit 1 OS=Homo sapiens OX=9606 GN=GAR1 PE=1 SV=1
4	4	0.000130766	0.1524	Mitotic checkpoint protein BUB3 OS=Homo sapiens OX=9606 GN=BUB3 PE=1 SV=1
7	7	8.41674e-05	0.1157	Caprin-1 OS=Homo sapiens OX=9606 GN=CAPRIN1 PE=1 SV=2
40	40	0.000480305	0.4535	Major vault protein OS=Homo sapiens OX=9606 GN=MVP PE=1 SV=4
12	12	5.12045e-05	0.1373	Regulator of nonsense transcripts 1 OS=Homo sapiens OX=9606 GN=UPF1 PE=1 SV=2
2	2	0.000344589	0.2391	Dolichol-phosphate mannosyltransferase subunit 3 OS=Homo sapiens OX=9606 GN=DPM3 PE=1 SV=2
1	1	2.04702e-06	0.0143	Inner nuclear membrane protein Man1 OS=Homo sapiens OX=9606 GN=LEMD3 PE=1 SV=2
1	1	5.84588e-06	0.0502	Iron-sulfur protein NUBPL OS=Homo sapiens OX=9606 GN=NUBPL PE=1 SV=3
1	1	1.12565e-05	0.0443	ADP-dependent glucokinase OS=Homo sapiens OX=9606 GN=ADPGK PE=1 SV=1
5	5	0.000459642	0.3451	Peptidyl-prolyl cis-trans isomerase FKBP2 OS=Homo sapiens OX=9606 GN=FKBP2 PE=1 SV=2
17	17	0.00102791	0.5361	Myristoylated alanine-rich C-kinase substrate OS=Homo sapiens OX=9606 GN=MARCKS PE=1 SV=4
1	1	9.61255e-06	0.0258	GDP-fucose protein O-fucosyltransferase 1 OS=Homo sapiens OX=9606 GN=POFUT1 PE=1 SV=1
5	5	3.33006e-05	0.1349	Signal recognition particle 54 kDa protein OS=Homo sapiens OX=9606 GN=SRP54 PE=1 SV=1
4	4	0.000154687	0.1935	Growth factor receptor-bound protein 2 OS=Homo sapiens OX=9606 GN=GRB2 PE=1 SV=1
7	7	0.000159529	0.2301	Dehydrogenase/reductase SDR family member 7 OS=Homo sapiens OX=9606 GN=DHRS7 PE=1 SV=1
21	21	9.11828e-05	0.2043	Vigilin OS=Homo sapiens OX=9606 GN=HDLBP PE=1 SV=2
1	1	2.14349e-05	0.0287	Protein RCC2 OS=Homo sapiens OX=9606 GN=RCC2 PE=1 SV=2
23	23	0.00172567	0.7313	Transgelin OS=Homo sapiens OX=9606 GN=TAGLN PE=1 SV=4
6	6	0.000170862	0.178	Gap junction alpha-1 protein OS=Homo sapiens OX=9606 GN=GJA1 PE=1 SV=2
7	7	0.000362311	0.3429	Alpha-crystallin B chain OS=Homo sapiens OX=9606 GN=CRYAB PE=1 SV=2
9	9	0.00012579	0.1619	Progranulin OS=Homo sapiens OX=9606 GN=GRN PE=1 SV=2
6	6	0.000189937	0.3333	Refilin-A OS=Homo sapiens OX=9606 GN=RFLNA PE=1 SV=3
20	20	9.76643e-05	0.2787	Isoleucine--tRNA ligase, mitochondrial OS=Homo sapiens OX=9606 GN=IARS2 PE=1 SV=2
10	10	4.12118e-05	0.221	Cytochrome P450 1B1 OS=Homo sapiens OX=9606 GN=CYP1B1 PE=1 SV=2
3	3	5.7584e-05	0.0998	Phosphatidylinositol 5-phosphate 4-kinase type-2 gamma OS=Homo sapiens OX=9606 GN=PIP4K2C PE=1 SV=3
5	5	2.28881e-05	0.0403	Serine/threonine-protein kinase MRCK beta OS=Homo sapiens OX=9606 GN=CDC42BPB PE=1 SV=2
7	7	7.30554e-05	0.1897	Bcl-2-like protein 13 OS=Homo sapiens OX=9606 GN=BCL2L13 PE=1 SV=1
2	2	7.05447e-05	0.0378	Mitochondrial import receptor subunit TOM70 OS=Homo sapiens OX=9606 GN=TOMM70 PE=1 SV=1
2	2	8.27589e-06	0.0429	Protein kinase C delta type OS=Homo sapiens OX=9606 GN=PRKCD PE=1 SV=2
1	1	3.345e-05	0.0583	Serum amyloid P-component OS=Homo sapiens OX=9606 GN=APCS PE=1 SV=2
11	11	0.000196713	0.4895	Ras-related protein Rab-23 OS=Homo sapiens OX=9606 GN=RAB23 PE=1 SV=1
10	10	8.43817e-05	0.1508	Transmembrane 9 superfamily member 2 OS=Homo sapiens OX=9606 GN=TM9SF2 PE=1 SV=1
8	8	8.40307e-05	0.1646	Optineurin OS=Homo sapiens OX=9606 GN=OPTN PE=1 SV=3
8	8	1.72482e-05	0.0539	Plexin-B2 OS=Homo sapiens OX=9606 GN=PLXNB2 PE=1 SV=3
7	7	0.000100575	0.2292	FAS-associated factor 2 OS=Homo sapiens OX=9606 GN=FAF2 PE=1 SV=2
7	7	0.000111267	0.2291	Farnesyl pyrophosphate synthase OS=Homo sapiens OX=9606 GN=FDPS PE=1 SV=4
5	5	4.42837e-05	0.1873	Stimulator of interferon genes protein OS=Homo sapiens OX=9606 GN=TMEM173 PE=1 SV=1
3	3	2.31945e-05	0.0896	Olfactomedin-like protein 1 OS=Homo sapiens OX=9606 GN=OLFML1 PE=1 SV=2
3	3	0.000116982	0.1439	Proteasome inhibitor PI31 subunit OS=Homo sapiens OX=9606 GN=PSMF1 PE=1 SV=2
5	5	2.54682e-05	0.0819	ATP-binding cassette sub-family D member 3 OS=Homo sapiens OX=9606 GN=ABCD3 PE=1 SV=1
9	9	7.91351e-05	0.1827	Phosphoacetylglucosamine mutase OS=Homo sapiens OX=9606 GN=PGM3 PE=1 SV=1
4	4	1.18969e-05	0.0845	Coiled-coil domain-containing protein 22 OS=Homo sapiens OX=9606 GN=CCDC22 PE=1 SV=1
3	3	0.000122833	0.1617	Ubiquitin-fold modifier-conjugating enzyme 1 OS=Homo sapiens OX=9606 GN=UFC1 PE=1 SV=3
2	2	9.49509e-06	0.0295	Protein phosphatase 1 regulatory subunit 12B OS=Homo sapiens OX=9606 GN=PPP1R12B PE=1 SV=2
3	3	1.02323e-05	0.0508	Rab-like protein 6 OS=Homo sapiens OX=9606 GN=RABL6 PE=1 SV=2
3	3	5.46694e-05	0.1401	Ubiquitin recognition factor in ER-associated degradation protein 1 OS=Homo sapiens OX=9606 GN=UFD1 PE=1 SV=3
3	3	2.60816e-05	0.0932	Saccharopine dehydrogenase-like oxidoreductase OS=Homo sapiens OX=9606 GN=SCCPDH PE=1 SV=1
2	2	5.67394e-06	0.0193	Rho guanine nucleotide exchange factor 2 OS=Homo sapiens OX=9606 GN=ARHGEF2 PE=1 SV=4
1	1	1.2686e-05	0.0952	UPF0600 protein C5orf51 OS=Homo sapiens OX=9606 GN=C5orf51 PE=1 SV=1
1	1	4.22865e-06	0.0317	Coiled-coil domain-containing protein 91 OS=Homo sapiens OX=9606 GN=CCDC91 PE=1 SV=2
1	1	1.12339e-05	0.0843	39S ribosomal protein L49, mitochondrial OS=Homo sapiens OX=9606 GN=MRPL49 PE=1 SV=1
2	2	6.66806e-06	0.0334	Vacuolar protein sorting-associated protein 16 homolog OS=Homo sapiens OX=9606 GN=VPS16 PE=1 SV=2
1	1	2.03807e-05	0.082	COMM domain-containing protein 8 OS=Homo sapiens OX=9606 GN=COMMD8 PE=1 SV=1
2	2	4.32008e-05	0.0927	Peroxisomal membrane protein 11B OS=Homo sapiens OX=9606 GN=PEX11B PE=1 SV=1
1	1	1.08421e-05	0.0756	DNA-directed RNA polymerase II subunit RPB7 OS=Homo sapiens OX=9606 GN=POLR2G PE=1 SV=1
1	1	6.25783e-06	0.0218	Selenocysteine-specific elongation factor OS=Homo sapiens OX=9606 GN=EEFSEC PE=1 SV=4
1	1	2.59907e-06	0.0084	Trafficking protein particle complex subunit 8 OS=Homo sapiens OX=9606 GN=TRAPPC8 PE=1 SV=2
3	3	2.24139e-05	0.0769	Phosphatidylinositol 5-phosphate 4-kinase type-2 beta OS=Homo sapiens OX=9606 GN=PIP4K2B PE=1 SV=1
1	1	6.43046e-06	0.0224	Negative elongation factor B OS=Homo sapiens OX=9606 GN=NELFB PE=1 SV=1
1	1	2.21214e-06	0.0077	Phosphatidylinositol 4-phosphate 3-kinase C2 domain-containing subunit alpha OS=Homo sapiens OX=9606 GN=PIK3C2A PE=1 SV=2
2	2	2.05303e-05	0.044	Sulfite oxidase, mitochondrial OS=Homo sapiens OX=9606 GN=SUOX PE=1 SV=2
3	3	1.21885e-05	0.0484	Protein FAM160B1 OS=Homo sapiens OX=9606 GN=FAM160B1 PE=1 SV=1
1	1	1.10738e-06	0.0083	GRIP and coiled-coil domain-containing protein 2 OS=Homo sapiens OX=9606 GN=GCC2 PE=1 SV=4
6	6	2.44454e-05	0.1423	Prolyl 4-hydroxylase subunit alpha-1 OS=Homo sapiens OX=9606 GN=P4HA1 PE=1 SV=2
1	1	1.28609e-05	0.0414	Carbonic anhydrase-related protein OS=Homo sapiens OX=9606 GN=CA8 PE=1 SV=3
1	1	1.41813e-05	0.0418	Indolethylamine N-methyltransferase OS=Homo sapiens OX=9606 GN=INMT PE=1 SV=3
1	1	3.95092e-06	0.0275	Spliceosome-associated protein CWC27 homolog OS=Homo sapiens OX=9606 GN=CWC27 PE=1 SV=1
3	3	3.07729e-05	0.1188	SPARC OS=Homo sapiens OX=9606 GN=SPARC PE=1 SV=1
5	5	4.47285e-05	0.1218	Excitatory amino acid transporter 1 OS=Homo sapiens OX=9606 GN=SLC1A3 PE=1 SV=1
1	1	3.16074e-06	0.022	Ankyrin repeat domain-containing protein 13A OS=Homo sapiens OX=9606 GN=ANKRD13A PE=1 SV=3
1	1	3.0638e-06	0.0055	Kinesin-like protein KIF13B OS=Homo sapiens OX=9606 GN=KIF13B PE=1 SV=2
2	2	2.16841e-05	0.1686	Thioredoxin domain-containing protein 12 OS=Homo sapiens OX=9606 GN=TXNDC12 PE=1 SV=1
1	1	3.33304e-06	0.0134	Putative sodium-coupled neutral amino acid transporter 10 OS=Homo sapiens OX=9606 GN=SLC38A10 PE=1 SV=2
2	2	1.47224e-05	0.0737	Cytosolic acyl coenzyme A thioester hydrolase OS=Homo sapiens OX=9606 GN=ACOT7 PE=1 SV=3
1	1	2.26041e-05	0.0788	Ubiquitin-like protein ISG15 OS=Homo sapiens OX=9606 GN=ISG15 PE=1 SV=5
52	52	0.00116612	0.5153	Gelsolin OS=Homo sapiens OX=9606 GN=GSN PE=1 SV=1
37	37	3.71384e-05	0.1528	Collagen alpha-1(XII) chain OS=Homo sapiens OX=9606 GN=COL12A1 PE=1 SV=2
44	44	0.00101504	0.528	ATP synthase subunit alpha, mitochondrial OS=Homo sapiens OX=9606 GN=ATP5F1A PE=1 SV=1
30	30	0.00083267	0.6326	Aspartate aminotransferase, mitochondrial OS=Homo sapiens OX=9606 GN=GOT2 PE=1 SV=3
15	15	0.000299784	0.3664	Alpha-1-antichymotrypsin OS=Homo sapiens OX=9606 GN=SERPINA3 PE=1 SV=2
21	21	0.00045283	0.3907	Immunoglobulin heavy constant mu OS=Homo sapiens OX=9606 GN=IGHM PE=1 SV=4
22	22	0.00020942	0.2567	C-1-tetrahydrofolate synthase, cytoplasmic OS=Homo sapiens OX=9606 GN=MTHFD1 PE=1 SV=3
22	22	0.00051501	0.3764	Clusterin OS=Homo sapiens OX=9606 GN=CLU PE=1 SV=1
7	7	2.94448e-05	0.1063	5'-3' exoribonuclease 2 OS=Homo sapiens OX=9606 GN=XRN2 PE=1 SV=1
8	8	4.39979e-05	0.1007	Ubiquitin carboxyl-terminal hydrolase 7 OS=Homo sapiens OX=9606 GN=USP7 PE=1 SV=2
8	8	0.000668908	0.3478	60S ribosomal protein L17 OS=Homo sapiens OX=9606 GN=RPL17 PE=1 SV=3
57	57	0.00165149	0.7839	Methanethiol oxidase OS=Homo sapiens OX=9606 GN=SELENBP1 PE=1 SV=2
7	7	6.55606e-05	0.1003	Cullin-3 OS=Homo sapiens OX=9606 GN=CUL3 PE=1 SV=2
8	8	3.48102e-05	0.1293	Signal transducer and activator of transcription 1-alpha/beta OS=Homo sapiens OX=9606 GN=STAT1 PE=1 SV=2
8	8	0.000233104	0.3301	Very-long-chain 3-oxoacyl-CoA reductase OS=Homo sapiens OX=9606 GN=HSD17B12 PE=1 SV=2
4	4	0.000114759	0.2615	Apoptosis-associated speck-like protein containing a CARD OS=Homo sapiens OX=9606 GN=PYCARD PE=1 SV=2
9	9	0.000119998	0.2348	Triokinase/FMN cyclase OS=Homo sapiens OX=9606 GN=TKFC PE=1 SV=2
9	9	6.83237e-05	0.2802	NADH dehydrogenase [ubiquinone] flavoprotein 1, mitochondrial OS=Homo sapiens OX=9606 GN=NDUFV1 PE=1 SV=4
4	4	0.000422502	0.3906	60S ribosomal protein L22 OS=Homo sapiens OX=9606 GN=RPL22 PE=1 SV=2
10	10	0.000142389	0.2734	26S proteasome regulatory subunit 8 OS=Homo sapiens OX=9606 GN=PSMC5 PE=1 SV=1
9	9	0.000252211	0.4221	RNA transcription, translation and transport factor protein OS=Homo sapiens OX=9606 GN=RTRAF PE=1 SV=1
9	9	0.00027439	0.1907	Alpha-2-HS-glycoprotein OS=Homo sapiens OX=9606 GN=AHSG PE=1 SV=2
11	11	4.50564e-05	0.1289	Myeloperoxidase OS=Homo sapiens OX=9606 GN=MPO PE=1 SV=1
2	2	0.000116552	0.2708	U6 snRNA-associated Sm-like protein LSm8 OS=Homo sapiens OX=9606 GN=LSM8 PE=1 SV=3
4	4	0.000292083	0.3494	Apolipoprotein C-I OS=Homo sapiens OX=9606 GN=APOC1 PE=1 SV=1
3	3	0.000350533	0.2857	40S ribosomal protein S24 OS=Homo sapiens OX=9606 GN=RPS24 PE=1 SV=1
2	2	0.000211113	0.1447	60S ribosomal protein L29 OS=Homo sapiens OX=9606 GN=RPL29 PE=1 SV=2
7	7	0.000513931	0.5827	Nuclear transport factor 2 OS=Homo sapiens OX=9606 GN=NUTF2 PE=1 SV=1
3	3	0.000239764	0.4	Acyl-coenzyme A thioesterase 13 OS=Homo sapiens OX=9606 GN=ACOT13 PE=1 SV=1
5	5	0.000616344	0.3644	Myotrophin OS=Homo sapiens OX=9606 GN=MTPN PE=1 SV=2
4	4	0.0001005	0.1317	COP9 signalosome complex subunit 5 OS=Homo sapiens OX=9606 GN=COPS5 PE=1 SV=4
4	4	7.43809e-05	0.1311	V-type proton ATPase subunit d 1 OS=Homo sapiens OX=9606 GN=ATP6V0D1 PE=1 SV=1
8	8	0.000245575	0.2263	Nuclear ubiquitous casein and cyclin-dependent kinase substrate 1 OS=Homo sapiens OX=9606 GN=NUCKS1 PE=1 SV=1
8	8	0.000189874	0.3455	Pyridoxal phosphate homeostasis protein OS=Homo sapiens OX=9606 GN=PLPBP PE=1 SV=1
7	7	0.00012082	0.2	NADH dehydrogenase [ubiquinone] 1 alpha subcomplex subunit 10, mitochondrial OS=Homo sapiens OX=9606 GN=NDUFA10 PE=1 SV=1
1	1	0.000149187	0.0867	DNA-directed RNA polymerases I, II, and III subunit RPABC3 OS=Homo sapiens OX=9606 GN=POLR2H PE=1 SV=4
1	1	2.6736e-05	0.0466	Metallo-beta-lactamase domain-containing protein 2 OS=Homo sapiens OX=9606 GN=MBLAC2 PE=1 SV=3
2	2	0.000114407	0.1472	Vitamin K epoxide reductase complex subunit 1 OS=Homo sapiens OX=9606 GN=VKORC1 PE=1 SV=1
19	19	3.64713e-05	0.1266	Sickle tail protein homolog OS=Homo sapiens OX=9606 GN=KIAA1217 PE=1 SV=2
1	1	2.14843e-05	0.0369	Arginine/serine-rich coiled-coil protein 2 OS=Homo sapiens OX=9606 GN=RSRC2 PE=1 SV=1
6	6	4.25761e-05	0.0708	Serrate RNA effector molecule homolog OS=Homo sapiens OX=9606 GN=SRRT PE=1 SV=1
11	11	0.000179857	0.3629	Enoyl-CoA delta isomerase 2, mitochondrial OS=Homo sapiens OX=9606 GN=ECI2 PE=1 SV=4
1	1	0.00016216	0.1196	Small nuclear ribonucleoprotein E OS=Homo sapiens OX=9606 GN=SNRPE PE=1 SV=1
1	1	1.68611e-05	0.0235	Putative oxidoreductase GLYR1 OS=Homo sapiens OX=9606 GN=GLYR1 PE=1 SV=4
10	10	8.38624e-05	0.155	ATP-binding cassette sub-family F member 1 OS=Homo sapiens OX=9606 GN=ABCF1 PE=1 SV=2
1	1	2.62283e-06	0.0197
2	2	1.9786e-05	0.0716	NIF3-like protein 1 OS=Homo sapiens OX=9606 GN=NIF3L1 PE=1 SV=2
2	2	7.60123e-06	0.0448	Zinc finger CCCH domain-containing protein 14 OS=Homo sapiens OX=9606 GN=ZC3H14 PE=1 SV=1
7	7	0.000125157	0.3087	Isochorismatase domain-containing protein 1 OS=Homo sapiens OX=9606 GN=ISOC1 PE=1 SV=3
4	4	0.000123888	0.1853	Cytochrome b reductase 1 OS=Homo sapiens OX=9606 GN=CYBRD1 PE=1 SV=1
3	3	0.000217071	0.2063	Transmembrane protein 205 OS=Homo sapiens OX=9606 GN=TMEM205 PE=1 SV=1
6	6	4.09105e-05	0.075	Protein transport protein Sec24C OS=Homo sapiens OX=9606 GN=SEC24C PE=1 SV=3
6	6	0.000125896	0.2743	Oligoribonuclease, mitochondrial OS=Homo sapiens OX=9606 GN=REXO2 PE=1 SV=3
1	1	2.40624e-05	0.0774	Protein FAM201A OS=Homo sapiens OX=9606 GN=FAM201A PE=4 SV=1
13	13	0.000318985	0.5877	Calcyclin-binding protein OS=Homo sapiens OX=9606 GN=CACYBP PE=1 SV=2
31	31	0.000125061	0.3387	Pyruvate carboxylase, mitochondrial OS=Homo sapiens OX=9606 GN=PC PE=1 SV=2
11	11	0.000122284	0.1831	Coagulation factor XIII A chain OS=Homo sapiens OX=9606 GN=F13A1 PE=1 SV=4
4	4	0.000114007	0.2009	Peroxiredoxin-like 2A OS=Homo sapiens OX=9606 GN=PRXL2A PE=1 SV=3
9	9	0.000247926	0.3353	Succinate--CoA ligase [ADP/GDP-forming] subunit alpha, mitochondrial OS=Homo sapiens OX=9606 GN=SUCLG1 PE=1 SV=4
10	10	5.04836e-05	0.1116	FK506-binding protein 15 OS=Homo sapiens OX=9606 GN=FKBP15 PE=1 SV=2
2	2	7.51949e-06	0.0565	Lysosomal Pro-X carboxypeptidase OS=Homo sapiens OX=9606 GN=PRCP PE=1 SV=1
1	1	5.88895e-06	0.0147	Oxysterol-binding protein-related protein 1 OS=Homo sapiens OX=9606 GN=OSBPL1A PE=1 SV=2
2	2	2.64141e-06	0.0028
6	6	8.74141e-05	0.1844	Eukaryotic translation initiation factor 3 subunit G OS=Homo sapiens OX=9606 GN=EIF3G PE=1 SV=2
1	1	6.5779e-06	0.0194	Ankyrin repeat and SAM domain-containing protein 1A OS=Homo sapiens OX=9606 GN=ANKS1A PE=1 SV=4
6	6	0.000346946	0.3566	Prefoldin subunit 6 OS=Homo sapiens OX=9606 GN=PFDN6 PE=1 SV=1
1	1	8.47652e-05	0.0625	Protein MAL2 OS=Homo sapiens OX=9606 GN=MAL2 PE=1 SV=1
1	1	4.70126e-05	0.0448	Homeobox protein HMX3 OS=Homo sapiens OX=9606 GN=HMX3 PE=1 SV=1
3	3	2.029e-05	0.0406	Lysosomal alpha-mannosidase OS=Homo sapiens OX=9606 GN=MAN2B1 PE=1 SV=3
1	1	1.04181e-05	0.0145	Dystroglycan OS=Homo sapiens OX=9606 GN=DAG1 PE=1 SV=2
1	1	6.24212e-05	0.046	Phosducin-like protein 3 OS=Homo sapiens OX=9606 GN=PDCL3 PE=1 SV=1
5	5	0.000190105	0.2913	Ras-related protein Rab-18 OS=Homo sapiens OX=9606 GN=RAB18 PE=1 SV=1
7	7	8.57176e-06	0.0414	Rho GTPase-activating protein 21 OS=Homo sapiens OX=9606 GN=ARHGAP21 PE=1 SV=2
7	7	7.05375e-05	0.2317	Ferrochelatase, mitochondrial OS=Homo sapiens OX=9606 GN=FECH PE=1 SV=2
6	6	1.37753e-05	0.0702	LIM and calponin homology domains-containing protein 1 OS=Homo sapiens OX=9606 GN=LIMCH1 PE=1 SV=4
10	10	8.28079e-05	0.2504	Protein NOXP20 OS=Homo sapiens OX=9606 GN=FAM114A1 PE=1 SV=2
3	3	1.56709e-05	0.0689	Sorting nexin-9 OS=Homo sapiens OX=9606 GN=SNX9 PE=1 SV=1
6	6	7.33705e-05	0.3016	WD repeat-containing protein 61 OS=Homo sapiens OX=9606 GN=WDR61 PE=1 SV=1
2	2	2.40107e-05	0.0687	Metaxin-1 OS=Homo sapiens OX=9606 GN=MTX1 PE=1 SV=3
2	2	1.02183e-05	0.0603	Coxsackievirus and adenovirus receptor OS=Homo sapiens OX=9606 GN=CXADR PE=1 SV=1
2	2	7.54994e-06	0.0425	DnaJ homolog subfamily C member 7 OS=Homo sapiens OX=9606 GN=DNAJC7 PE=1 SV=2
1	1	5.04009e-05	0.0757	Translocon-associated protein subunit gamma OS=Homo sapiens OX=9606 GN=SSR3 PE=1 SV=1
2	2	3.25073e-06	0.0139	Intersectin-1 OS=Homo sapiens OX=9606 GN=ITSN1 PE=1 SV=3
2	2	6.0645e-06	0.0114	Proteasome adapter and scaffold protein ECM29 OS=Homo sapiens OX=9606 GN=ECPAS PE=1 SV=2
1	1	1.06258e-05	0.0684	Nuclear inhibitor of protein phosphatase 1 OS=Homo sapiens OX=9606 GN=PPP1R8 PE=1 SV=2
1	1	2.88228e-06	0.0263	WW domain-containing adapter protein with coiled-coil OS=Homo sapiens OX=9606 GN=WAC PE=1 SV=3
1	1	1.6503e-06	0.0142	Proline-, glutamic acid- and leucine-rich protein 1 OS=Homo sapiens OX=9606 GN=PELP1 PE=1 SV=2
1	1	2.55457e-05	0.089	Protein JTB OS=Homo sapiens OX=9606 GN=JTB PE=1 SV=1
1	1	1.70305e-05	0.0731	Charged multivesicular body protein 5 OS=Homo sapiens OX=9606 GN=CHMP5 PE=1 SV=1
1	1	6.95834e-06	0.0485	Ribonuclease P protein subunit p30 OS=Homo sapiens OX=9606 GN=RPP30 PE=1 SV=1
1	1	2.11673e-06	0.017	Rho GTPase-activating protein 17 OS=Homo sapiens OX=9606 GN=ARHGAP17 PE=1 SV=1
1	1	7.84863e-07	0.0046	CCR4-NOT transcription complex subunit 1 OS=Homo sapiens OX=9606 GN=CNOT1 PE=1 SV=2
1	1	5.35872e-06	0.0345	39S ribosomal protein L3, mitochondrial OS=Homo sapiens OX=9606 GN=MRPL3 PE=1 SV=1
1	1	3.4922e-06	0.0169	CD276 antigen OS=Homo sapiens OX=9606 GN=CD276 PE=1 SV=1
1	1	6.30012e-05	0.1014	Endothelial differentiation-related factor 1 OS=Homo sapiens OX=9606 GN=EDF1 PE=1 SV=1
1	1	4.99956e-06	0.0322	Centrosomal protein of 41 kDa OS=Homo sapiens OX=9606 GN=CEP41 PE=1 SV=1
2	2	3.76734e-05	0.1919	Acylphosphatase-1 OS=Homo sapiens OX=9606 GN=ACYP1 PE=1 SV=2
3	3	7.53469e-05	0.1919	Synaptobrevin homolog YKT6 OS=Homo sapiens OX=9606 GN=YKT6 PE=1 SV=1
1	1	3.36006e-06	0.0342	GPI transamidase component PIG-S OS=Homo sapiens OX=9606 GN=PIGS PE=1 SV=3
1	1	1.26002e-05	0.0878	DNA-directed RNA polymerase II subunit GRINL1A, isoforms 4/5 OS=Homo sapiens OX=9606 GN=POLR2M PE=1 SV=1
1	1	1.49187e-05	0.084	Gamma-interferon-inducible lysosomal thiol reductase OS=Homo sapiens OX=9606 GN=IFI30 PE=1 SV=3
2	2	6.08429e-06	0.0653	Phostensin OS=Homo sapiens OX=9606 GN=PPP1R18 PE=1 SV=1
1	1	2.56511e-06	0.0206	Engulfment and cell motility protein 1 OS=Homo sapiens OX=9606 GN=ELMO1 PE=1 SV=2
1	1	5.3281e-06	0.0343	Inhibitor of nuclear factor kappa-B kinase-interacting protein OS=Homo sapiens OX=9606 GN=IKBIP PE=1 SV=1
4	4	6.86611e-06	0.042	Tenascin-R OS=Homo sapiens OX=9606 GN=TNR PE=1 SV=3
1	1	1.09055e-05	0.0497	Zinc transporter ZIP11 OS=Homo sapiens OX=9606 GN=SLC39A11 PE=2 SV=3
1	1	2.07089e-06	0.0111	InaD-like protein OS=Homo sapiens OX=9606 GN=PATJ PE=1 SV=3
1	1	1.41168e-06	0.0098	Neurocan core protein OS=Homo sapiens OX=9606 GN=NCAN PE=1 SV=3
1	1	8.34191e-07	0.0022
14	14	0.000668285	0.4164	40S ribosomal protein S2 OS=Homo sapiens OX=9606 GN=RPS2 PE=1 SV=2
26	26	0.000457815	0.4615	Leukotriene A-4 hydrolase OS=Homo sapiens OX=9606 GN=LTA4H PE=1 SV=2
22	22	0.000262125	0.3012	Heterogeneous nuclear ribonucleoprotein U-like protein 2 OS=Homo sapiens OX=9606 GN=HNRNPUL2 PE=1 SV=1
19	19	0.000603851	0.5079	Calumenin OS=Homo sapiens OX=9606 GN=CALU PE=1 SV=2
21	21	0.000882167	0.4731	Malate dehydrogenase, cytoplasmic OS=Homo sapiens OX=9606 GN=MDH1 PE=1 SV=4
16	16	0.000372149	0.3904	RuvB-like 1 OS=Homo sapiens OX=9606 GN=RUVBL1 PE=1 SV=1
18	18	0.00029001	0.3237	Heterochromatin protein 1-binding protein 3 OS=Homo sapiens OX=9606 GN=HP1BP3 PE=1 SV=1
19	19	0.000609003	0.3935	Fascin OS=Homo sapiens OX=9606 GN=FSCN1 PE=1 SV=3
15	15	0.000389955	0.3851	6-phosphogluconate dehydrogenase, decarboxylating OS=Homo sapiens OX=9606 GN=PGD PE=1 SV=3
19	19	0.000395123	0.4871	tRNA-splicing ligase RtcB homolog OS=Homo sapiens OX=9606 GN=RTCB PE=1 SV=1
21	21	7.69143e-05	0.1758	Eukaryotic translation initiation factor 3 subunit A OS=Homo sapiens OX=9606 GN=EIF3A PE=1 SV=1
23	23	0.000360603	0.3665	Stress-induced-phosphoprotein 1 OS=Homo sapiens OX=9606 GN=STIP1 PE=1 SV=1
9	9	0.000226226	0.2426	Heterogeneous nuclear ribonucleoprotein A0 OS=Homo sapiens OX=9606 GN=HNRNPA0 PE=1 SV=1
10	10	0.0017126	0.8469	Cystatin-B OS=Homo sapiens OX=9606 GN=CSTB PE=1 SV=2
6	6	0.000586366	0.4175	40S ribosomal protein S7 OS=Homo sapiens OX=9606 GN=RPS7 PE=1 SV=1
6	6	0.000463742	0.3069	Apolipoprotein D OS=Homo sapiens OX=9606 GN=APOD PE=1 SV=1
5	5	0.000151887	0.1855	Serine/arginine-rich splicing factor 9 OS=Homo sapiens OX=9606 GN=SRSF9 PE=1 SV=1
4	4	1.86483e-05	0.104	Prostacyclin synthase OS=Homo sapiens OX=9606 GN=PTGIS PE=1 SV=1
5	5	0.000480778	0.3359	NHP2-like protein 1 OS=Homo sapiens OX=9606 GN=SNU13 PE=1 SV=3
7	7	0.000591603	0.3448	40S ribosomal protein S19 OS=Homo sapiens OX=9606 GN=RPS19 PE=1 SV=2
9	9	0.000520002	0.4567	40S ribosomal protein S8 OS=Homo sapiens OX=9606 GN=RPS8 PE=1 SV=2
35	35	0.000487521	0.4529	Calpain-2 catalytic subunit OS=Homo sapiens OX=9606 GN=CAPN2 PE=1 SV=6
3	3	1.68509e-05	0.0572	DCC-interacting protein 13-beta OS=Homo sapiens OX=9606 GN=APPL2 PE=1 SV=3
2	2	9.97238e-06	0.0561	Translocating chain-associated membrane protein 1 OS=Homo sapiens OX=9606 GN=TRAM1 PE=1 SV=3
4	4	0.000356204	0.309	PEST proteolytic signal-containing nuclear protein OS=Homo sapiens OX=9606 GN=PCNP PE=1 SV=2
2	2	0.000105557	0.1887	U1 small nuclear ribonucleoprotein C OS=Homo sapiens OX=9606 GN=SNRPC PE=1 SV=1
5	5	7.08165e-05	0.1139	Coronin-1C OS=Homo sapiens OX=9606 GN=CORO1C PE=1 SV=1
5	5	0.000236516	0.2878	Heme-binding protein 2 OS=Homo sapiens OX=9606 GN=HEBP2 PE=1 SV=1
4	4	0.000333447	0.2914	40S ribosomal protein S13 OS=Homo sapiens OX=9606 GN=RPS13 PE=1 SV=2
3	3	0.000242186	0.2403	Prefoldin subunit 2 OS=Homo sapiens OX=9606 GN=PFDN2 PE=1 SV=1
7	7	0.000206615	0.2642	Protein AMBP OS=Homo sapiens OX=9606 GN=AMBP PE=1 SV=1
7	7	0.000191968	0.2304	60S ribosomal protein L15 OS=Homo sapiens OX=9606 GN=RPL15 PE=1 SV=2
9	9	0.000513781	0.4082	UMP-CMP kinase OS=Homo sapiens OX=9606 GN=CMPK1 PE=1 SV=3
7	7	0.000203219	0.3205	Aminoacyl tRNA synthase complex-interacting multifunctional protein 1 OS=Homo sapiens OX=9606 GN=AIMP1 PE=1 SV=2
6	6	7.66791e-05	0.1299	Nuclear protein localization protein 4 homolog OS=Homo sapiens OX=9606 GN=NPLOC4 PE=1 SV=3
1	1	7.13812e-05	0.0766	D-aminoacyl-tRNA deacylase 1 OS=Homo sapiens OX=9606 GN=DTD1 PE=1 SV=2
5	5	5.36346e-05	0.219	Golgi reassembly-stacking protein 2 OS=Homo sapiens OX=9606 GN=GORASP2 PE=1 SV=3
3	3	0.000177603	0.2585	Allograft inflammatory factor 1 OS=Homo sapiens OX=9606 GN=AIF1 PE=1 SV=1
1	1	4.41008e-05	0.0473	Pyridoxal phosphate phosphatase OS=Homo sapiens OX=9606 GN=PDXP PE=1 SV=2
2	2	1.36976e-05	0.0294	Zinc finger CCCH domain-containing protein 18 OS=Homo sapiens OX=9606 GN=ZC3H18 PE=1 SV=2
6	6	0.000191968	0.4657	HD domain-containing protein 2 OS=Homo sapiens OX=9606 GN=HDDC2 PE=1 SV=1
1	1	1.80177e-05	0.0314	Transcriptional repressor protein YY1 OS=Homo sapiens OX=9606 GN=YY1 PE=1 SV=2
1	1	2.52005e-06	0.0149	N-acetylated-alpha-linked acidic dipeptidase 2 OS=Homo sapiens OX=9606 GN=NAALAD2 PE=1 SV=1
13	13	0.000142199	0.329	Peptidyl-prolyl cis-trans isomerase FKBP4 OS=Homo sapiens OX=9606 GN=FKBP4 PE=1 SV=3
1	1	2.86018e-06	0.0084	Neuronal cell adhesion molecule OS=Homo sapiens OX=9606 GN=NRCAM PE=1 SV=3
3	3	6.50524e-05	0.1977	Neudesin OS=Homo sapiens OX=9606 GN=NENF PE=1 SV=1
18	18	8.07038e-05	0.1785	Unconventional myosin-VI OS=Homo sapiens OX=9606 GN=MYO6 PE=1 SV=4
4	4	0.000399607	0.2929	Profilin-2 OS=Homo sapiens OX=9606 GN=PFN2 PE=1 SV=3
1	1	1.71761e-05	0.0184	Transferrin receptor protein 1 OS=Homo sapiens OX=9606 GN=TFRC PE=1 SV=2
1	1	6.76365e-05	0.0674	Cysteine and glycine-rich protein 2 OS=Homo sapiens OX=9606 GN=CSRP2 PE=1 SV=3
4	4	0.000116552	0.2679	Acylpyruvase FAHD1, mitochondrial OS=Homo sapiens OX=9606 GN=FAHD1 PE=1 SV=2
2	2	1.59661e-05	0.0514	Complement component C8 alpha chain OS=Homo sapiens OX=9606 GN=C8A PE=1 SV=2
4	4	4.23826e-05	0.1461	3'(2'),5'-bisphosphate nucleotidase 1 OS=Homo sapiens OX=9606 GN=BPNT1 PE=1 SV=1
3	3	8.13155e-06	0.048	Complement C1s subcomponent OS=Homo sapiens OX=9606 GN=C1S PE=1 SV=1
1	1	0.000113883	0.0992	Leptin receptor gene-related protein OS=Homo sapiens OX=9606 GN=LEPROT PE=1 SV=1
10	10	0.000157769	0.1844	Protein enabled homolog OS=Homo sapiens OX=9606 GN=ENAH PE=1 SV=2
8	8	2.36055e-05	0.0949	Platelet-derived growth factor receptor beta OS=Homo sapiens OX=9606 GN=PDGFRB PE=1 SV=1
2	2	7.90184e-05	0.2034	V-type proton ATPase subunit G 1 OS=Homo sapiens OX=9606 GN=ATP6V1G1 PE=1 SV=3
20	20	8.42279e-05	0.1632	Isoleucine--tRNA ligase, cytoplasmic OS=Homo sapiens OX=9606 GN=IARS PE=1 SV=2
3	3	5.89604e-06	0.0203	Supervillin OS=Homo sapiens OX=9606 GN=SVIL PE=1 SV=2
2	2	2.84397e-05	0.0523	Zinc finger protein ZPR1 OS=Homo sapiens OX=9606 GN=ZPR1 PE=1 SV=1
14	14	0.00011047	0.2341	DCC-interacting protein 13-alpha OS=Homo sapiens OX=9606 GN=APPL1 PE=1 SV=1
6	6	0.000190289	0.3224	Eukaryotic translation initiation factor 6 OS=Homo sapiens OX=9606 GN=EIF6 PE=1 SV=1
2	2	6.05466e-05	0.1558	Iron-sulfur cluster assembly 2 homolog, mitochondrial OS=Homo sapiens OX=9606 GN=ISCA2 PE=1 SV=2
6	6	7.40705e-05	0.1799	Flotillin-2 OS=Homo sapiens OX=9606 GN=FLOT2 PE=1 SV=2
9	9	1.60762e-05	0.0813	Latent-transforming growth factor beta-binding protein 4 OS=Homo sapiens OX=9606 GN=LTBP4 PE=1 SV=2
9	9	4.91554e-05	0.1845	Guanine nucleotide-binding protein-like 1 OS=Homo sapiens OX=9606 GN=GNL1 PE=1 SV=2
12	12	0.000105103	0.2367	Acyl-CoA dehydrogenase family member 9, mitochondrial OS=Homo sapiens OX=9606 GN=ACAD9 PE=1 SV=1
12	12	3.30644e-05	0.117	Nck-associated protein 1 OS=Homo sapiens OX=9606 GN=NCKAP1 PE=1 SV=1
7	7	5.36346e-05	0.1659	Mitochondrial import inner membrane translocase subunit TIM44 OS=Homo sapiens OX=9606 GN=TIMM44 PE=1 SV=2
6	6	0.000123149	0.3066	Programmed cell death protein 10 OS=Homo sapiens OX=9606 GN=PDCD10 PE=1 SV=1
5	5	0.000111206	0.3119	Eukaryotic translation initiation factor 3 subunit K OS=Homo sapiens OX=9606 GN=EIF3K PE=1 SV=1
4	4	1.59843e-05	0.0586	Receptor-type tyrosine-protein phosphatase epsilon OS=Homo sapiens OX=9606 GN=PTPRE PE=1 SV=1
5	5	1.11583e-05	0.0449	Sister chromatid cohesion protein PDS5 homolog A OS=Homo sapiens OX=9606 GN=PDS5A PE=1 SV=1
3	3	5.43156e-05	0.335	Transcription factor BTF3 OS=Homo sapiens OX=9606 GN=BTF3 PE=1 SV=1
3	3	1.48889e-05	0.0739	Pyruvate dehydrogenase protein X component, mitochondrial OS=Homo sapiens OX=9606 GN=PDHX PE=1 SV=3
3	3	1.0146e-05	0.0555	Probable 2-oxoglutarate dehydrogenase E1 component DHKTD1, mitochondrial OS=Homo sapiens OX=9606 GN=DHTKD1 PE=1 SV=2
2	2	2.58109e-05	0.083	Serine/threonine-protein phosphatase PGAM5, mitochondrial OS=Homo sapiens OX=9606 GN=PGAM5 PE=1 SV=2
2	2	1.11667e-05	0.0629	Leucine carboxyl methyltransferase 1 OS=Homo sapiens OX=9606 GN=LCMT1 PE=1 SV=2
2	2	2.57811e-05	0.106	Biogenesis of lysosome-related organelles complex 1 subunit 4 OS=Homo sapiens OX=9606 GN=BLOC1S4 PE=1 SV=1
4	4	4.67182e-05	0.0919	Polyadenylate-binding protein-interacting protein 1 OS=Homo sapiens OX=9606 GN=PAIP1 PE=1 SV=1
3	3	9.93254e-06	0.0479	Elongation factor G, mitochondrial OS=Homo sapiens OX=9606 GN=GFM1 PE=1 SV=2
2	2	8.38128e-06	0.0562	Alpha-1,3-mannosyl-glycoprotein 2-beta-N-acetylglucosaminyltransferase OS=Homo sapiens OX=9606 GN=MGAT1 PE=1 SV=2
2	2	8.86609e-06	0.0396	Coiled-coil domain-containing protein 93 OS=Homo sapiens OX=9606 GN=CCDC93 PE=1 SV=2
2	2	6.80597e-06	0.0268	Epidermal growth factor receptor kinase substrate 8 OS=Homo sapiens OX=9606 GN=EPS8 PE=1 SV=1
1	1	1.48003e-05	0.119	E3 ubiquitin-protein ligase PPP1R11 OS=Homo sapiens OX=9606 GN=PPP1R11 PE=1 SV=1
1	1	1.87421e-05	0.0955	COMM domain-containing protein 4 OS=Homo sapiens OX=9606 GN=COMMD4 PE=1 SV=1
1	1	5.48481e-05	0.1275	Ribosomal protein 63, mitochondrial OS=Homo sapiens OX=9606 GN=MRPL57 PE=1 SV=1
1	1	2.07665e-06	0.0122	Dipeptidyl peptidase 8 OS=Homo sapiens OX=9606 GN=DPP8 PE=1 SV=1
1	1	5.06749e-06	0.0543	mRNA export factor OS=Homo sapiens OX=9606 GN=RAE1 PE=1 SV=1
2	2	8.10798e-05	0.1801	Thy-1 membrane glycoprotein OS=Homo sapiens OX=9606 GN=THY1 PE=1 SV=2
1	1	3.877e-06	0.0312	Arf-GAP domain and FG repeat-containing protein 2 OS=Homo sapiens OX=9606 GN=AGFG2 PE=1 SV=2
1	1	8.21513e-06	0.0286	Protein disulfide-isomerase TMX3 OS=Homo sapiens OX=9606 GN=TMX3 PE=1 SV=2
2	2	4.14408e-05	0.025	Transmembrane protein 198 OS=Homo sapiens OX=9606 GN=TMEM198 PE=1 SV=1
2	2	8.85907e-06	0.0546
2	2	1.98739e-05	0.0302	Nicalin OS=Homo sapiens OX=9606 GN=NCLN PE=1 SV=2
2	2	8.4573e-06	0.0703	UBX domain-containing protein 6 OS=Homo sapiens OX=9606 GN=UBXN6 PE=1 SV=1
8	8	3.52807e-05	0.1554	Serine/threonine-protein kinase DCLK1 OS=Homo sapiens OX=9606 GN=DCLK1 PE=1 SV=2
1	1	3.20418e-06	0.0258	DBIRD complex subunit ZNF326 OS=Homo sapiens OX=9606 GN=ZNF326 PE=1 SV=2
1	1	2.76272e-05	0.1037	CDGSH iron-sulfur domain-containing protein 2 OS=Homo sapiens OX=9606 GN=CISD2 PE=1 SV=1
1	1	4.90746e-06	0.0263	Nucleoporin Nup43 OS=Homo sapiens OX=9606 GN=NUP43 PE=1 SV=1
4	4	6.83447e-05	0.2356	Visinin-like protein 1 OS=Homo sapiens OX=9606 GN=VSNL1 PE=1 SV=2
2	2	1.08002e-05	0.056	Protein FAM98A OS=Homo sapiens OX=9606 GN=FAM98A PE=1 SV=2
1	1	6.47512e-06	0.0486	Syntaxin-1A OS=Homo sapiens OX=9606 GN=STX1A PE=1 SV=1
1	1	1.42354e-05	0.0916	Protein FAM107B OS=Homo sapiens OX=9606 GN=FAM107B PE=1 SV=1
2	2	2.11913e-05	0.0881	Protein NDRG4 OS=Homo sapiens OX=9606 GN=NDRG4 PE=1 SV=2
1	1	2.53719e-05	0.102	Bis(5'-nucleosyl)-tetraphosphatase [asymmetrical] OS=Homo sapiens OX=9606 GN=NUDT2 PE=1 SV=3
16	16	0.000301474	0.4688	26S proteasome regulatory subunit 7 OS=Homo sapiens OX=9606 GN=PSMC2 PE=1 SV=3
13	13	0.000611294	0.5685	Proteasome subunit alpha type-5 OS=Homo sapiens OX=9606 GN=PSMA5 PE=1 SV=3
28	28	0.000959058	0.5385	Epoxide hydrolase 1 OS=Homo sapiens OX=9606 GN=EPHX1 PE=1 SV=1
24	24	0.000340609	0.3436	Importin subunit beta-1 OS=Homo sapiens OX=9606 GN=KPNB1 PE=1 SV=2
14	14	0.000629192	0.6138	Proteasome subunit alpha type-6 OS=Homo sapiens OX=9606 GN=PSMA6 PE=1 SV=1
33	33	6.53546e-05	0.192	Fatty acid synthase OS=Homo sapiens OX=9606 GN=FASN PE=1 SV=3
25	25	0.000148171	0.336	Plakophilin-2 OS=Homo sapiens OX=9606 GN=PKP2 PE=1 SV=2
10	10	0.000471567	0.5057	Proteasome subunit alpha type-4 OS=Homo sapiens OX=9606 GN=PSMA4 PE=1 SV=1
10	10	0.000490746	0.3383	60S ribosomal protein L7a OS=Homo sapiens OX=9606 GN=RPL7A PE=1 SV=2
13	13	0.0003157	0.5591	Persulfide dioxygenase ETHE1, mitochondrial OS=Homo sapiens OX=9606 GN=ETHE1 PE=1 SV=2
16	16	0.000100865	0.2075	Delta-1-pyrroline-5-carboxylate synthase OS=Homo sapiens OX=9606 GN=ALDH18A1 PE=1 SV=2
7	7	0.000753106	0.3269	60S ribosomal protein L23a OS=Homo sapiens OX=9606 GN=RPL23A PE=1 SV=1
11	11	0.000596747	0.4356	Ras-related protein Rab-21 OS=Homo sapiens OX=9606 GN=RAB21 PE=1 SV=3
7	7	0.000599008	0.5455	60S ribosomal protein L12 OS=Homo sapiens OX=9606 GN=RPL12 PE=1 SV=1
10	10	0.000655766	0.5385	Protein canopy homolog 2 OS=Homo sapiens OX=9606 GN=CNPY2 PE=1 SV=1
11	11	0.000795297	0.5539	Rho GDP-dissociation inhibitor 1 OS=Homo sapiens OX=9606 GN=ARHGDIA PE=1 SV=3
8	8	0.000219392	0.2094	Caveolae-associated protein 2 OS=Homo sapiens OX=9606 GN=CAVIN2 PE=1 SV=3
7	7	0.000147901	0.3483	Translin-associated protein X OS=Homo sapiens OX=9606 GN=TSNAX PE=1 SV=1
8	8	0.00015416	0.248	Protein DEK OS=Homo sapiens OX=9606 GN=DEK PE=1 SV=1
8	8	0.000101158	0.2807	3-ketoacyl-CoA thiolase, peroxisomal OS=Homo sapiens OX=9606 GN=ACAA1 PE=1 SV=2
13	13	0.000171318	0.241	Succinate dehydrogenase [ubiquinone] flavoprotein subunit, mitochondrial OS=Homo sapiens OX=9606 GN=SDHA PE=1 SV=2
7	7	4.08358e-05	0.0949	AP-1 complex subunit gamma-1 OS=Homo sapiens OX=9606 GN=AP1G1 PE=1 SV=5
7	7	0.000138136	0.1728	Methyl-CpG-binding protein 2 OS=Homo sapiens OX=9606 GN=MECP2 PE=1 SV=1
5	5	0.000552544	0.4815	40S ribosomal protein S17 OS=Homo sapiens OX=9606 GN=RPS17 PE=1 SV=2
11	11	0.000388782	0.3958	Voltage-dependent anion-selective channel protein 1 OS=Homo sapiens OX=9606 GN=VDAC1 PE=1 SV=2
5	5	0.000364139	0.3609	Nucleoside diphosphate kinase 3 OS=Homo sapiens OX=9606 GN=NME3 PE=1 SV=2
10	10	0.00012319	0.3075	Ornithine aminotransferase, mitochondrial OS=Homo sapiens OX=9606 GN=OAT PE=1 SV=1
6	6	6.45069e-05	0.2642	Deoxyribose-phosphate aldolase OS=Homo sapiens OX=9606 GN=DERA PE=1 SV=2
12	12	6.80254e-05	0.1648	Pre-mRNA-splicing factor ATP-dependent RNA helicase DHX15 OS=Homo sapiens OX=9606 GN=DHX15 PE=1 SV=2
10	10	0.000122028	0.125	Reticulon-4 OS=Homo sapiens OX=9606 GN=RTN4 PE=1 SV=2
3	3	0.00022542	0.5165	Cytochrome b-c1 complex subunit 6, mitochondrial OS=Homo sapiens OX=9606 GN=UQCRH PE=1 SV=2
5	5	1.28079e-05	0.0385	Macrophage mannose receptor 1 OS=Homo sapiens OX=9606 GN=MRC1 PE=1 SV=1
4	4	0.000387312	0.4462	Astrocytic phosphoprotein PEA-15 OS=Homo sapiens OX=9606 GN=PEA15 PE=1 SV=2
4	4	5.28496e-05	0.2146	V-type proton ATPase subunit D OS=Homo sapiens OX=9606 GN=ATP6V1D PE=1 SV=1
9	9	0.000131918	0.2508	Tricarboxylate transport protein, mitochondrial OS=Homo sapiens OX=9606 GN=SLC25A1 PE=1 SV=2
4	4	0.000135978	0.1597	Transformer-2 protein homolog beta OS=Homo sapiens OX=9606 GN=TRA2B PE=1 SV=1
5	5	2.7246e-05	0.1006	Replication protein A 70 kDa DNA-binding subunit OS=Homo sapiens OX=9606 GN=RPA1 PE=1 SV=2
13	13	0.000152231	0.3597	Branched-chain-amino-acid aminotransferase, mitochondrial OS=Homo sapiens OX=9606 GN=BCAT2 PE=1 SV=2
4	4	1.67e-05	0.0821	Soluble lamin-associated protein of 75 kDa OS=Homo sapiens OX=9606 GN=FAM169A PE=1 SV=2
6	6	7.9779e-05	0.2032	Eukaryotic translation initiation factor 3 subunit M OS=Homo sapiens OX=9606 GN=EIF3M PE=1 SV=1
5	5	5.5563e-05	0.1527	[Pyruvate dehydrogenase [acetyl-transferring]]-phosphatase 1, mitochondrial OS=Homo sapiens OX=9606 GN=PDP1 PE=1 SV=3
7	7	5.88419e-05	0.2282	DnaJ homolog subfamily A member 2 OS=Homo sapiens OX=9606 GN=DNAJA2 PE=1 SV=1
4	4	5.90449e-05	0.1082	Protein farnesyltransferase/geranylgeranyltransferase type-1 subunit alpha OS=Homo sapiens OX=9606 GN=FNTA PE=1 SV=1
3	3	0.00015039	0.4597	Tax1-binding protein 3 OS=Homo sapiens OX=9606 GN=TAX1BP3 PE=1 SV=2
3	3	2.21127e-05	0.0632	CDK5 regulatory subunit-associated protein 3 OS=Homo sapiens OX=9606 GN=CDK5RAP3 PE=1 SV=2
2	2	0.000301664	0.2206	Guanine nucleotide-binding protein G(I)/G(S)/G(O) subunit gamma-10 OS=Homo sapiens OX=9606 GN=GNG10 PE=1 SV=1
5	5	0.000130657	0.2134	Serine/threonine-protein phosphatase CPPED1 OS=Homo sapiens OX=9606 GN=CPPED1 PE=1 SV=3
1	1	2.17122e-05	0.0181	Pantothenate kinase 4 OS=Homo sapiens OX=9606 GN=PANK4 PE=1 SV=1
3	3	2.39081e-05	0.0769	Tumor susceptibility gene 101 protein OS=Homo sapiens OX=9606 GN=TSG101 PE=1 SV=2
3	3	0.000138136	0.1667	Phosphatidylinositol transfer protein alpha isoform OS=Homo sapiens OX=9606 GN=PITPNA PE=1 SV=2
1	1	1.12883e-05	0.0157	Elongator complex protein 2 OS=Homo sapiens OX=9606 GN=ELP2 PE=1 SV=2
2	2	2.93367e-06	0.0121	Receptor-type tyrosine-protein phosphatase F OS=Homo sapiens OX=9606 GN=PTPRF PE=1 SV=2
1	1	2.76956e-05	0.0215	Ribonucleoprotein PTB-binding 1 OS=Homo sapiens OX=9606 GN=RAVER1 PE=1 SV=1
4	4	1.07262e-05	0.037	Structural maintenance of chromosomes protein 3 OS=Homo sapiens OX=9606 GN=SMC3 PE=1 SV=2
1	1	4.78163e-05	0.0549	Voltage-gated hydrogen channel 1 OS=Homo sapiens OX=9606 GN=HVCN1 PE=1 SV=1
6	6	5.69899e-05	0.129	Transmembrane 9 superfamily member 3 OS=Homo sapiens OX=9606 GN=TM9SF3 PE=1 SV=2
2	2	3.90541e-05	0.0654	Guanine nucleotide exchange factor for Rab-3A OS=Homo sapiens OX=9606 GN=RAB3IL1 PE=1 SV=1
1	1	1.15398e-05	0.0198	TBC1 domain family member 10B OS=Homo sapiens OX=9606 GN=TBC1D10B PE=1 SV=3
1	1	2.73036e-06	0.0176	Actin-binding LIM protein 3 OS=Homo sapiens OX=9606 GN=ABLIM3 PE=1 SV=3
4	4	0.000130657	0.242	RNA-binding protein 3 OS=Homo sapiens OX=9606 GN=RBM3 PE=1 SV=1
2	2	2.96006e-05	0.0703	Damage-control phosphatase ARMT1 OS=Homo sapiens OX=9606 GN=ARMT1 PE=1 SV=1
3	3	4.15727e-05	0.0987	Regulator of microtubule dynamics protein 1 OS=Homo sapiens OX=9606 GN=RMDN1 PE=1 SV=1
1	1	9.91933e-06	0.0426	Josephin-2 OS=Homo sapiens OX=9606 GN=JOSD2 PE=1 SV=1
13	13	4.3309e-05	0.0799	Collagen alpha-1(I) chain OS=Homo sapiens OX=9606 GN=COL1A1 PE=1 SV=5
4	4	2.83985e-05	0.1701	RNA demethylase ALKBH5 OS=Homo sapiens OX=9606 GN=ALKBH5 PE=1 SV=2
3	3	0.000112533	0.3879	Transmembrane protein 263 OS=Homo sapiens OX=9606 GN=TMEM263 PE=1 SV=1
3	3	4.08358e-05	0.3285	2-iminobutanoate/2-iminopropanoate deaminase OS=Homo sapiens OX=9606 GN=RIDA PE=1 SV=1
6	6	0.000172433	0.1781	Histamine N-methyltransferase OS=Homo sapiens OX=9606 GN=HNMT PE=1 SV=1
5	5	0.000202385	0.2946	Cytochrome c oxidase subunit 5B, mitochondrial OS=Homo sapiens OX=9606 GN=COX5B PE=1 SV=2
3	3	5.20904e-05	0.1564	Signal peptidase complex catalytic subunit SEC11A OS=Homo sapiens OX=9606 GN=SEC11A PE=1 SV=1
5	5	1.19104e-05	0.0484	La-related protein 1 OS=Homo sapiens OX=9606 GN=LARP1 PE=1 SV=2
1	1	1.13709e-05	0.0203	Solute carrier family 2, facilitated glucose transporter member 1 OS=Homo sapiens OX=9606 GN=SLC2A1 PE=1 SV=2
1	1	1.88367e-05	0.0707	Tumor necrosis factor alpha-induced protein 8 OS=Homo sapiens OX=9606 GN=TNFAIP8 PE=1 SV=1
1	1	8.28815e-06	0.0622	Phosphoserine phosphatase OS=Homo sapiens OX=9606 GN=PSPH PE=1 SV=2
3	3	0.000106797	0.1718	MICOS complex subunit MIC19 OS=Homo sapiens OX=9606 GN=CHCHD3 PE=1 SV=1
1	1	6.90041e-07	0.0031
1	1	7.37505e-05	0.0565	Peptidyl-prolyl cis-trans isomerase H OS=Homo sapiens OX=9606 GN=PPIH PE=1 SV=1
1	1	1.63582e-05	0.0373	Equilibrative nucleoside transporter 1 OS=Homo sapiens OX=9606 GN=SLC29A1 PE=1 SV=3
2	2	0.000173473	0.2907	BolA-like protein 2 OS=Homo sapiens OX=9606 GN=BOLA2 PE=1 SV=1
4	4	6.67602e-06	0.034	Complement C5 OS=Homo sapiens OX=9606 GN=C5 PE=1 SV=4
1	1	3.21523e-06	0.019	immunoglobulin heavy chain, secreted form - Atlantic cod
1	1	5.07438e-05	0.0952	Microsomal glutathione S-transferase 2 OS=Homo sapiens OX=9606 GN=MGST2 PE=1 SV=1
5	5	1.42218e-05	0.0896	Integrin alpha-5 OS=Homo sapiens OX=9606 GN=ITGA5 PE=1 SV=2
1	1	4.75723e-06	0.0115	Cadherin-5 OS=Homo sapiens OX=9606 GN=CDH5 PE=1 SV=5
5	5	1.09512e-05	0.0688	Tubulin-specific chaperone D OS=Homo sapiens OX=9606 GN=TBCD PE=1 SV=2
4	4	1.82062e-05	0.0879	SUN domain-containing protein 2 OS=Homo sapiens OX=9606 GN=SUN2 PE=1 SV=3
4	4	1.02935e-05	0.0543	Ubiquitin-associated protein 2-like OS=Homo sapiens OX=9606 GN=UBAP2L PE=1 SV=2
3	3	4.12574e-05	0.1593	Arpin OS=Homo sapiens OX=9606 GN=ARPIN PE=1 SV=1
3	3	2.58287e-05	0.133	NudC domain-containing protein 3 OS=Homo sapiens OX=9606 GN=NUDCD3 PE=1 SV=3
2	2	5.84588e-06	0.0423	E3 ubiquitin-protein ligase TRIM47 OS=Homo sapiens OX=9606 GN=TRIM47 PE=1 SV=2
2	2	3.30059e-05	0.1858	RING-box protein 2 OS=Homo sapiens OX=9606 GN=RNF7 PE=1 SV=1
2	2	7.47928e-06	0.0361	Disintegrin and metalloproteinase domain-containing protein 10 OS=Homo sapiens OX=9606 GN=ADAM10 PE=1 SV=1
2	2	3.62456e-06	0.0253	U2 snRNP-associated SURP motif-containing protein OS=Homo sapiens OX=9606 GN=U2SURP PE=1 SV=2
1	1	1.44561e-05	0.1318	Huntingtin-interacting protein K OS=Homo sapiens OX=9606 GN=HYPK PE=1 SV=2
2	2	1.54972e-05	0.0665	Cell cycle control protein 50A OS=Homo sapiens OX=9606 GN=TMEM30A PE=1 SV=1
2	2	4.46133e-05	0.1053	Glycolipid transfer protein OS=Homo sapiens OX=9606 GN=GLTP PE=1 SV=3
1	1	3.12892e-06	0.0369	Protein kinase C iota type OS=Homo sapiens OX=9606 GN=PRKCI PE=1 SV=2
1	1	2.98374e-05	0.08	Ragulator complex protein LAMTOR2 OS=Homo sapiens OX=9606 GN=LAMTOR2 PE=1 SV=1
1	1	1.87421e-05	0.0452	Charged multivesicular body protein 1b OS=Homo sapiens OX=9606 GN=CHMP1B PE=1 SV=1
1	1	1.73473e-05	0.0512	39S ribosomal protein L43, mitochondrial OS=Homo sapiens OX=9606 GN=MRPL43 PE=1 SV=1
1	1	2.8449e-06	0.0076	Cyclin-G-associated kinase OS=Homo sapiens OX=9606 GN=GAK PE=1 SV=2
1	1	4.61593e-06	0.0099
2	2	1.37457e-05	0.0663	Myeloid cell nuclear differentiation antigen OS=Homo sapiens OX=9606 GN=MNDA PE=1 SV=1
1	1	1.12679e-05	0.0302	Cathepsin S OS=Homo sapiens OX=9606 GN=CTSS PE=1 SV=3
1	1	6.31078e-06	0.0525
4	4	1.14971e-05	0.053	Exocyst complex component 6B OS=Homo sapiens OX=9606 GN=EXOC6B PE=1 SV=3
3	3	4.44008e-05	0.1381	Syntaxin-binding protein 6 OS=Homo sapiens OX=9606 GN=STXBP6 PE=1 SV=2
3	3	1.09374e-05	0.0455	Tetratricopeptide repeat protein 39B OS=Homo sapiens OX=9606 GN=TTC39B PE=1 SV=4
1	1	4.7211e-05	0.1646	Cytochrome c oxidase subunit 7A1, mitochondrial OS=Homo sapiens OX=9606 GN=COX7A1 PE=1 SV=2
2	2	4.78163e-06	0.0295	Striatin OS=Homo sapiens OX=9606 GN=STRN PE=1 SV=4
1	1	1.51121e-06	0.0162	1-phosphatidylinositol 4,5-bisphosphate phosphodiesterase beta-3 OS=Homo sapiens OX=9606 GN=PLCB3 PE=1 SV=2
1	1	6.54328e-06	0.0175	Cytochrome b-245 heavy chain OS=Homo sapiens OX=9606 GN=CYBB PE=1 SV=2
11	11	0.000133953	0.2099	Prolyl endopeptidase OS=Homo sapiens OX=9606 GN=PREP PE=1 SV=2
22	22	0.000687623	0.4159	Cathepsin B OS=Homo sapiens OX=9606 GN=CTSB PE=1 SV=3
22	22	0.000694996	0.4352	Adenosylhomocysteinase OS=Homo sapiens OX=9606 GN=AHCY PE=1 SV=4
26	26	0.000586793	0.5025	Dolichyl-diphosphooligosaccharide--protein glycosyltransferase subunit 1 OS=Homo sapiens OX=9606 GN=RPN1 PE=1 SV=1
27	27	0.000504009	0.5456	Bifunctional purine biosynthesis protein PURH OS=Homo sapiens OX=9606 GN=ATIC PE=1 SV=3
23	23	0.000225567	0.3078	Transcription intermediary factor 1-beta OS=Homo sapiens OX=9606 GN=TRIM28 PE=1 SV=5
21	21	0.000223472	0.2593	Alanine--tRNA ligase, cytoplasmic OS=Homo sapiens OX=9606 GN=AARS PE=1 SV=2
11	11	0.000279725	0.3725	Transmembrane protein 43 OS=Homo sapiens OX=9606 GN=TMEM43 PE=1 SV=1
19	19	0.000203437	0.2879	Arginine--tRNA ligase, cytoplasmic OS=Homo sapiens OX=9606 GN=RARS PE=1 SV=2
25	25	0.000141633	0.2405	Valine--tRNA ligase OS=Homo sapiens OX=9606 GN=VARS PE=1 SV=4
20	20	0.000778801	0.4483	LIM and SH3 domain protein 1 OS=Homo sapiens OX=9606 GN=LASP1 PE=1 SV=2
10	10	0.000350103	0.3295	Endoplasmic reticulum resident protein 29 OS=Homo sapiens OX=9606 GN=ERP29 PE=1 SV=4
5	5	1.45548e-05	0.0527	Dihydropyrimidine dehydrogenase [NADP(+)] OS=Homo sapiens OX=9606 GN=DPYD PE=1 SV=2
6	6	0.000135624	0.1788	Zinc finger Ran-binding domain-containing protein 2 OS=Homo sapiens OX=9606 GN=ZRANB2 PE=1 SV=2
6	6	3.83804e-05	0.0666	Dolichyl-diphosphooligosaccharide--protein glycosyltransferase subunit STT3B OS=Homo sapiens OX=9606 GN=STT3B PE=1 SV=1
7	7	9.70145e-05	0.2197	SUMO-activating enzyme subunit 1 OS=Homo sapiens OX=9606 GN=SAE1 PE=1 SV=1
3	3	8.80034e-05	0.0899	Phosphatidate cytidylyltransferase 2 OS=Homo sapiens OX=9606 GN=CDS2 PE=1 SV=1
9	9	6.96874e-05	0.1435	RNA-binding protein 14 OS=Homo sapiens OX=9606 GN=RBM14 PE=1 SV=2
6	6	0.000102027	0.2644	Serine dehydratase-like OS=Homo sapiens OX=9606 GN=SDSL PE=1 SV=1
6	6	0.000736531	0.479	Beta-2-microglobulin OS=Homo sapiens OX=9606 GN=B2M PE=1 SV=1
2	2	0.000492109	0.4167	Guanine nucleotide-binding protein G(I)/G(S)/G(O) subunit gamma-12 OS=Homo sapiens OX=9606 GN=GNG12 PE=1 SV=3
10	10	0.000252484	0.2494	Medium-chain specific acyl-CoA dehydrogenase, mitochondrial OS=Homo sapiens OX=9606 GN=ACADM PE=1 SV=1
2	2	3.68059e-05	0.1316	Prostaglandin E synthase OS=Homo sapiens OX=9606 GN=PTGES PE=1 SV=2
3	3	0.000215173	0.1795	Acyl carrier protein, mitochondrial OS=Homo sapiens OX=9606 GN=NDUFAB1 PE=1 SV=3
4	4	0.000157421	0.1364	Very-long-chain enoyl-CoA reductase OS=Homo sapiens OX=9606 GN=TECR PE=1 SV=1
6	6	0.000107174	0.3103	Estradiol 17-beta-dehydrogenase 8 OS=Homo sapiens OX=9606 GN=HSD17B8 PE=1 SV=2
4	4	0.000105957	0.1165	Eukaryotic translation initiation factor 3 subunit H OS=Homo sapiens OX=9606 GN=EIF3H PE=1 SV=1
2	2	7.42962e-06	0.0438	Nuclear factor 1 X-type OS=Homo sapiens OX=9606 GN=NFIX PE=1 SV=2
8	8	1.32692e-05	0.0602	Microtubule-associated protein 2 OS=Homo sapiens OX=9606 GN=MAP2 PE=1 SV=4
2	2	0.000318985	0.3947	Heat shock factor-binding protein 1 OS=Homo sapiens OX=9606 GN=HSBP1 PE=1 SV=1
13	13	0.000109527	0.238	Dihydrolipoyllysine-residue acetyltransferase component of pyruvate dehydrogenase complex, mitochondrial OS=Homo sapiens OX=9606 GN=DLAT PE=1 SV=3
2	2	2.18109e-05	0.038	Cleavage and polyadenylation specificity factor subunit 3 OS=Homo sapiens OX=9606 GN=CPSF3 PE=1 SV=1
1	1	9.32417e-06	0.03	PHD finger protein 24 OS=Homo sapiens OX=9606 GN=PHF24 PE=1 SV=2
6	6	0.000298068	0.3689	Dihydropteridine reductase OS=Homo sapiens OX=9606 GN=QDPR PE=1 SV=2
11	11	6.92188e-05	0.1135	Protein O-GlcNAcase OS=Homo sapiens OX=9606 GN=OGA PE=1 SV=2
3	3	0.000122787	0.0864	Transmembrane protein 109 OS=Homo sapiens OX=9606 GN=TMEM109 PE=1 SV=1
3	3	5.20904e-05	0.1145	Ganglioside-induced differentiation-associated protein 1 OS=Homo sapiens OX=9606 GN=GDAP1 PE=1 SV=3
3	3	0.000139167	0.1254	Pro-cathepsin H OS=Homo sapiens OX=9606 GN=CTSH PE=1 SV=4
22	22	0.000712028	0.4182	Ectonucleotide pyrophosphatase/phosphodiesterase family member 6 OS=Homo sapiens OX=9606 GN=ENPP6 PE=1 SV=2
28	28	0.00106291	0.6565	Synaptic vesicle membrane protein VAT-1 homolog OS=Homo sapiens OX=9606 GN=VAT1 PE=1 SV=2
19	19	0.00019493	0.4111	5'-nucleotidase OS=Homo sapiens OX=9606 GN=NT5E PE=1 SV=1
24	24	0.000149471	0.2844	Pleckstrin homology domain-containing family A member 6 OS=Homo sapiens OX=9606 GN=PLEKHA6 PE=1 SV=4
4	4	0.000196298	0.1535	CD9 antigen OS=Homo sapiens OX=9606 GN=CD9 PE=1 SV=4
3	3	9.4485e-05	0.1333	Monocyte differentiation antigen CD14 OS=Homo sapiens OX=9606 GN=CD14 PE=1 SV=2
1	1	6.76891e-06	0.0309	Chloride channel CLIC-like protein 1 OS=Homo sapiens OX=9606 GN=CLCC1 PE=1 SV=1
2	2	0.000121181	0.1011	Cation-dependent mannose-6-phosphate receptor OS=Homo sapiens OX=9606 GN=M6PR PE=1 SV=1
9	9	8.44164e-05	0.1934	Protein kinase C and casein kinase substrate in neurons protein 2 OS=Homo sapiens OX=9606 GN=PACSIN2 PE=1 SV=2
2	2	5.86221e-06	0.0084	Lipopolysaccharide-responsive and beige-like anchor protein OS=Homo sapiens OX=9606 GN=LRBA PE=1 SV=4
1	1	2.36654e-06	0.019	Integrin beta-3 OS=Homo sapiens OX=9606 GN=ITGB3 PE=1 SV=2
1	1	0.000202699	0.1304	Phospholemman OS=Homo sapiens OX=9606 GN=FXYD1 PE=1 SV=2
2	2	2.56864e-06	0.0227	Receptor-type tyrosine-protein phosphatase mu OS=Homo sapiens OX=9606 GN=PTPRM PE=1 SV=2
7	7	9.09675e-05	0.1809	Dipeptidyl peptidase 2 OS=Homo sapiens OX=9606 GN=DPP7 PE=1 SV=3
1	1	1.6503e-05	0.0212	Nephronectin OS=Homo sapiens OX=9606 GN=NPNT PE=2 SV=3
4	4	0.000216213	0.4058	ATP synthase subunit e, mitochondrial OS=Homo sapiens OX=9606 GN=ATP5ME PE=1 SV=2
2	2	0.000159492	0.1645	Mitochondrial fission 1 protein OS=Homo sapiens OX=9606 GN=FIS1 PE=1 SV=2
8	8	7.31991e-05	0.1794	Succinate-semialdehyde dehydrogenase, mitochondrial OS=Homo sapiens OX=9606 GN=ALDH5A1 PE=1 SV=2
5	5	3.68666e-05	0.0774	Rap1 GTPase-GDP dissociation stimulator 1 OS=Homo sapiens OX=9606 GN=RAP1GDS1 PE=1 SV=3
12	12	0.000157173	0.328	Acyl-coenzyme A thioesterase 9, mitochondrial OS=Homo sapiens OX=9606 GN=ACOT9 PE=1 SV=2
10	10	6.14241e-05	0.1673	LIM domain and actin-binding protein 1 OS=Homo sapiens OX=9606 GN=LIMA1 PE=1 SV=1
6	6	5.67011e-05	0.2365	Sulfotransferase family cytosolic 1B member 1 OS=Homo sapiens OX=9606 GN=SULT1B1 PE=1 SV=2
5	5	2.80005e-05	0.1802	PDZ domain-containing protein GIPC1 OS=Homo sapiens OX=9606 GN=GIPC1 PE=1 SV=2
4	4	0.000196298	0.5263	Mitochondrial import inner membrane translocase subunit Tim13 OS=Homo sapiens OX=9606 GN=TIMM13 PE=1 SV=1
5	5	5.7042e-05	0.1741	Secernin-2 OS=Homo sapiens OX=9606 GN=SCRN2 PE=1 SV=3
4	4	5.73795e-05	0.1477	Elongation factor Ts, mitochondrial OS=Homo sapiens OX=9606 GN=TSFM PE=1 SV=2
3	3	0.000195157	0.4767	Cytochrome c oxidase subunit 6B1 OS=Homo sapiens OX=9606 GN=COX6B1 PE=1 SV=2
5	5	5.14832e-05	0.1748	Regulation of nuclear pre-mRNA domain-containing protein 1B OS=Homo sapiens OX=9606 GN=RPRD1B PE=1 SV=1
3	3	1.25578e-05	0.0556	Choline dehydrogenase, mitochondrial OS=Homo sapiens OX=9606 GN=CHDH PE=1 SV=2
4	4	0.000104473	0.1317	Alpha-2-macroglobulin receptor-associated protein OS=Homo sapiens OX=9606 GN=LRPAP1 PE=1 SV=1
2	2	6.59285e-05	0.1768	COMM domain-containing protein 9 OS=Homo sapiens OX=9606 GN=COMMD9 PE=1 SV=2
3	3	1.38649e-05	0.0855	Nectin-2 OS=Homo sapiens OX=9606 GN=NECTIN2 PE=1 SV=1
4	4	7.63026e-06	0.0352	Deubiquitinating protein VCIP135 OS=Homo sapiens OX=9606 GN=VCPIP1 PE=1 SV=2
4	4	0.000117218	0.3143	ADP-ribosylation factor 6 OS=Homo sapiens OX=9606 GN=ARF6 PE=1 SV=2
2	2	5.28496e-05	0.081	Transmembrane protein 33 OS=Homo sapiens OX=9606 GN=TMEM33 PE=1 SV=2
2	2	1.89644e-05	0.0712	Tissue factor OS=Homo sapiens OX=9606 GN=F3 PE=1 SV=1
2	2	1.93247e-05	0.1762	Interleukin-18 OS=Homo sapiens OX=9606 GN=IL18 PE=1 SV=1
2	2	6.63642e-06	0.0427	Serine palmitoyltransferase 2 OS=Homo sapiens OX=9606 GN=SPTLC2 PE=1 SV=1
2	2	2.55107e-06	0.0157	FYVE, RhoGEF and PH domain-containing protein 5 OS=Homo sapiens OX=9606 GN=FGD5 PE=1 SV=3
2	2	3.56792e-06	0.0121	Plexin-C1 OS=Homo sapiens OX=9606 GN=PLXNC1 PE=1 SV=1
1	1	7.19319e-06	0.0154	Importin-8 OS=Homo sapiens OX=9606 GN=IPO8 PE=1 SV=2
2	2	3.15806e-06	0.0262	Integrin alpha-2 OS=Homo sapiens OX=9606 GN=ITGA2 PE=1 SV=1
1	1	1.30866e-05	0.0491	Pre-mRNA-splicing factor ISY1 homolog OS=Homo sapiens OX=9606 GN=ISY1 PE=1 SV=3
1	1	5.53363e-06	0.0415	CMP-sialic acid transporter OS=Homo sapiens OX=9606 GN=SLC35A1 PE=1 SV=1
1	1	9.72957e-06	0.0104	Cell division cycle and apoptosis regulator protein 1 OS=Homo sapiens OX=9606 GN=CCAR1 PE=1 SV=2
1	1	4.61593e-06	0.0297	Pleckstrin homology domain-containing family A member 1 OS=Homo sapiens OX=9606 GN=PLEKHA1 PE=1 SV=2
1	1	9.61255e-06	0.0189	Matrix metalloproteinase-14 OS=Homo sapiens OX=9606 GN=MMP14 PE=1 SV=3
1	1	1.18028e-05	0.0206	Acetolactate synthase-like protein OS=Homo sapiens OX=9606 GN=ILVBL PE=1 SV=2
1	1	1.61691e-05	0.0173
1	1	4.02772e-06	0.0162	Alpha-aminoadipic semialdehyde synthase, mitochondrial OS=Homo sapiens OX=9606 GN=AASS PE=1 SV=1
1	1	2.82979e-06	0.0197	tRNA (guanine(26)-N(2))-dimethyltransferase OS=Homo sapiens OX=9606 GN=TRMT1 PE=1 SV=1
2	2	3.45127e-06	0.0136	Nestin OS=Homo sapiens OX=9606 GN=NES PE=1 SV=2
1	1	6.4639e-06	0.0173	Double-stranded RNA-binding protein Staufen homolog 1 OS=Homo sapiens OX=9606 GN=STAU1 PE=1 SV=2
3	3	6.24387e-06	0.0424	Epidermal growth factor receptor substrate 15 OS=Homo sapiens OX=9606 GN=EPS15 PE=1 SV=2
2	2	4.23971e-07	0.0031	Nesprin-1 OS=Homo sapiens OX=9606 GN=SYNE1 PE=1 SV=4
4	4	1.77362e-05	0.0652	Prolyl 3-hydroxylase 1 OS=Homo sapiens OX=9606 GN=P3H1 PE=1 SV=2
1	1	2.55457e-05	0.1233	Ubiquitin-like protein 5 OS=Homo sapiens OX=9606 GN=UBL5 PE=1 SV=1
1	1	7.25617e-06	0.0447	F-box-like/WD repeat-containing protein TBL1XR1 OS=Homo sapiens OX=9606 GN=TBL1XR1 PE=1 SV=1
1	1	2.43769e-06	0.0157	DNA topoisomerase 1 OS=Homo sapiens OX=9606 GN=TOP1 PE=1 SV=2
1	1	6.23691e-06	0.0368	CCR4-NOT transcription complex subunit 9 OS=Homo sapiens OX=9606 GN=CNOT9 PE=1 SV=1
2	2	4.02219e-05	0.0235	RanBP-type and C3HC4-type zinc finger-containing protein 1 OS=Homo sapiens OX=9606 GN=RBCK1 PE=1 SV=2
1	1	4.0104e-06	0.028	Monocarboxylate transporter 4 OS=Homo sapiens OX=9606 GN=SLC16A3 PE=1 SV=1
1	1	1.91265e-05	0.0667	BH3-interacting domain death agonist OS=Homo sapiens OX=9606 GN=BID PE=1 SV=1
1	1	1.53484e-05	0.0535	Thiamin pyrophosphokinase 1 OS=Homo sapiens OX=9606 GN=TPK1 PE=1 SV=1
2	2	5.49558e-06	0.0324	Contactin-1 OS=Homo sapiens OX=9606 GN=CNTN1 PE=1 SV=1
2	2	1.2301e-05	0.0264	Microtubule-associated protein tau OS=Homo sapiens OX=9606 GN=MAPT PE=1 SV=5
1	1	7.54994e-06	0.0304	WD repeat-containing protein 37 OS=Homo sapiens OX=9606 GN=WDR37 PE=1 SV=2
2	2	6.684e-06	0.0346	V-type proton ATPase 116 kDa subunit a isoform 1 OS=Homo sapiens OX=9606 GN=ATP6V0A1 PE=1 SV=3
2	2	3.26591e-06	0.0359	Collagen alpha-1(XIX) chain OS=Homo sapiens OX=9606 GN=COL19A1 PE=1 SV=3
1	1	8.03116e-07	0.006	Chondroitin sulfate proteoglycan 4 OS=Homo sapiens OX=9606 GN=CSPG4 PE=1 SV=2
19	19	0.000165075	0.2988	Threonine--tRNA ligase, cytoplasmic OS=Homo sapiens OX=9606 GN=TARS PE=1 SV=3
18	18	0.000935286	0.6	Aldo-keto reductase family 1 member A1 OS=Homo sapiens OX=9606 GN=AKR1A1 PE=1 SV=3
13	13	0.000204462	0.2382	Nucleolar protein 58 OS=Homo sapiens OX=9606 GN=NOP58 PE=1 SV=1
25	25	0.000364501	0.2434	Caldesmon OS=Homo sapiens OX=9606 GN=CALD1 PE=1 SV=3
16	16	9.62099e-05	0.2031	Band 3 anion transport protein OS=Homo sapiens OX=9606 GN=SLC4A1 PE=1 SV=3
18	18	0.000629047	0.3947	Serpin H1 OS=Homo sapiens OX=9606 GN=SERPINH1 PE=1 SV=2
20	20	0.000288847	0.3872	Peroxisomal multifunctional enzyme type 2 OS=Homo sapiens OX=9606 GN=HSD17B4 PE=1 SV=3
26	26	0.000729223	0.5621	Nicotinamide phosphoribosyltransferase OS=Homo sapiens OX=9606 GN=NAMPT PE=1 SV=1
15	15	0.000237287	0.3181	Apoptosis-inducing factor 1, mitochondrial OS=Homo sapiens OX=9606 GN=AIFM1 PE=1 SV=1
14	14	0.00028076	0.3185	Dolichyl-diphosphooligosaccharide--protein glycosyltransferase subunit 2 OS=Homo sapiens OX=9606 GN=RPN2 PE=1 SV=3
9	9	0.000805681	0.4951	Tumor protein D54 OS=Homo sapiens OX=9606 GN=TPD52L2 PE=1 SV=2
7	7	0.000652692	0.5714	60S ribosomal protein L23 OS=Homo sapiens OX=9606 GN=RPL23 PE=1 SV=1
13	13	0.000240028	0.3248	Prenylcysteine oxidase 1 OS=Homo sapiens OX=9606 GN=PCYOX1 PE=1 SV=3
9	9	0.000205132	0.186	Plasma protease C1 inhibitor OS=Homo sapiens OX=9606 GN=SERPING1 PE=1 SV=2
19	19	0.000364938	0.4012	Coatomer subunit delta OS=Homo sapiens OX=9606 GN=ARCN1 PE=1 SV=1
11	11	0.000241598	0.3441	UDP-glucose 6-dehydrogenase OS=Homo sapiens OX=9606 GN=UGDH PE=1 SV=1
17	17	0.000177337	0.2302	Hypoxia up-regulated protein 1 OS=Homo sapiens OX=9606 GN=HYOU1 PE=1 SV=1
6	6	0.000513353	0.2865	Actin-related protein 2/3 complex subunit 3 OS=Homo sapiens OX=9606 GN=ARPC3 PE=1 SV=3
4	4	8.21772e-06	0.0138	Collagen alpha-3(VI) chain OS=Homo sapiens OX=9606 GN=COL6A3 PE=1 SV=5
5	5	0.000173623	0.2276	Endoplasmic reticulum-Golgi intermediate compartment protein 1 OS=Homo sapiens OX=9606 GN=ERGIC1 PE=1 SV=1
5	5	0.000713882	0.3438	CD59 glycoprotein OS=Homo sapiens OX=9606 GN=CD59 PE=1 SV=1
2	2	0.000131717	0.0855	Surfeit locus protein 4 OS=Homo sapiens OX=9606 GN=SURF4 PE=1 SV=3
2	2	2.07204e-05	0.0333	4F2 cell-surface antigen heavy chain OS=Homo sapiens OX=9606 GN=SLC3A2 PE=1 SV=3
2	2	2.78334e-05	0.0836	Probable tRNA N6-adenosine threonylcarbamoyltransferase OS=Homo sapiens OX=9606 GN=OSGEP PE=1 SV=1
3	3	3.02406e-05	0.0784	Phosphoserine aminotransferase OS=Homo sapiens OX=9606 GN=PSAT1 PE=1 SV=2
2	2	4.31176e-05	0.0896	Ephrin-B1 OS=Homo sapiens OX=9606 GN=EFNB1 PE=1 SV=1
7	7	0.000261359	0.3864	Proteasome subunit beta type-4 OS=Homo sapiens OX=9606 GN=PSMB4 PE=1 SV=4
9	9	5.73165e-05	0.1273	Inter-alpha-trypsin inhibitor heavy chain H1 OS=Homo sapiens OX=9606 GN=ITIH1 PE=1 SV=3
6	6	1.46607e-05	0.0542	Protein diaphanous homolog 1 OS=Homo sapiens OX=9606 GN=DIAPH1 PE=1 SV=2
5	5	0.000308899	0.4172	Histidine triad nucleotide-binding protein 2, mitochondrial OS=Homo sapiens OX=9606 GN=HINT2 PE=1 SV=1
1	1	3.69274e-05	0.1287	Ubiquitin-related modifier 1 OS=Homo sapiens OX=9606 GN=URM1 PE=1 SV=1
3	3	9.28845e-05	0.092	Enolase-phosphatase E1 OS=Homo sapiens OX=9606 GN=ENOPH1 PE=1 SV=1
2	2	0.000104245	0.1491	Ragulator complex protein LAMTOR1 OS=Homo sapiens OX=9606 GN=LAMTOR1 PE=1 SV=2
2	2	8.91554e-05	0.1235	BRI3-binding protein OS=Homo sapiens OX=9606 GN=BRI3BP PE=1 SV=1
1	1	1.29502e-05	0.0625	Endoribonuclease LACTB2 OS=Homo sapiens OX=9606 GN=LACTB2 PE=1 SV=2
2	2	2.63892e-05	0.059	Splicing factor 3B subunit 4 OS=Homo sapiens OX=9606 GN=SF3B4 PE=1 SV=1
4	4	0.000165603	0.2587	Haloacid dehalogenase-like hydrolase domain-containing protein 2 OS=Homo sapiens OX=9606 GN=HDHD2 PE=1 SV=1
9	9	8.68061e-05	0.1525	Kelch repeat and BTB domain-containing protein 11 OS=Homo sapiens OX=9606 GN=KBTBD11 PE=1 SV=1
3	3	5.96747e-05	0.088	Monocarboxylate transporter 1 OS=Homo sapiens OX=9606 GN=SLC16A1 PE=1 SV=3
2	2	0.000118402	0.1323	Tumor protein p53-inducible protein 11 OS=Homo sapiens OX=9606 GN=TP53I11 PE=1 SV=2
12	12	6.65333e-05	0.1519	Echinoderm microtubule-associated protein-like 4 OS=Homo sapiens OX=9606 GN=EML4 PE=1 SV=3
1	1	6.16474e-05	0.0579	Methylthioribulose-1-phosphate dehydratase OS=Homo sapiens OX=9606 GN=APIP PE=1 SV=1
2	2	9.56326e-05	0.1128	MARCKS-related protein OS=Homo sapiens OX=9606 GN=MARCKSL1 PE=1 SV=2
5	5	9.7943e-05	0.1597	Thyroid receptor-interacting protein 6 OS=Homo sapiens OX=9606 GN=TRIP6 PE=1 SV=3
3	3	6.41466e-05	0.0983	Proteasomal ubiquitin receptor ADRM1 OS=Homo sapiens OX=9606 GN=ADRM1 PE=1 SV=2
4	4	4.45334e-05	0.1433	Glutaredoxin-3 OS=Homo sapiens OX=9606 GN=GLRX3 PE=1 SV=2
1	1	5.27783e-05	0.1038	ATPase inhibitor, mitochondrial OS=Homo sapiens OX=9606 GN=ATP5IF1 PE=1 SV=1
3	3	0.000266405	0.3377	Cysteine-rich protein 1 OS=Homo sapiens OX=9606 GN=CRIP1 PE=1 SV=3
6	6	4.70621e-05	0.1025	Phosphatase and actin regulator 2 OS=Homo sapiens OX=9606 GN=PHACTR2 PE=1 SV=2
2	2	1.75102e-05	0.0798	Egl nine homolog 1 OS=Homo sapiens OX=9606 GN=EGLN1 PE=1 SV=1
11	11	6.83617e-06	0.0289	E3 ubiquitin-protein ligase UBR4 OS=Homo sapiens OX=9606 GN=UBR4 PE=1 SV=1
9	9	2.33521e-05	0.1091	Desmoglein-2 OS=Homo sapiens OX=9606 GN=DSG2 PE=1 SV=2
8	8	0.000144916	0.1575	Coronin-1B OS=Homo sapiens OX=9606 GN=CORO1B PE=1 SV=1
6	6	5.2383e-05	0.2388	Stomatin-like protein 2, mitochondrial OS=Homo sapiens OX=9606 GN=STOML2 PE=1 SV=1
5	5	2.04927e-05	0.0586	Nuclear pore complex protein Nup93 OS=Homo sapiens OX=9606 GN=NUP93 PE=1 SV=2
4	4	7.82229e-06	0.0436	Plakophilin-4 OS=Homo sapiens OX=9606 GN=PKP4 PE=1 SV=2
3	3	5.15148e-05	0.2099	Malignant T-cell-amplified sequence 1 OS=Homo sapiens OX=9606 GN=MCTS1 PE=1 SV=1
3	3	3.44277e-05	0.1077	ADP-ribose glycohydrolase MACROD1 OS=Homo sapiens OX=9606 GN=MACROD1 PE=1 SV=2
4	4	4.59804e-06	0.0151	Neurofibromin OS=Homo sapiens OX=9606 GN=NF1 PE=1 SV=2
3	3	4.85634e-05	0.125	39S ribosomal protein L11, mitochondrial OS=Homo sapiens OX=9606 GN=MRPL11 PE=1 SV=1
2	2	1.76403e-05	0.0419	E3 ubiquitin-protein ligase DTX3L OS=Homo sapiens OX=9606 GN=DTX3L PE=1 SV=1
4	4	4.63313e-05	0.1522	Sideroflexin-1 OS=Homo sapiens OX=9606 GN=SFXN1 PE=1 SV=4
2	2	2.50313e-05	0.0537	WAS protein family homolog 6 OS=Homo sapiens OX=9606 GN=WASH6P PE=1 SV=3
3	3	2.23066e-05	0.1124	AP-3 complex subunit mu-1 OS=Homo sapiens OX=9606 GN=AP3M1 PE=1 SV=1
2	2	3.84106e-06	0.0227	Reversion-inducing cysteine-rich protein with Kazal motifs OS=Homo sapiens OX=9606 GN=RECK PE=1 SV=1
1	1	2.2043e-06	0.0213	Rho GTPase-activating protein 12 OS=Homo sapiens OX=9606 GN=ARHGAP12 PE=1 SV=1
3	3	3.79288e-06	0.0231	Nuclear pore complex protein Nup153 OS=Homo sapiens OX=9606 GN=NUP153 PE=1 SV=2
2	2	4.56508e-06	0.0392	Neurabin-2 OS=Homo sapiens OX=9606 GN=PPP1R9B PE=1 SV=3
1	1	7.35635e-06	0.0355	Solute carrier family 41 member 3 OS=Homo sapiens OX=9606 GN=SLC41A3 PE=1 SV=2
1	1	1.02948e-05	0.0095	Protein transport protein Sec24B OS=Homo sapiens OX=9606 GN=SEC24B PE=1 SV=2
1	1	1.0284e-05	0.0239	Lariat debranching enzyme OS=Homo sapiens OX=9606 GN=DBR1 PE=1 SV=2
1	1	5.72035e-06	0.0399	Nucleoporin NUP35 OS=Homo sapiens OX=9606 GN=NUP35 PE=1 SV=1
1	1	4.09854e-05	0.1319	LYR motif-containing protein 4 OS=Homo sapiens OX=9606 GN=LYRM4 PE=1 SV=1
1	1	8.88017e-06	0.0571	Frataxin, mitochondrial OS=Homo sapiens OX=9606 GN=FXN PE=1 SV=2
1	1	4.92041e-06	0.0475	Cell growth-regulating nucleolar protein OS=Homo sapiens OX=9606 GN=LYAR PE=1 SV=2
1	1	2.3847e-06	0.0128	Calcium-independent phospholipase A2-gamma OS=Homo sapiens OX=9606 GN=PNPLA8 PE=1 SV=1
1	1	9.54612e-07	0.002	A-kinase anchor protein 9 OS=Homo sapiens OX=9606 GN=AKAP9 PE=1 SV=4
1	1	1.49426e-06	0.008	Apoptotic protease-activating factor 1 OS=Homo sapiens OX=9606 GN=APAF1 PE=1 SV=2
1	1	4.33179e-06	0.0186	E3 ubiquitin-protein ligase HECTD3 OS=Homo sapiens OX=9606 GN=HECTD3 PE=1 SV=1
1	1	1.81935e-05	0.039	39S ribosomal protein L21, mitochondrial OS=Homo sapiens OX=9606 GN=MRPL21 PE=1 SV=2
2	2	3.58622e-06	0.0308	Alpha-mannosidase 2C1 OS=Homo sapiens OX=9606 GN=MAN2C1 PE=1 SV=1
2	2	1.13364e-05	0.1064	Ubiquitin carboxyl-terminal hydrolase isozyme L5 OS=Homo sapiens OX=9606 GN=UCHL5 PE=1 SV=3
1	1	3.30059e-05	0.1062	Protein FMC1 homolog OS=Homo sapiens OX=9606 GN=FMC1 PE=1 SV=2
1	1	1.80177e-05	0.0628	Ubiquitin-conjugating enzyme E2 E3 OS=Homo sapiens OX=9606 GN=UBE2E3 PE=1 SV=1
2	2	3.12106e-05	0.0418
1	1	1.30866e-05	0.0351	Pantothenate kinase 2, mitochondrial OS=Homo sapiens OX=9606 GN=PANK2 PE=1 SV=3
1	1	1.30866e-05	0.0526	Complex I assembly factor TIMMDC1, mitochondrial OS=Homo sapiens OX=9606 GN=TIMMDC1 PE=1 SV=2
1	1	8.73459e-06	0.0258	Kallistatin OS=Homo sapiens OX=9606 GN=SERPINA4 PE=1 SV=3
2	2	4.25276e-06	0.0154	Collagen alpha-1(XVIII) chain OS=Homo sapiens OX=9606 GN=COL18A1 PE=1 SV=5
6	6	9.81492e-05	0.1678	Myelin basic protein OS=Homo sapiens OX=9606 GN=MBP PE=1 SV=3
2	2	5.00627e-05	0.2148	Cell cycle exit and neuronal differentiation protein 1 OS=Homo sapiens OX=9606 GN=CEND1 PE=1 SV=1
3	3	1.73204e-05	0.1115	Aquaporin-4 OS=Homo sapiens OX=9606 GN=AQP4 PE=1 SV=2
11	11	0.000167626	0.2337	Eukaryotic translation initiation factor 3 subunit E OS=Homo sapiens OX=9606 GN=EIF3E PE=1 SV=1
17	17	0.00107174	0.7931	3-hydroxyacyl-CoA dehydrogenase type-2 OS=Homo sapiens OX=9606 GN=HSD17B10 PE=1 SV=3
68	68	0.00108281	0.6129	Transitional endoplasmic reticulum ATPase OS=Homo sapiens OX=9606 GN=VCP PE=1 SV=4
13	13	0.00104692	0.6754	60S acidic ribosomal protein P1 OS=Homo sapiens OX=9606 GN=RPLP1 PE=1 SV=1
14	14	0.000858907	0.4232	Glutathione S-transferase omega-1 OS=Homo sapiens OX=9606 GN=GSTO1 PE=1 SV=2
9	9	0.000264829	0.3018	Lumican OS=Homo sapiens OX=9606 GN=LUM PE=1 SV=2
15	15	0.000711887	0.473	Proteasome subunit beta type-1 OS=Homo sapiens OX=9606 GN=PSMB1 PE=1 SV=2
11	11	0.00143563	0.7381	Histidine triad nucleotide-binding protein 1 OS=Homo sapiens OX=9606 GN=HINT1 PE=1 SV=2
13	13	0.000265028	0.3514	Paralemmin-1 OS=Homo sapiens OX=9606 GN=PALM PE=1 SV=2
14	14	0.0005177	0.4299	2,4-dienoyl-CoA reductase, mitochondrial OS=Homo sapiens OX=9606 GN=DECR1 PE=1 SV=1
16	16	0.000392834	0.5206	Aspartate aminotransferase, cytoplasmic OS=Homo sapiens OX=9606 GN=GOT1 PE=1 SV=3
9	9	0.000135754	0.3448	Proliferating cell nuclear antigen OS=Homo sapiens OX=9606 GN=PCNA PE=1 SV=1
7	7	7.58426e-05	0.1986	Pigment epithelium-derived factor OS=Homo sapiens OX=9606 GN=SERPINF1 PE=1 SV=4
11	11	0.000263371	0.3166	26S proteasome regulatory subunit 6A OS=Homo sapiens OX=9606 GN=PSMC3 PE=1 SV=3
10	10	0.0001033	0.207	Acyl-CoA synthetase short-chain family member 3, mitochondrial OS=Homo sapiens OX=9606 GN=ACSS3 PE=1 SV=1
6	6	0.00049024	0.2062	Histone H1.0 OS=Homo sapiens OX=9606 GN=H1F0 PE=1 SV=3
11	11	0.000644528	0.4194	60S ribosomal protein L10a OS=Homo sapiens OX=9606 GN=RPL10A PE=1 SV=2
12	12	0.000396545	0.3075	Macrophage-capping protein OS=Homo sapiens OX=9606 GN=CAPG PE=1 SV=2
7	7	0.000226041	0.3598	NADH dehydrogenase [ubiquinone] iron-sulfur protein 3, mitochondrial OS=Homo sapiens OX=9606 GN=NDUFS3 PE=1 SV=1
5	5	0.000291044	0.3064	Translocon-associated protein subunit delta OS=Homo sapiens OX=9606 GN=SSR4 PE=1 SV=1
6	6	3.53943e-05	0.0771	RNA-binding protein 25 OS=Homo sapiens OX=9606 GN=RBM25 PE=1 SV=3
40	40	0.000171479	0.3022	C-type mannose receptor 2 OS=Homo sapiens OX=9606 GN=MRC2 PE=1 SV=2
17	17	2.76213e-05	0.0825	Nucleoprotein TPR OS=Homo sapiens OX=9606 GN=TPR PE=1 SV=3
3	3	0.000237675	0.3039	U6 snRNA-associated Sm-like protein LSm3 OS=Homo sapiens OX=9606 GN=LSM3 PE=1 SV=2
4	4	0.000387886	0.368	Programmed cell death protein 5 OS=Homo sapiens OX=9606 GN=PDCD5 PE=1 SV=3
3	3	4.95089e-05	0.1681	Signal peptidase complex subunit 2 OS=Homo sapiens OX=9606 GN=SPCS2 PE=1 SV=3
6	6	0.000152855	0.2623	L-xylulose reductase OS=Homo sapiens OX=9606 GN=DCXR PE=1 SV=2
5	5	0.000119882	0.1571	Mannose-1-phosphate guanyltransferase alpha OS=Homo sapiens OX=9606 GN=GMPPA PE=1 SV=1
5	5	0.000111518	0.1927	Inactive C-alpha-formylglycine-generating enzyme 2 OS=Homo sapiens OX=9606 GN=SUMF2 PE=1 SV=2
12	12	0.000459209	0.5285	Electron transfer flavoprotein subunit alpha, mitochondrial OS=Homo sapiens OX=9606 GN=ETFA PE=1 SV=1
12	12	0.000267217	0.4146	Delta(3,5)-Delta(2,4)-dienoyl-CoA isomerase, mitochondrial OS=Homo sapiens OX=9606 GN=ECH1 PE=1 SV=2
4	4	5.48481e-05	0.2157	Polyadenylate-binding protein 2 OS=Homo sapiens OX=9606 GN=PABPN1 PE=1 SV=3
3	3	4.87156e-06	0.0167	Myosin light chain kinase, smooth muscle OS=Homo sapiens OX=9606 GN=MYLK PE=1 SV=4
1	1	5.40532e-05	0.1014	Vesicle transport protein GOT1B OS=Homo sapiens OX=9606 GN=GOLT1B PE=1 SV=1
9	9	0.000834736	0.4857	Thioredoxin OS=Homo sapiens OX=9606 GN=TXN PE=1 SV=3
6	6	0.000629101	0.3976	40S ribosomal protein S21 OS=Homo sapiens OX=9606 GN=RPS21 PE=1 SV=1
8	8	3.43404e-05	0.0777	Tripeptidyl-peptidase 2 OS=Homo sapiens OX=9606 GN=TPP2 PE=1 SV=4
3	3	2.36912e-05	0.0672	Interferon-induced, double-stranded RNA-activated protein kinase OS=Homo sapiens OX=9606 GN=EIF2AK2 PE=1 SV=2
1	1	1.34064e-06	0.0151	Nuclear pore complex protein Nup155 OS=Homo sapiens OX=9606 GN=NUP155 PE=1 SV=1
20	20	0.000133202	0.3649	Signal transducer and activator of transcription 3 OS=Homo sapiens OX=9606 GN=STAT3 PE=1 SV=2
5	5	0.000323115	0.3119	Tetranectin OS=Homo sapiens OX=9606 GN=CLEC3B PE=1 SV=3
13	13	0.000362954	0.3591	Mimecan OS=Homo sapiens OX=9606 GN=OGN PE=1 SV=1
3	3	4.63428e-06	0.0214	Nuclear pore complex protein Nup205 OS=Homo sapiens OX=9606 GN=NUP205 PE=1 SV=3
1	1	7.56014e-05	0.027	POM121-like protein 12 OS=Homo sapiens OX=9606 GN=POM121L12 PE=2 SV=3
1	1	5.56252e-06	0.0112
10	10	0.000162984	0.25	Cytoplasmic dynein 1 light intermediate chain 2 OS=Homo sapiens OX=9606 GN=DYNC1LI2 PE=1 SV=1
4	4	1.26173e-05	0.0717	Vascular cell adhesion protein 1 OS=Homo sapiens OX=9606 GN=VCAM1 PE=1 SV=1
6	6	0.000109161	0.178	WD repeat and FYVE domain-containing protein 1 OS=Homo sapiens OX=9606 GN=WDFY1 PE=1 SV=1
5	5	5.35359e-05	0.0909	Signal recognition particle subunit SRP68 OS=Homo sapiens OX=9606 GN=SRP68 PE=1 SV=2
2	2	5.61177e-05	0.0787	Luc7-like protein 3 OS=Homo sapiens OX=9606 GN=LUC7L3 PE=1 SV=2
7	7	8.81719e-05	0.234	COP9 signalosome complex subunit 3 OS=Homo sapiens OX=9606 GN=COPS3 PE=1 SV=3
3	3	0.000164847	0.1492	28 kDa heat- and acid-stable phosphoprotein OS=Homo sapiens OX=9606 GN=PDAP1 PE=1 SV=1
7	7	7.08637e-05	0.152	Endonuclease domain-containing 1 protein OS=Homo sapiens OX=9606 GN=ENDOD1 PE=1 SV=2
5	5	0.00011302	0.2011	ADP-ribose glycohydrolase ARH3 OS=Homo sapiens OX=9606 GN=ADPRHL2 PE=1 SV=1
1	1	9.01758e-07	0.0073	Agrin OS=Homo sapiens OX=9606 GN=AGRN PE=1 SV=6
2	2	1.32886e-05	0.0297	ATP-binding cassette sub-family B member 6, mitochondrial OS=Homo sapiens OX=9606 GN=ABCB6 PE=1 SV=1
17	17	4.60941e-05	0.1377	Uveal autoantigen with coiled-coil domains and ankyrin repeats OS=Homo sapiens OX=9606 GN=UACA PE=1 SV=2
2	2	0.000216841	0.2326	High affinity immunoglobulin epsilon receptor subunit gamma OS=Homo sapiens OX=9606 GN=FCER1G PE=1 SV=1
2	2	0.00010026	0.2366	Protein S100-A8 OS=Homo sapiens OX=9606 GN=S100A8 PE=1 SV=1
2	2	1.66929e-05	0.0358	Protein phosphatase 1 regulatory subunit 12C OS=Homo sapiens OX=9606 GN=PPP1R12C PE=1 SV=1
2	2	0.000133202	0.1643	FLYWCH family member 2 OS=Homo sapiens OX=9606 GN=FLYWCH2 PE=1 SV=1
4	4	0.000117779	0.2105	Jupiter microtubule associated homolog 2 OS=Homo sapiens OX=9606 GN=JPT2 PE=1 SV=1
2	2	1.31512e-05	0.0324	Nicastrin OS=Homo sapiens OX=9606 GN=NCSTN PE=1 SV=2
2	2	9.20906e-06	0.0444	Corticosteroid-binding globulin OS=Homo sapiens OX=9606 GN=SERPINA6 PE=1 SV=1
9	9	8.68919e-05	0.3441	Four and a half LIM domains protein 2 OS=Homo sapiens OX=9606 GN=FHL2 PE=1 SV=3
6	6	1.65396e-05	0.0976	Zinc finger CCCH-type antiviral protein 1 OS=Homo sapiens OX=9606 GN=ZC3HAV1 PE=1 SV=3
5	5	0.000146837	0.189	Proteasome activator complex subunit 3 OS=Homo sapiens OX=9606 GN=PSME3 PE=1 SV=1
4	4	1.64665e-05	0.1038	Armadillo repeat-containing X-linked protein 1 OS=Homo sapiens OX=9606 GN=ARMCX1 PE=1 SV=1
5	5	1.03746e-05	0.0466	CAP-Gly domain-containing linker protein 1 OS=Homo sapiens OX=9606 GN=CLIP1 PE=1 SV=2
3	3	1.27728e-05	0.1142	Glutaryl-CoA dehydrogenase, mitochondrial OS=Homo sapiens OX=9606 GN=GCDH PE=1 SV=1
3	3	2.50313e-05	0.057	Vacuolar protein sorting-associated protein 33A OS=Homo sapiens OX=9606 GN=VPS33A PE=1 SV=1
3	3	8.61356e-06	0.0346	N-alpha-acetyltransferase 15, NatA auxiliary subunit OS=Homo sapiens OX=9606 GN=NAA15 PE=1 SV=1
3	3	4.4112e-06	0.0225	ADAMTS-like protein 3 OS=Homo sapiens OX=9606 GN=ADAMTSL3 PE=1 SV=4
3	3	4.23826e-05	0.0977	Sequestosome-1 OS=Homo sapiens OX=9606 GN=SQSTM1 PE=1 SV=1
9	9	0.00012955	0.1499	Non-specific lipid-transfer protein OS=Homo sapiens OX=9606 GN=SCP2 PE=1 SV=2
2	2	7.95804e-06	0.0341	Protein KRI1 homolog OS=Homo sapiens OX=9606 GN=KRI1 PE=1 SV=3
2	2	1.11333e-05	0.0896	Mitochondrial amidoxime reducing component 2 OS=Homo sapiens OX=9606 GN=MARC2 PE=1 SV=1
3	3	8.99149e-06	0.0366	Presequence protease, mitochondrial OS=Homo sapiens OX=9606 GN=PITRM1 PE=1 SV=3
1	1	4.40859e-06	0.0591	Haloacid dehalogenase-like hydrolase domain-containing 5 OS=Homo sapiens OX=9606 GN=HDHD5 PE=1 SV=1
1	1	4.14408e-05	0.1444	Mitochondrial import inner membrane translocase subunit Tim10 OS=Homo sapiens OX=9606 GN=TIMM10 PE=1 SV=1
1	1	1.99875e-06	0.015	Progesterone receptor OS=Homo sapiens OX=9606 GN=PGR PE=1 SV=4
1	1	1.3368e-05	0.0466	39S ribosomal protein L46, mitochondrial OS=Homo sapiens OX=9606 GN=MRPL46 PE=1 SV=1
1	1	2.59005e-05	0.1181	Coiled-coil domain-containing protein 58 OS=Homo sapiens OX=9606 GN=CCDC58 PE=1 SV=1
1	1	2.13531e-05	0.0153	von Willebrand factor A domain-containing protein 5A OS=Homo sapiens OX=9606 GN=VWA5A PE=2 SV=2
1	1	9.41836e-06	0.0556	MICOS complex subunit MIC26 OS=Homo sapiens OX=9606 GN=APOO PE=1 SV=1
1	1	5.2383e-06	0.0421	NF-kappa-B inhibitor beta OS=Homo sapiens OX=9606 GN=NFKBIB PE=1 SV=2
1	1	3.92184e-06	0.0116	Coiled-coil and C2 domain-containing protein 1A OS=Homo sapiens OX=9606 GN=CC2D1A PE=1 SV=1
1	1	8.63349e-06	0.0231	Adenosine 3'-phospho 5'-phosphosulfate transporter 1 OS=Homo sapiens OX=9606 GN=SLC35B2 PE=1 SV=1
2	2	2.46454e-05	0.0419	Protein phosphatase 1F OS=Homo sapiens OX=9606 GN=PPM1F PE=1 SV=3
1	1	1.56709e-05	0.0924	V-type proton ATPase subunit F OS=Homo sapiens OX=9606 GN=ATP6V1F PE=1 SV=2
1	1	4.12574e-06	0.0465	Translation initiation factor eIF-2B subunit gamma OS=Homo sapiens OX=9606 GN=EIF2B3 PE=1 SV=1
1	1	1.30499e-06	0.0091	Attractin OS=Homo sapiens OX=9606 GN=ATRN PE=1 SV=2
1	1	1.2129e-05	0.0163
5	5	4.10264e-05	0.14	4-aminobutyrate aminotransferase, mitochondrial OS=Homo sapiens OX=9606 GN=ABAT PE=1 SV=3
1	1	1.05957e-05	0.0369	Synapse-associated protein 1 OS=Homo sapiens OX=9606 GN=SYAP1 PE=1 SV=1
1	1	3.08237e-05	0.0909	Immunoglobulin heavy variable 6-1 OS=Homo sapiens OX=9606 GN=IGHV6-1 PE=3 SV=1
4	4	0.000182429	0.5652	Protein S100-B OS=Homo sapiens OX=9606 GN=S100B PE=1 SV=2
2	2	8.74141e-06	0.0469	Phosphoenolpyruvate carboxykinase [GTP], mitochondrial OS=Homo sapiens OX=9606 GN=PCK2 PE=1 SV=4
1	1	1.21093e-05	0.0844	Golgi-associated plant pathogenesis-related protein 1 OS=Homo sapiens OX=9606 GN=GLIPR2 PE=1 SV=3
3	3	8.38128e-06	0.036	Wolframin OS=Homo sapiens OX=9606 GN=WFS1 PE=1 SV=2
1	1	5.02651e-06	0.0135	Synaptic vesicle glycoprotein 2A OS=Homo sapiens OX=9606 GN=SV2A PE=1 SV=1
1	1	8.73459e-06	0.0258
6	6	0.000425009	0.2698	60S ribosomal protein L14 OS=Homo sapiens OX=9606 GN=RPL14 PE=1 SV=4
7	7	0.00034387	0.2624	Complement component 1 Q subcomponent-binding protein, mitochondrial OS=Homo sapiens OX=9606 GN=C1QBP PE=1 SV=1
8	8	0.000225066	0.2709	COP9 signalosome complex subunit 4 OS=Homo sapiens OX=9606 GN=COPS4 PE=1 SV=1
24	24	0.00277061	0.8429	Profilin-1 OS=Homo sapiens OX=9606 GN=PFN1 PE=1 SV=2
24	24	0.00137932	0.6509	Malate dehydrogenase, mitochondrial OS=Homo sapiens OX=9606 GN=MDH2 PE=1 SV=3
24	24	0.000975535	0.6098	Annexin A1 OS=Homo sapiens OX=9606 GN=ANXA1 PE=1 SV=2
12	12	0.000846082	0.4722	GTP-binding nuclear protein Ran OS=Homo sapiens OX=9606 GN=RAN PE=1 SV=3
14	14	0.000893967	0.3918	40S ribosomal protein S9 OS=Homo sapiens OX=9606 GN=RPS9 PE=1 SV=3
7	7	0.000105914	0.1318	Xaa-Pro dipeptidase OS=Homo sapiens OX=9606 GN=PEPD PE=1 SV=3
10	10	0.000196298	0.4474	Cytoglobin OS=Homo sapiens OX=9606 GN=CYGB PE=1 SV=1
8	8	2.98374e-05	0.1187	Neprilysin OS=Homo sapiens OX=9606 GN=MME PE=1 SV=2
13	13	0.000324775	0.3596	Vesicular integral-membrane protein VIP36 OS=Homo sapiens OX=9606 GN=LMAN2 PE=1 SV=1
9	9	9.79582e-05	0.251	H/ACA ribonucleoprotein complex subunit DKC1 OS=Homo sapiens OX=9606 GN=DKC1 PE=1 SV=3
10	10	8.90942e-05	0.2389	EPM2A-interacting protein 1 OS=Homo sapiens OX=9606 GN=EPM2AIP1 PE=1 SV=1
7	7	2.20809e-05	0.099	Synaptopodin OS=Homo sapiens OX=9606 GN=SYNPO PE=1 SV=2
5	5	0.000101435	0.1004	BUB3-interacting and GLEBS motif-containing protein ZNF207 OS=Homo sapiens OX=9606 GN=ZNF207 PE=1 SV=1
12	12	0.0001025	0.211	Eukaryotic translation initiation factor 3 subunit L OS=Homo sapiens OX=9606 GN=EIF3L PE=1 SV=1
4	4	4.93105e-05	0.1611	Alpha-1,3/1,6-mannosyltransferase ALG2 OS=Homo sapiens OX=9606 GN=ALG2 PE=1 SV=1
5	5	3.04214e-05	0.0514	Double-stranded RNA-specific adenosine deaminase OS=Homo sapiens OX=9606 GN=ADAR PE=1 SV=4
4	4	0.000286898	0.1608	40S ribosomal protein S23 OS=Homo sapiens OX=9606 GN=RPS23 PE=1 SV=3
5	5	4.4637e-05	0.0824	Fibromodulin OS=Homo sapiens OX=9606 GN=FMOD PE=1 SV=2
4	4	8.51523e-05	0.2511	Proteasome subunit beta type-9 OS=Homo sapiens OX=9606 GN=PSMB9 PE=1 SV=2
5	5	0.000174452	0.1806	26S proteasome non-ATPase regulatory subunit 14 OS=Homo sapiens OX=9606 GN=PSMD14 PE=1 SV=1
11	11	0.000259947	0.3576	Delta-aminolevulinic acid dehydratase OS=Homo sapiens OX=9606 GN=ALAD PE=1 SV=1
7	7	0.000157892	0.2128	Eukaryotic peptide chain release factor subunit 1 OS=Homo sapiens OX=9606 GN=ETF1 PE=1 SV=3
7	7	0.000209794	0.2225	Protein TFG OS=Homo sapiens OX=9606 GN=TFG PE=1 SV=2
2	2	0.000152577	0.2	PHD finger-like domain-containing protein 5A OS=Homo sapiens OX=9606 GN=PHF5A PE=1 SV=1
4	4	0.000160762	0.431	NADH dehydrogenase [ubiquinone] 1 alpha subcomplex subunit 5 OS=Homo sapiens OX=9606 GN=NDUFA5 PE=1 SV=3
4	4	9.52835e-05	0.208	Copper chaperone for superoxide dismutase OS=Homo sapiens OX=9606 GN=CCS PE=1 SV=1
8	8	8.05793e-05	0.1934	Hematopoietic lineage cell-specific protein OS=Homo sapiens OX=9606 GN=HCLS1 PE=1 SV=3
2	2	5.91289e-05	0.0488	Lysosome-associated membrane glycoprotein 2 OS=Homo sapiens OX=9606 GN=LAMP2 PE=1 SV=2
2	2	1.91593e-05	0.0685	Corticosteroid 11-beta-dehydrogenase isozyme 1 OS=Homo sapiens OX=9606 GN=HSD11B1 PE=1 SV=3
4	4	4.88177e-05	0.1126	V-type proton ATPase subunit C 1 OS=Homo sapiens OX=9606 GN=ATP6V1C1 PE=1 SV=4
6	6	1.65273e-05	0.0916	NADPH--cytochrome P450 reductase OS=Homo sapiens OX=9606 GN=POR PE=1 SV=2
5	5	1.73635e-05	0.0549	Zinc finger RNA-binding protein OS=Homo sapiens OX=9606 GN=ZFR PE=1 SV=2
2	2	0.000138531	0.1257	Ferritin light chain OS=Homo sapiens OX=9606 GN=FTL PE=1 SV=2
1	1	1.38649e-05	0.0297	Coiled-coil domain-containing protein 8 OS=Homo sapiens OX=9606 GN=CCDC8 PE=1 SV=2
2	2	4.61593e-05	0.0941	Ubiquitin-like modifier-activating enzyme 5 OS=Homo sapiens OX=9606 GN=UBA5 PE=1 SV=1
6	6	2.08044e-05	0.0446	TP53-binding protein 1 OS=Homo sapiens OX=9606 GN=TP53BP1 PE=1 SV=2
1	1	9.84082e-06	0.0739	Forkhead box protein F1 OS=Homo sapiens OX=9606 GN=FOXF1 PE=1 SV=2
1	1	2.59365e-06	0.0181	DNA replication licensing factor MCM7 OS=Homo sapiens OX=9606 GN=MCM7 PE=1 SV=4
2	2	5.61697e-05	0.0813	3-ketodihydrosphingosine reductase OS=Homo sapiens OX=9606 GN=KDSR PE=1 SV=1
11	11	0.000188416	0.2617	3-hydroxyisobutyryl-CoA hydrolase, mitochondrial OS=Homo sapiens OX=9606 GN=HIBCH PE=1 SV=2
8	8	0.000144003	0.4015	Bisphosphoglycerate mutase OS=Homo sapiens OX=9606 GN=BPGM PE=1 SV=2
1	1	2.27419e-06	0.0122	Probable ATP-dependent RNA helicase DDX23 OS=Homo sapiens OX=9606 GN=DDX23 PE=1 SV=3
15	15	0.000191379	0.3866	Synaptic vesicle membrane protein VAT-1 homolog-like OS=Homo sapiens OX=9606 GN=VAT1L PE=1 SV=2
11	11	0.000569265	0.3316	Prostaglandin-H2 D-isomerase OS=Homo sapiens OX=9606 GN=PTGDS PE=1 SV=1
4	4	5.90672e-05	0.1041	Cell adhesion molecule 1 OS=Homo sapiens OX=9606 GN=CADM1 PE=1 SV=2
3	3	0.000418636	0.4286	Calcium-regulated heat-stable protein 1 OS=Homo sapiens OX=9606 GN=CARHSP1 PE=1 SV=2
5	5	0.00027514	0.3115	NEDD8-conjugating enzyme Ubc12 OS=Homo sapiens OX=9606 GN=UBE2M PE=1 SV=1
2	2	7.17244e-05	0.2692	Enhancer of rudimentary homolog OS=Homo sapiens OX=9606 GN=ERH PE=1 SV=1
2	2	2.49595e-05	0.0459	Probable aminopeptidase NPEPL1 OS=Homo sapiens OX=9606 GN=NPEPL1 PE=1 SV=3
12	12	0.000165292	0.3295	26S proteasome regulatory subunit 4 OS=Homo sapiens OX=9606 GN=PSMC1 PE=1 SV=1
8	8	6.10832e-05	0.0848	Importin-7 OS=Homo sapiens OX=9606 GN=IPO7 PE=1 SV=1
1	1	1.12171e-05	0.0211	Protein-arginine deiminase type-2 OS=Homo sapiens OX=9606 GN=PADI2 PE=1 SV=2
1	1	1.43119e-06	0.0092	Latent-transforming growth factor beta-binding protein 3 OS=Homo sapiens OX=9606 GN=LTBP3 PE=1 SV=4
3	3	5.08591e-05	0.2545	Glutamine amidotransferase-like class 1 domain-containing protein 1 OS=Homo sapiens OX=9606 GN=GATD1 PE=1 SV=1
1	1	2.45696e-06	0.0237	Protein zyg-11 homolog A OS=Homo sapiens OX=9606 GN=ZYG11A PE=2 SV=3
7	7	8.97514e-06	0.0422	Dedicator of cytokinesis protein 5 OS=Homo sapiens OX=9606 GN=DOCK5 PE=1 SV=3
7	7	7.13025e-05	0.2471	PRKC apoptosis WT1 regulator protein OS=Homo sapiens OX=9606 GN=PAWR PE=1 SV=1
14	14	0.000204415	0.3365	Succinyl-CoA:3-ketoacid coenzyme A transferase 1, mitochondrial OS=Homo sapiens OX=9606 GN=OXCT1 PE=1 SV=1
4	4	4.81692e-05	0.2177	Phosphatidylinositol transfer protein beta isoform OS=Homo sapiens OX=9606 GN=PITPNB PE=1 SV=2
4	4	4.70126e-05	0.1625	BLOC-1-related complex subunit 6 OS=Homo sapiens OX=9606 GN=BORCS6 PE=1 SV=2
4	4	2.14701e-05	0.0822	Histone-arginine methyltransferase CARM1 OS=Homo sapiens OX=9606 GN=CARM1 PE=1 SV=3
7	7	2.01386e-05	0.0875	Peripheral plasma membrane protein CASK OS=Homo sapiens OX=9606 GN=CASK PE=1 SV=3
6	6	0.000108106	0.3285	SPRY domain-containing protein 4 OS=Homo sapiens OX=9606 GN=SPRYD4 PE=1 SV=2
3	3	3.44701e-05	0.0647	Sorting nexin-27 OS=Homo sapiens OX=9606 GN=SNX27 PE=1 SV=2
4	4	1.20485e-05	0.0323	Rab3 GTPase-activating protein non-catalytic subunit OS=Homo sapiens OX=9606 GN=RAB3GAP2 PE=1 SV=1
3	3	5.30989e-06	0.0233	Periplakin OS=Homo sapiens OX=9606 GN=PPL PE=1 SV=4
2	2	8.22721e-05	0.3235	ATP synthase protein 8 OS=Homo sapiens OX=9606 GN=MT-ATP8 PE=1 SV=1
2	2	4.05399e-05	0.1576	ADP-ribosylation factor-like protein 2 OS=Homo sapiens OX=9606 GN=ARL2 PE=1 SV=4
2	2	2.78334e-05	0.1045	Charged multivesicular body protein 6 OS=Homo sapiens OX=9606 GN=CHMP6 PE=1 SV=3
5	5	6.17867e-05	0.2018	Quinone oxidoreductase PIG3 OS=Homo sapiens OX=9606 GN=TP53I3 PE=1 SV=2
2	2	8.98716e-06	0.0554	BRISC complex subunit Abraxas 2 OS=Homo sapiens OX=9606 GN=ABRAXAS2 PE=1 SV=2
1	1	1.82827e-05	0.0621	Replication termination factor 2 OS=Homo sapiens OX=9606 GN=RTF2 PE=1 SV=3
1	1	8.93976e-06	0.0268	Integrator complex subunit 3 OS=Homo sapiens OX=9606 GN=INTS3 PE=1 SV=1
1	1	1.04181e-05	0.0782	Peptidyl-tRNA hydrolase 2, mitochondrial OS=Homo sapiens OX=9606 GN=PTRH2 PE=1 SV=1
1	1	1.89644e-05	0.0644	Phospholipid scramblase 3 OS=Homo sapiens OX=9606 GN=PLSCR3 PE=1 SV=2
1	1	1.35133e-05	0.058	28S ribosomal protein S27, mitochondrial OS=Homo sapiens OX=9606 GN=MRPS27 PE=1 SV=3
1	1	1.03602e-05	0.0333	Probable lysosomal cobalamin transporter OS=Homo sapiens OX=9606 GN=LMBRD1 PE=1 SV=1
1	1	2.20169e-06	0.0224	pre-rRNA 2'-O-ribose RNA methyltransferase FTSJ3 OS=Homo sapiens OX=9606 GN=FTSJ3 PE=1 SV=2
2	2	5.04691e-06	0.0183	FYVE and coiled-coil domain-containing protein 1 OS=Homo sapiens OX=9606 GN=FYCO1 PE=1 SV=3
1	1	6.85601e-06	0.0441	5'-AMP-activated protein kinase subunit beta-2 OS=Homo sapiens OX=9606 GN=PRKAB2 PE=1 SV=1
1	1	8.63349e-06	0.044	GRAM domain-containing protein 2B OS=Homo sapiens OX=9606 GN=GRAMD2B PE=1 SV=1
1	1	9.0526e-06	0.0583	Peptidyl-tRNA hydrolase ICT1, mitochondrial OS=Homo sapiens OX=9606 GN=MRPL58 PE=1 SV=1
1	1	8.03808e-06	0.028	FERM domain-containing protein 8 OS=Homo sapiens OX=9606 GN=FRMD8 PE=1 SV=1
1	1	8.49196e-06	0.0118	Transcription elongation regulator 1 OS=Homo sapiens OX=9606 GN=TCERG1 PE=1 SV=2
1	1	6.73226e-06	0.0397	Type 1 phosphatidylinositol 4,5-bisphosphate 4-phosphatase OS=Homo sapiens OX=9606 GN=PIP4P1 PE=1 SV=1
1	1	9.34754e-06	0.0276	NAD-dependent protein deacetylase sirtuin-3, mitochondrial OS=Homo sapiens OX=9606 GN=SIRT3 PE=1 SV=2
1	1	3.84502e-06	0.0227	WD repeat-containing protein 13 OS=Homo sapiens OX=9606 GN=WDR13 PE=1 SV=2
3	3	9.4422e-06	0.038	Nuclear cap-binding protein subunit 1 OS=Homo sapiens OX=9606 GN=NCBP1 PE=1 SV=1
5	5	4.11274e-06	0.0227	Vacuolar protein sorting-associated protein 13A OS=Homo sapiens OX=9606 GN=VPS13A PE=1 SV=2
1	1	5.48481e-05	0.1912	Protein transport protein Sec61 subunit gamma OS=Homo sapiens OX=9606 GN=SEC61G PE=1 SV=1
2	2	5.22851e-05	0.1495	Osteoclast-stimulating factor 1 OS=Homo sapiens OX=9606 GN=OSTF1 PE=1 SV=2
2	2	8.86609e-06	0.0539	Double-strand-break repair protein rad21 homolog OS=Homo sapiens OX=9606 GN=RAD21 PE=1 SV=2
2	2	6.12425e-06	0.0328	2',5'-phosphodiesterase 12 OS=Homo sapiens OX=9606 GN=PDE12 PE=1 SV=2
1	1	1.49187e-05	0.112	Multifunctional methyltransferase subunit TRM112-like protein OS=Homo sapiens OX=9606 GN=TRMT112 PE=1 SV=1
2	2	1.89323e-06	0.0147	DNA-directed RNA polymerase II subunit RPB1 OS=Homo sapiens OX=9606 GN=POLR2A PE=1 SV=2
4	4	5.11915e-05	0.1569	Folate receptor beta OS=Homo sapiens OX=9606 GN=FOLR2 PE=1 SV=4
1	1	2.12493e-06	0.0025	Vacuolar protein sorting-associated protein 13D OS=Homo sapiens OX=9606 GN=VPS13D PE=1 SV=2
3	3	1.52855e-05	0.0383	Lanosterol synthase OS=Homo sapiens OX=9606 GN=LSS PE=1 SV=1
2	2	3.57476e-05	0.0703	Synaptophysin OS=Homo sapiens OX=9606 GN=SYP PE=1 SV=3
1	1	1.24322e-05	0.08	Retinal rod rhodopsin-sensitive cGMP 3',5'-cyclic phosphodiesterase subunit delta OS=Homo sapiens OX=9606 GN=PDE6D PE=1 SV=1
1	1	2.57219e-06	0.0179	Exocyst complex component 8 OS=Homo sapiens OX=9606 GN=EXOC8 PE=1 SV=2
1	1	7.7379e-06	0.0664	B-cell receptor-associated protein 29 OS=Homo sapiens OX=9606 GN=BCAP29 PE=1 SV=2
1	1	7.88514e-06	0.0275	Phosphatidylserine synthase 1 OS=Homo sapiens OX=9606 GN=PTDSS1 PE=1 SV=1
1	1	2.60816e-06	0.0126	Epidermal growth factor receptor kinase substrate 8-like protein 2 OS=Homo sapiens OX=9606 GN=EPS8L2 PE=1 SV=2
5	5	0.000396277	0.2125	60S ribosomal protein L21 OS=Homo sapiens OX=9606 GN=RPL21 PE=1 SV=2
15	15	0.000156508	0.2276	Fibulin-1 OS=Homo sapiens OX=9606 GN=FBLN1 PE=1 SV=4
7	7	1.34753e-05	0.0349	Cation-independent mannose-6-phosphate receptor OS=Homo sapiens OX=9606 GN=IGF2R PE=1 SV=3
21	21	0.000274065	0.3818	Deoxynucleoside triphosphate triphosphohydrolase SAMHD1 OS=Homo sapiens OX=9606 GN=SAMHD1 PE=1 SV=2
38	38	0.00116907	0.6878	Protein NDRG1 OS=Homo sapiens OX=9606 GN=NDRG1 PE=1 SV=1
24	24	0.000535448	0.505	WD repeat-containing protein 1 OS=Homo sapiens OX=9606 GN=WDR1 PE=1 SV=4
[truncated: 2,047 more rows]

## Sheet: Male identification
#UniquePeptides	SequenceCount	NSAF	Coverage	Description
134	134	0.000933907	0.6162	A-kinase anchor protein 12 OS=Homo sapiens OX=9606 GN=AKAP12 PE=1 SV=4
51	51	0.00140076	0.6427	ATP synthase subunit beta, mitochondrial OS=Homo sapiens OX=9606 GN=ATP5F1B PE=1 SV=3
58	58	0.000788639	0.553	Neutral alpha-glucosidase AB OS=Homo sapiens OX=9606 GN=GANAB PE=1 SV=3
31	31	0.00109449	0.5683	Calreticulin OS=Homo sapiens OX=9606 GN=CALR PE=1 SV=1
35	35	0.00108933	0.5881	Protein disulfide-isomerase A3 OS=Homo sapiens OX=9606 GN=PDIA3 PE=1 SV=4
25	25	0.00166192	0.6772	Protein/nucleic acid deglycase DJ-1 OS=Homo sapiens OX=9606 GN=PARK7 PE=1 SV=2
38	38	0.000251075	0.3177	Ribosome-binding protein 1 OS=Homo sapiens OX=9606 GN=RRBP1 PE=1 SV=5
32	32	0.00241282	0.7914	Phosphatidylethanolamine-binding protein 1 OS=Homo sapiens OX=9606 GN=PEBP1 PE=1 SV=3
20	20	0.000413972	0.3034	Prosaposin OS=Homo sapiens OX=9606 GN=PSAP PE=1 SV=2
16	16	0.000286393	0.2696	Lipoma-preferred partner OS=Homo sapiens OX=9606 GN=LPP PE=1 SV=1
15	15	0.000720121	0.3605	Nucleophosmin OS=Homo sapiens OX=9606 GN=NPM1 PE=1 SV=2
15	15	0.000835812	0.3755	Carboxymethylenebutenolidase homolog OS=Homo sapiens OX=9606 GN=CMBL PE=1 SV=1
18	18	0.000151139	0.2319	26S proteasome non-ATPase regulatory subunit 1 OS=Homo sapiens OX=9606 GN=PSMD1 PE=1 SV=2
13	13	0.000320218	0.4554	3-hydroxyisobutyrate dehydrogenase, mitochondrial OS=Homo sapiens OX=9606 GN=HIBADH PE=1 SV=2
9	9	0.00102837	0.5556	Tubulin-specific chaperone A OS=Homo sapiens OX=9606 GN=TBCA PE=1 SV=3
8	8	0.000559267	0.2938	60S ribosomal protein L13 OS=Homo sapiens OX=9606 GN=RPL13 PE=1 SV=4
10	10	0.000181547	0.2769	Hydroxymethylglutaryl-CoA lyase, mitochondrial OS=Homo sapiens OX=9606 GN=HMGCL PE=1 SV=2
13	13	0.000141155	0.366	26S proteasome regulatory subunit 6B OS=Homo sapiens OX=9606 GN=PSMC4 PE=1 SV=2
9	9	0.000431727	0.6195	Isochorismatase domain-containing protein 2 OS=Homo sapiens OX=9606 GN=ISOC2 PE=1 SV=1
7	7	0.000174535	0.2385	ATPase ASNA1 OS=Homo sapiens OX=9606 GN=ASNA1 PE=1 SV=2
13	13	0.000233438	0.3173	Proliferation-associated protein 2G4 OS=Homo sapiens OX=9606 GN=PA2G4 PE=1 SV=3
9	9	0.000165274	0.2476	Ester hydrolase C11orf54 OS=Homo sapiens OX=9606 GN=C11orf54 PE=1 SV=1
12	12	0.000218133	0.3408	Na(+)/H(+) exchange regulatory cofactor NHE-RF1 OS=Homo sapiens OX=9606 GN=SLC9A3R1 PE=1 SV=4
3	3	0.000142633	0.4795	Homeodomain-only protein OS=Homo sapiens OX=9606 GN=HOPX PE=1 SV=1
11	11	0.000653736	0.4932	40S ribosomal protein S16 OS=Homo sapiens OX=9606 GN=RPS16 PE=1 SV=2
5	5	0.000148746	0.2286	SAP domain-containing ribonucleoprotein OS=Homo sapiens OX=9606 GN=SARNP PE=1 SV=3
12	12	0.000159574	0.2713	AP-2 complex subunit mu OS=Homo sapiens OX=9606 GN=AP2M1 PE=1 SV=2
6	6	0.000216922	0.2702	Eukaryotic translation initiation factor 4H OS=Homo sapiens OX=9606 GN=EIF4H PE=1 SV=5
6	6	6.76119e-05	0.187	Isocitrate dehydrogenase [NAD] subunit beta, mitochondrial OS=Homo sapiens OX=9606 GN=IDH3B PE=1 SV=2
6	6	5.9732e-05	0.1141	N-acetylglucosamine-6-sulfatase OS=Homo sapiens OX=9606 GN=GNS PE=1 SV=3
5	5	0.00011262	0.2891	Lymphocyte-specific protein 1 OS=Homo sapiens OX=9606 GN=LSP1 PE=1 SV=1
4	4	0.000554153	0.2605	40S ribosomal protein S20 OS=Homo sapiens OX=9606 GN=RPS20 PE=1 SV=1
4	4	0.000310392	0.3821	Thioredoxin domain-containing protein 17 OS=Homo sapiens OX=9606 GN=TXNDC17 PE=1 SV=1
6	6	0.00023451	0.3559	Superoxide dismutase [Mn], mitochondrial OS=Homo sapiens OX=9606 GN=SOD2 PE=1 SV=3
4	4	0.000240672	0.2701	60S ribosomal protein L28 OS=Homo sapiens OX=9606 GN=RPL28 PE=1 SV=3
13	13	0.000201634	0.2952	Histidine-rich glycoprotein OS=Homo sapiens OX=9606 GN=HRG PE=1 SV=1
3	3	0.000470609	0.1695	40S ribosomal protein S30 OS=Homo sapiens OX=9606 GN=FAU PE=1 SV=1
2	2	0.00024791	0.381	Cytochrome b-c1 complex subunit 9 OS=Homo sapiens OX=9606 GN=UQCR10 PE=1 SV=3
4	4	9.21437e-05	0.1947	V-type proton ATPase subunit E 1 OS=Homo sapiens OX=9606 GN=ATP6V1E1 PE=1 SV=1
2	2	7.5451e-05	0.0936	Peroxisomal biogenesis factor 19 OS=Homo sapiens OX=9606 GN=PEX19 PE=1 SV=1
5	5	4.80935e-05	0.097	Legumain OS=Homo sapiens OX=9606 GN=LGMN PE=1 SV=1
1	1	2.3451e-05	0.1757	NADH dehydrogenase [ubiquinone] 1 alpha subcomplex assembly factor 8 OS=Homo sapiens OX=9606 GN=NDUFAF8 PE=1 SV=1
4	4	4.19425e-05	0.136	Nuclear migration protein nudC OS=Homo sapiens OX=9606 GN=NUDC PE=1 SV=1
4	4	6.23487e-05	0.2754	Iron-sulfur cluster assembly enzyme ISCU, mitochondrial OS=Homo sapiens OX=9606 GN=ISCU PE=1 SV=2
5	5	3.83315e-05	0.1285	Wiskott-Aldrich syndrome protein family member 2 OS=Homo sapiens OX=9606 GN=WASF2 PE=1 SV=3
5	5	0.000153358	0.2279	Casein kinase II subunit beta OS=Homo sapiens OX=9606 GN=CSNK2B PE=1 SV=1
15	15	0.000125485	0.284	Phosphoglucomutase-like protein 5 OS=Homo sapiens OX=9606 GN=PGM5 PE=1 SV=2
7	7	7.48409e-05	0.0916	CD44 antigen OS=Homo sapiens OX=9606 GN=CD44 PE=1 SV=3
4	4	1.81455e-05	0.0485	Focal adhesion kinase 1 OS=Homo sapiens OX=9606 GN=PTK2 PE=1 SV=2
2	2	9.06538e-05	0.2537	Prefoldin subunit 4 OS=Homo sapiens OX=9606 GN=PFDN4 PE=1 SV=1
2	2	1.49601e-05	0.0539	Argininosuccinate lyase OS=Homo sapiens OX=9606 GN=ASL PE=1 SV=4
2	2	4.90218e-06	0.0395	Double-strand break repair protein MRE11 OS=Homo sapiens OX=9606 GN=MRE11 PE=1 SV=3
1	1	8.18572e-06	0.0613	Ras-related protein Rab-17 OS=Homo sapiens OX=9606 GN=RAB17 PE=1 SV=2
1	1	6.91383e-06	0.0299	Wiskott-Aldrich syndrome protein OS=Homo sapiens OX=9606 GN=WAS PE=1 SV=4
1	1	4.04988e-06	0.0163	Protein argonaute-1 OS=Homo sapiens OX=9606 GN=AGO1 PE=1 SV=3
2	2	1.38553e-05	0.0459	Periodic tryptophan protein 1 homolog OS=Homo sapiens OX=9606 GN=PWP1 PE=1 SV=1
13	13	5.11344e-05	0.1326	NAD(P) transhydrogenase, mitochondrial OS=Homo sapiens OX=9606 GN=NNT PE=1 SV=3
3	3	2.09081e-05	0.0892	Isobutyryl-CoA dehydrogenase, mitochondrial OS=Homo sapiens OX=9606 GN=ACAD8 PE=1 SV=1
1	1	1.67399e-05	0.0418	Trem-like transcript 1 protein OS=Homo sapiens OX=9606 GN=TREML1 PE=1 SV=2
12	12	7.28128e-05	0.162	Neural cell adhesion molecule 1 OS=Homo sapiens OX=9606 GN=NCAM1 PE=1 SV=3
11	11	0.000134525	0.3618	Lactadherin OS=Homo sapiens OX=9606 GN=MFGE8 PE=1 SV=3
7	7	7.7756e-05	0.1589	Alpha-2-antiplasmin OS=Homo sapiens OX=9606 GN=SERPINF2 PE=1 SV=3
4	4	2.72097e-05	0.0923	Excitatory amino acid transporter 2 OS=Homo sapiens OX=9606 GN=SLC1A2 PE=1 SV=2
1	1	5.65882e-05	0.2174	Protein S100-A12 OS=Homo sapiens OX=9606 GN=S100A12 PE=1 SV=2
3	3	2.85658e-05	0.1152	Collagen triple helix repeat-containing protein 1 OS=Homo sapiens OX=9606 GN=CTHRC1 PE=1 SV=1
1	1	2.89712e-06	0.0351	Sodium- and chloride-dependent GABA transporter 1 OS=Homo sapiens OX=9606 GN=SLC6A1 PE=1 SV=2
8	8	0.000162887	0.3249	Ras suppressor protein 1 OS=Homo sapiens OX=9606 GN=RSU1 PE=1 SV=3
2	2	1.26301e-05	0.0378	Protein-glutamine gamma-glutamyltransferase 2 OS=Homo sapiens OX=9606 GN=TGM2 PE=1 SV=2
5	5	6.67451e-05	0.1378	Gamma-soluble NSF attachment protein OS=Homo sapiens OX=9606 GN=NAPG PE=1 SV=1
2	2	1.1927e-05	0.0309	Synapsin-2 OS=Homo sapiens OX=9606 GN=SYN2 PE=2 SV=4
4	4	6.83217e-05	0.1575	Emerin OS=Homo sapiens OX=9606 GN=EMD PE=1 SV=1
1	1	4.44967e-05	0.1111	Immunoglobulin lambda variable 1-47 OS=Homo sapiens OX=9606 GN=IGLV1-47 PE=1 SV=2
1	1	1.09143e-05	0.0409	Gamma-glutamyl hydrolase OS=Homo sapiens OX=9606 GN=GGH PE=1 SV=2
6	6	4.42446e-05	0.0864	Choline transporter-like protein 2 OS=Homo sapiens OX=9606 GN=SLC44A2 PE=1 SV=3
3	3	2.4791e-05	0.0661	Hyaluronan-binding protein 2 OS=Homo sapiens OX=9606 GN=HABP2 PE=1 SV=1
6	6	2.1084e-05	0.0701	Inactive tyrosine-protein kinase 7 OS=Homo sapiens OX=9606 GN=PTK7 PE=1 SV=2
4	4	6.15777e-05	0.1419	Junctional adhesion molecule C OS=Homo sapiens OX=9606 GN=JAM3 PE=1 SV=1
3	3	7.02174e-05	0.1618	Microfibrillar-associated protein 5 OS=Homo sapiens OX=9606 GN=MFAP5 PE=1 SV=1
3	3	2.94131e-05	0.1186	Secreted frizzled-related protein 2 OS=Homo sapiens OX=9606 GN=SFRP2 PE=1 SV=2
1	1	3.57809e-05	0.1031	Cysteine-rich and transmembrane domain-containing protein 1 OS=Homo sapiens OX=9606 GN=CYSTM1 PE=1 SV=1
1	1	1.94986e-05	0.0506
2	2	3.06603e-05	0.0883	Transmembrane protein 119 OS=Homo sapiens OX=9606 GN=TMEM119 PE=1 SV=1
1	1	1.32168e-06	0.0129	Ataxin-2 OS=Homo sapiens OX=9606 GN=ATXN2 PE=1 SV=2
1	1	2.01787e-05	0.064	Galectin-related protein OS=Homo sapiens OX=9606 GN=LGALSL PE=1 SV=2
3	3	2.33983e-05	0.0607	Protein PRRC1 OS=Homo sapiens OX=9606 GN=PRRC1 PE=1 SV=1
4	4	6.64894e-05	0.1916	Sepiapterin reductase OS=Homo sapiens OX=9606 GN=SPR PE=1 SV=1
1	1	4.62766e-05	0.1333	Protein BRICK1 OS=Homo sapiens OX=9606 GN=BRK1 PE=1 SV=1
1	1	8.50673e-06	0.0784	Protein phosphatase 1 regulatory subunit 1B OS=Homo sapiens OX=9606 GN=PPP1R1B PE=1 SV=2
2	2	6.51172e-06	0.0488	D-3-phosphoglycerate dehydrogenase OS=Homo sapiens OX=9606 GN=PHGDH PE=1 SV=4
1	1	8.61227e-06	0.0323	Queuine tRNA-ribosyltransferase catalytic subunit 1 OS=Homo sapiens OX=9606 GN=QTRT1 PE=1 SV=3
1	1	6.42731e-06	0.0667	5'-AMP-activated protein kinase subunit beta-1 OS=Homo sapiens OX=9606 GN=PRKAB1 PE=1 SV=4
1	1	4.75444e-05	0.0959	Guanine nucleotide-binding protein G(I)/G(S)/G(O) subunit gamma-11 OS=Homo sapiens OX=9606 GN=GNG11 PE=1 SV=1
1	1	2.72002e-06	0.0188
1	1	4.21207e-06	0.0182	Disintegrin and metalloproteinase domain-containing protein 17 OS=Homo sapiens OX=9606 GN=ADAM17 PE=1 SV=1
7	7	3.81723e-05	0.1387	Complement component C8 beta chain OS=Homo sapiens OX=9606 GN=C8B PE=1 SV=3
2	2	5.37267e-06	0.0588	Long-chain fatty acid transport protein 1 OS=Homo sapiens OX=9606 GN=SLC27A1 PE=1 SV=1
1	1	1.85008e-06	0.0245	ATP-dependent RNA helicase DDX42 OS=Homo sapiens OX=9606 GN=DDX42 PE=1 SV=1
2	2	1.54027e-05	0.1036	Protein fosB OS=Homo sapiens OX=9606 GN=FOSB PE=1 SV=1
1	1	1.29505e-05	0.0746	Retinoid-binding protein 7 OS=Homo sapiens OX=9606 GN=RBP7 PE=1 SV=1
1	1	1.57761e-05	0.1	Dermcidin OS=Homo sapiens OX=9606 GN=DCD PE=1 SV=2
1	1	8.04531e-07	0.0083	Unconventional myosin-IXb OS=Homo sapiens OX=9606 GN=MYO9B PE=1 SV=3
2	2	4.91143e-05	0.1321	NADH dehydrogenase [ubiquinone] iron-sulfur protein 5 OS=Homo sapiens OX=9606 GN=NDUFS5 PE=1 SV=3
38	38	0.00115464	0.5591	Protein disulfide-isomerase OS=Homo sapiens OX=9606 GN=P4HB PE=1 SV=3
26	26	0.00187585	0.6619	Glutathione S-transferase P OS=Homo sapiens OX=9606 GN=GSTP1 PE=1 SV=2
31	31	0.00198803	0.682	Carbonic anhydrase 1 OS=Homo sapiens OX=9606 GN=CA1 PE=1 SV=2
33	33	0.00026948	0.3954	26S proteasome non-ATPase regulatory subunit 2 OS=Homo sapiens OX=9606 GN=PSMD2 PE=1 SV=3
21	21	0.000301352	0.4511	Aspartate--tRNA ligase, cytoplasmic OS=Homo sapiens OX=9606 GN=DARS PE=1 SV=2
14	14	0.000381621	0.3704	Thioredoxin domain-containing protein 5 OS=Homo sapiens OX=9606 GN=TXNDC5 PE=1 SV=2
15	15	0.000547665	0.5513	Proteasome subunit alpha type-1 OS=Homo sapiens OX=9606 GN=PSMA1 PE=1 SV=1
14	14	0.000603073	0.6631	S-formylglutathione hydrolase OS=Homo sapiens OX=9606 GN=ESD PE=1 SV=2
8	8	0.000253339	0.281	NAD(P)H dehydrogenase [quinone] 1 OS=Homo sapiens OX=9606 GN=NQO1 PE=1 SV=1
9	9	0.000394403	0.3466	60S ribosomal protein L18a OS=Homo sapiens OX=9606 GN=RPL18A PE=1 SV=2
15	15	0.000359724	0.4715	Rho GTPase-activating protein 1 OS=Homo sapiens OX=9606 GN=ARHGAP1 PE=1 SV=1
12	12	7.2164e-05	0.1614	Trifunctional purine biosynthetic protein adenosine-3 OS=Homo sapiens OX=9606 GN=GART PE=1 SV=1
14	14	0.000392804	0.4595	Biliverdin reductase A OS=Homo sapiens OX=9606 GN=BLVRA PE=1 SV=2
8	8	0.000128546	0.2196	Hsp90 co-chaperone Cdc37 OS=Homo sapiens OX=9606 GN=CDC37 PE=1 SV=1
26	26	0.0006808	0.4282	Caveolae-associated protein 1 OS=Homo sapiens OX=9606 GN=CAVIN1 PE=1 SV=1
7	7	0.000296283	0.3512	Proteasome subunit beta type-3 OS=Homo sapiens OX=9606 GN=PSMB3 PE=1 SV=2
18	18	0.000347074	0.4333	Sulfide:quinone oxidoreductase, mitochondrial OS=Homo sapiens OX=9606 GN=SQOR PE=1 SV=1
4	4	0.000472021	0.232	40S ribosomal protein S25 OS=Homo sapiens OX=9606 GN=RPS25 PE=1 SV=1
6	6	0.000531458	0.3562	Prostaglandin E synthase 3 OS=Homo sapiens OX=9606 GN=PTGES3 PE=1 SV=1
6	6	0.000241743	0.3035	Ran-specific GTPase-activating protein OS=Homo sapiens OX=9606 GN=RANBP1 PE=1 SV=1
9	9	0.000157436	0.2124	Angiotensinogen OS=Homo sapiens OX=9606 GN=AGT PE=1 SV=1
2	2	0.000146651	0.2254	Mitochondrial intermembrane space import and assembly protein 40 OS=Homo sapiens OX=9606 GN=CHCHD4 PE=1 SV=1
6	6	3.58866e-05	0.1241	Beta-galactosidase OS=Homo sapiens OX=9606 GN=GLB1 PE=1 SV=2
8	8	6.10794e-05	0.236	Probable ATP-dependent RNA helicase DDX6 OS=Homo sapiens OX=9606 GN=DDX6 PE=1 SV=2
23	23	0.000274843	0.3128	Complement factor B OS=Homo sapiens OX=9606 GN=CFB PE=1 SV=2
7	7	2.95802e-05	0.1108	Heat shock protein 75 kDa, mitochondrial OS=Homo sapiens OX=9606 GN=TRAP1 PE=1 SV=3
2	2	1.76628e-05	0.0814	Isocitrate dehydrogenase [NAD] subunit gamma, mitochondrial OS=Homo sapiens OX=9606 GN=IDH3G PE=1 SV=1
20	20	0.000119224	0.1976	Golgi apparatus protein 1 OS=Homo sapiens OX=9606 GN=GLG1 PE=1 SV=2
10	10	0.000333191	0.448	60S ribosomal protein L31 OS=Homo sapiens OX=9606 GN=RPL31 PE=1 SV=1
2	2	0.000275456	0.254	Cytochrome c oxidase copper chaperone OS=Homo sapiens OX=9606 GN=COX17 PE=1 SV=2
10	10	0.000236397	0.3591	Annexin A3 OS=Homo sapiens OX=9606 GN=ANXA3 PE=1 SV=3
4	4	7.87102e-05	0.0605	Dipeptidyl peptidase 1 OS=Homo sapiens OX=9606 GN=CTSC PE=1 SV=2
3	3	3.24369e-05	0.1822	Nucleoplasmin-2 OS=Homo sapiens OX=9606 GN=NPM2 PE=1 SV=1
8	8	0.000202927	0.3185	Protein canopy homolog 4 OS=Homo sapiens OX=9606 GN=CNPY4 PE=2 SV=1
10	10	8.72046e-05	0.1859	Lysine--tRNA ligase OS=Homo sapiens OX=9606 GN=KARS PE=1 SV=3
5	5	3.56235e-05	0.1466	Protein quaking OS=Homo sapiens OX=9606 GN=QKI PE=1 SV=1
3	3	3.95219e-05	0.1014	V-type proton ATPase subunit H OS=Homo sapiens OX=9606 GN=ATP6V1H PE=1 SV=1
9	9	2.92778e-05	0.0928	Splicing factor 3B subunit 1 OS=Homo sapiens OX=9606 GN=SF3B1 PE=1 SV=3
3	3	0.000128546	0.2099	Caveolin-2 OS=Homo sapiens OX=9606 GN=CAV2 PE=1 SV=2
3	3	2.23439e-05	0.0837	Tissue alpha-L-fucosidase OS=Homo sapiens OX=9606 GN=FUCA1 PE=1 SV=4
2	2	0.000166406	0.226	Cystatin-C OS=Homo sapiens OX=9606 GN=CST3 PE=1 SV=1
9	9	8.6886e-05	0.1083	Sulfate transporter OS=Homo sapiens OX=9606 GN=SLC26A2 PE=1 SV=2
3	3	8.0715e-05	0.1337	Diphosphoinositol polyphosphate phosphohydrolase 1 OS=Homo sapiens OX=9606 GN=NUDT3 PE=1 SV=1
4	4	6.85015e-05	0.3772	Ribulose-phosphate 3-epimerase OS=Homo sapiens OX=9606 GN=RPE PE=1 SV=1
4	4	0.000207061	0.2898	Tubulin polymerization-promoting protein family member 3 OS=Homo sapiens OX=9606 GN=TPPP3 PE=1 SV=1
4	4	0.000102888	0.17	Complement C1q subcomponent subunit B OS=Homo sapiens OX=9606 GN=C1QB PE=1 SV=3
12	12	0.000294868	0.3175	Decorin OS=Homo sapiens OX=9606 GN=DCN PE=1 SV=1
5	5	3.98427e-05	0.199	Selenide, water dikinase 1 OS=Homo sapiens OX=9606 GN=SEPHS1 PE=1 SV=2
2	2	4.94878e-06	0.0228	Ubiquitin-like modifier-activating enzyme 6 OS=Homo sapiens OX=9606 GN=UBA6 PE=1 SV=1
10	10	5.73677e-05	0.1724	Matrin-3 OS=Homo sapiens OX=9606 GN=MATR3 PE=1 SV=2
2	2	1.09695e-05	0.0278	GDH/6PGL endoplasmic bifunctional protein OS=Homo sapiens OX=9606 GN=H6PD PE=1 SV=2
3	3	1.49601e-05	0.0489	Golgi integral membrane protein 4 OS=Homo sapiens OX=9606 GN=GOLIM4 PE=1 SV=1
2	2	0.000130971	0.3019	Glutaredoxin-1 OS=Homo sapiens OX=9606 GN=GLRX PE=1 SV=2
1	1	1.29747e-05	0.0224	Nuclear receptor-binding protein OS=Homo sapiens OX=9606 GN=NRBP1 PE=1 SV=1
2	2	7.82875e-06	0.0361	SH3 domain-containing kinase-binding protein 1 OS=Homo sapiens OX=9606 GN=SH3KBP1 PE=1 SV=2
12	12	0.000243173	0.4172	Mitochondrial 2-oxoglutarate/malate carrier protein OS=Homo sapiens OX=9606 GN=SLC25A11 PE=1 SV=3
5	5	9.9734e-05	0.3276	2'-deoxynucleoside 5'-phosphate N-hydrolase 1 OS=Homo sapiens OX=9606 GN=DNPH1 PE=1 SV=1
5	5	5.50912e-05	0.2659	Deoxyuridine 5'-triphosphate nucleotidohydrolase, mitochondrial OS=Homo sapiens OX=9606 GN=DUT PE=1 SV=4
2	2	4.75444e-05	0.0822	UPF0696 protein C11orf68 OS=Homo sapiens OX=9606 GN=C11orf68 PE=1 SV=3
7	7	6.83891e-05	0.2266	Olfactomedin-like protein 3 OS=Homo sapiens OX=9606 GN=OLFML3 PE=2 SV=1
5	5	3.09099e-05	0.1374	Chitinase domain-containing protein 1 OS=Homo sapiens OX=9606 GN=CHID1 PE=1 SV=1
2	2	6.05362e-05	0.1124	E3 ubiquitin-protein ligase RNF170 OS=Homo sapiens OX=9606 GN=RNF170 PE=1 SV=2
3	3	0.00036957	0.3426	CDGSH iron-sulfur domain-containing protein 1 OS=Homo sapiens OX=9606 GN=CISD1 PE=1 SV=1
3	3	5.03006e-05	0.0845	Secernin-1 OS=Homo sapiens OX=9606 GN=SCRN1 PE=1 SV=2
1	1	8.42414e-06	0.0631	Synaptosomal-associated protein 25 OS=Homo sapiens OX=9606 GN=SNAP25 PE=1 SV=1
3	3	3.24854e-06	0.0127	eIF-2-alpha kinase activator GCN1 OS=Homo sapiens OX=9606 GN=GCN1 PE=1 SV=6
5	5	6.76119e-05	0.2424	Platelet-activating factor acetylhydrolase IB subunit gamma OS=Homo sapiens OX=9606 GN=PAFAH1B3 PE=1 SV=1
2	2	9.40581e-06	0.0325	Platelet endothelial cell adhesion molecule OS=Homo sapiens OX=9606 GN=PECAM1 PE=1 SV=2
6	6	0.0001272	0.3298	Programmed cell death protein 6 OS=Homo sapiens OX=9606 GN=PDCD6 PE=1 SV=1
11	11	1.23789e-05	0.0642	DnaJ homolog subfamily C member 13 OS=Homo sapiens OX=9606 GN=DNAJC13 PE=1 SV=5
5	5	1.18759e-05	0.0505	Rabankyrin-5 OS=Homo sapiens OX=9606 GN=ANKFY1 PE=1 SV=2
3	3	6.76119e-06	0.061	Endothelin-converting enzyme 1 OS=Homo sapiens OX=9606 GN=ECE1 PE=1 SV=2
2	2	0.000204161	0.3382	Guanine nucleotide-binding protein G(I)/G(S)/G(O) subunit gamma-7 OS=Homo sapiens OX=9606 GN=GNG7 PE=1 SV=1
3	3	9.0384e-06	0.0344	Dynamin-like 120 kDa protein, mitochondrial OS=Homo sapiens OX=9606 GN=OPA1 PE=1 SV=3
1	1	6.12484e-05	0.1294	COMM domain-containing protein 6 OS=Homo sapiens OX=9606 GN=COMMD6 PE=1 SV=1
2	2	9.77675e-05	0.162	Mitochondrial import receptor subunit TOM22 homolog OS=Homo sapiens OX=9606 GN=TOMM22 PE=1 SV=3
1	1	4.16156e-06	0.0216	Mast cell carboxypeptidase A OS=Homo sapiens OX=9606 GN=CPA3 PE=1 SV=2
2	2	1.03296e-05	0.0417	DnaJ homolog subfamily C member 3 OS=Homo sapiens OX=9606 GN=DNAJC3 PE=1 SV=1
3	3	0.00013649	0.4719	Mitochondrial import inner membrane translocase subunit Tim9 OS=Homo sapiens OX=9606 GN=TIMM9 PE=1 SV=1
2	2	2.37722e-05	0.137	BCL2/adenovirus E1B 19 kDa protein-interacting protein 3-like OS=Homo sapiens OX=9606 GN=BNIP3L PE=1 SV=1
7	7	5.16096e-05	0.1822	Nicotinate phosphoribosyltransferase OS=Homo sapiens OX=9606 GN=NAPRT PE=1 SV=2
3	3	3.7843e-05	0.1184	Glycerol-3-phosphate phosphatase OS=Homo sapiens OX=9606 GN=PGP PE=1 SV=1
1	1	4.16156e-06	0.0312	Actin-related protein 10 OS=Homo sapiens OX=9606 GN=ACTR10 PE=1 SV=1
1	1	5.29077e-06	0.0396	Reticulocalbin-3 OS=Homo sapiens OX=9606 GN=RCN3 PE=1 SV=1
1	1	5.93087e-06	0.0096	Secretory phospholipase A2 receptor OS=Homo sapiens OX=9606 GN=PLA2R1 PE=1 SV=2
1	1	5.33961e-05	0.0769	Pterin-4-alpha-carbinolamine dehydratase 2 OS=Homo sapiens OX=9606 GN=PCBD2 PE=1 SV=4
1	1	1.02382e-05	0.0649	Immunoglobulin-binding protein 1 OS=Homo sapiens OX=9606 GN=IGBP1 PE=1 SV=1
5	5	3.89971e-05	0.1775	2-oxoisovalerate dehydrogenase subunit alpha, mitochondrial OS=Homo sapiens OX=9606 GN=BCKDHA PE=1 SV=2
3	3	2.05979e-05	0.095	Calcium-binding protein 39-like OS=Homo sapiens OX=9606 GN=CAB39L PE=1 SV=3
1	1	1.72674e-05	0.0846	Receptor expression-enhancing protein 1 OS=Homo sapiens OX=9606 GN=REEP1 PE=1 SV=1
1	1	5.89061e-07	0.0044	Neurobeachin OS=Homo sapiens OX=9606 GN=NBEA PE=1 SV=3
2	2	2.19667e-05	0.0802	Lysophospholipase-like protein 1 OS=Homo sapiens OX=9606 GN=LYPLAL1 PE=1 SV=3
3	3	1.52896e-05	0.0793	Kynurenine--oxoglutarate transaminase 3 OS=Homo sapiens OX=9606 GN=KYAT3 PE=1 SV=1
1	1	6.63622e-06	0.0229	Cytoplasmic dynein 1 light intermediate chain 1 OS=Homo sapiens OX=9606 GN=DYNC1LI1 PE=1 SV=3
4	4	8.67686e-05	0.2458	Insulin-like growth factor-binding protein 6 OS=Homo sapiens OX=9606 GN=IGFBP6 PE=1 SV=1
1	1	1.77079e-05	0.0612	BLOC-1-related complex subunit 5 OS=Homo sapiens OX=9606 GN=BORCS5 PE=1 SV=1
1	1	4.81379e-06	0.0139
9	9	9.13354e-05	0.3	Asporin OS=Homo sapiens OX=9606 GN=ASPN PE=1 SV=2
4	4	2.01319e-05	0.109	Eukaryotic translation initiation factor 5 OS=Homo sapiens OX=9606 GN=EIF5 PE=1 SV=2
3	3	8.46523e-06	0.0429	Myosin phosphatase Rho-interacting protein OS=Homo sapiens OX=9606 GN=MPRIP PE=1 SV=3
2	2	5.50912e-05	0.2063	Overexpressed in colon carcinoma 1 protein OS=Homo sapiens OX=9606 GN=OCC1 PE=1 SV=2
1	1	1.04856e-05	0.0332	Geranylgeranyl transferase type-2 subunit beta OS=Homo sapiens OX=9606 GN=RABGGTB PE=1 SV=2
1	1	1.19681e-05	0.0828	NADH dehydrogenase [ubiquinone] 1 alpha subcomplex subunit 12 OS=Homo sapiens OX=9606 GN=NDUFA12 PE=1 SV=1
1	1	5.6619e-06	0.0163	DBH-like monooxygenase protein 1 OS=Homo sapiens OX=9606 GN=MOXD1 PE=1 SV=1
1	1	3.11557e-06	0.0162	Protein Red OS=Homo sapiens OX=9606 GN=IK PE=1 SV=3
42	42	0.000582907	0.5295	Aconitate hydratase, mitochondrial OS=Homo sapiens OX=9606 GN=ACO2 PE=1 SV=2
36	36	0.000415161	0.4833	Periostin OS=Homo sapiens OX=9606 GN=POSTN PE=1 SV=2
47	47	0.00126585	0.6407	Hemopexin OS=Homo sapiens OX=9606 GN=HPX PE=1 SV=2
13	13	0.000721857	0.5504	Neuromodulin OS=Homo sapiens OX=9606 GN=GAP43 PE=1 SV=1
18	18	0.00689283	0.7944	Immunoglobulin kappa constant OS=Homo sapiens OX=9606 GN=IGKC PE=1 SV=2
16	16	0.00023451	0.5108	NSFL1 cofactor p47 OS=Homo sapiens OX=9606 GN=NSFL1C PE=1 SV=2
16	16	0.00103116	0.6618	Ras-related protein Rab-7a OS=Homo sapiens OX=9606 GN=RAB7A PE=1 SV=1
26	26	0.000561293	0.4866	Transaldolase OS=Homo sapiens OX=9606 GN=TALDO1 PE=1 SV=2
10	10	9.21174e-05	0.1815	NAD-dependent malic enzyme, mitochondrial OS=Homo sapiens OX=9606 GN=ME2 PE=1 SV=1
12	12	0.000246181	0.3977	Drebrin-like protein OS=Homo sapiens OX=9606 GN=DBNL PE=1 SV=1
9	9	0.000174849	0.2141	Acetyl-CoA acetyltransferase, cytosolic OS=Homo sapiens OX=9606 GN=ACAT2 PE=1 SV=2
10	10	0.000458689	0.5771	Protein-L-isoaspartate(D-aspartate) O-methyltransferase OS=Homo sapiens OX=9606 GN=PCMT1 PE=1 SV=4
10	10	0.000158844	0.1785	U1 small nuclear ribonucleoprotein 70 kDa OS=Homo sapiens OX=9606 GN=SNRNP70 PE=1 SV=2
12	12	0.00067788	0.5729	60S ribosomal protein L9 OS=Homo sapiens OX=9606 GN=RPL9 PE=1 SV=1
9	9	0.00028276	0.2556	Glyoxalase domain-containing protein 4 OS=Homo sapiens OX=9606 GN=GLOD4 PE=1 SV=1
7	7	0.000110886	0.2556	Small glutamine-rich tetratricopeptide repeat-containing protein alpha OS=Homo sapiens OX=9606 GN=SGTA PE=1 SV=1
7	7	0.000118997	0.2343	Serine-threonine kinase receptor-associated protein OS=Homo sapiens OX=9606 GN=STRAP PE=1 SV=1
4	4	0.000347074	0.5474	U6 snRNA-associated Sm-like protein LSm2 OS=Homo sapiens OX=9606 GN=LSM2 PE=1 SV=1
10	10	0.0001585	0.2412	Acetyl-CoA acetyltransferase, mitochondrial OS=Homo sapiens OX=9606 GN=ACAT1 PE=1 SV=1
6	6	0.000430372	0.352	14 kDa phosphohistidine phosphatase OS=Homo sapiens OX=9606 GN=PHPT1 PE=1 SV=1
5	5	0.000242658	0.2839	CD81 antigen OS=Homo sapiens OX=9606 GN=CD81 PE=1 SV=1
5	5	0.000359043	0.269	40S ribosomal protein S15 OS=Homo sapiens OX=9606 GN=RPS15 PE=1 SV=2
5	5	6.42731e-05	0.095	Probable bifunctional dTTP/UTP pyrophosphatase/methyltransferase protein OS=Homo sapiens OX=9606 GN=ASMTL PE=1 SV=3
2	2	0.000179521	0.4397	Dynein light chain Tctex-type 3 OS=Homo sapiens OX=9606 GN=DYNLT3 PE=1 SV=1
1	1	2.56712e-05	0.0651	Activator of 90 kDa heat shock protein ATPase homolog 1 OS=Homo sapiens OX=9606 GN=AHSA1 PE=1 SV=1
6	6	0.000172388	0.2815	Spermidine synthase OS=Homo sapiens OX=9606 GN=SRM PE=1 SV=1
4	4	4.26381e-05	0.1499	DAZ-associated protein 1 OS=Homo sapiens OX=9606 GN=DAZAP1 PE=1 SV=1
14	14	0.000106031	0.3564	NADPH:adrenodoxin oxidoreductase, mitochondrial OS=Homo sapiens OX=9606 GN=FDXR PE=1 SV=3
5	5	3.83134e-05	0.0883	Disabled homolog 2 OS=Homo sapiens OX=9606 GN=DAB2 PE=1 SV=3
8	8	0.000256804	0.3946	26S proteasome non-ATPase regulatory subunit 9 OS=Homo sapiens OX=9606 GN=PSMD9 PE=1 SV=3
4	4	0.000612484	0.6029	Copper transport protein ATOX1 OS=Homo sapiens OX=9606 GN=ATOX1 PE=1 SV=1
3	3	9.91641e-05	0.3571	Putative peptidyl-tRNA hydrolase PTRHD1 OS=Homo sapiens OX=9606 GN=PTRHD1 PE=1 SV=1
2	2	7.90963e-06	0.0283	Apolipoprotein B receptor OS=Homo sapiens OX=9606 GN=APOBR PE=1 SV=3
13	13	0.000220478	0.2623	Annexin A7 OS=Homo sapiens OX=9606 GN=ANXA7 PE=1 SV=3
9	9	0.000124847	0.2176	Beta-hexosaminidase subunit beta OS=Homo sapiens OX=9606 GN=HEXB PE=1 SV=3
5	5	5.03324e-05	0.0694	Splicing factor 3A subunit 1 OS=Homo sapiens OX=9606 GN=SF3A1 PE=1 SV=1
6	6	1.44765e-05	0.0865	Lon protease homolog, mitochondrial OS=Homo sapiens OX=9606 GN=LONP1 PE=1 SV=2
4	4	0.000238614	0.425	U6 snRNA-associated Sm-like protein LSm6 OS=Homo sapiens OX=9606 GN=LSM6 PE=1 SV=1
3	3	6.39348e-05	0.1184	Ceramide synthase 2 OS=Homo sapiens OX=9606 GN=CERS2 PE=1 SV=1
3	3	1.95229e-05	0.0375	U4/U6.U5 tri-snRNP-associated protein 1 OS=Homo sapiens OX=9606 GN=SART1 PE=1 SV=1
1	1	5.15712e-06	0.0253	Fragile X mental retardation syndrome-related protein 2 OS=Homo sapiens OX=9606 GN=FXR2 PE=1 SV=2
3	3	6.1663e-05	0.2335	Guanylate kinase OS=Homo sapiens OX=9606 GN=GUK1 PE=1 SV=2
4	4	0.000166153	0.2979	Zinc finger protein 428 OS=Homo sapiens OX=9606 GN=ZNF428 PE=1 SV=2
5	5	0.000322503	0.354	Dolichyl-diphosphooligosaccharide--protein glycosyltransferase subunit DAD1 OS=Homo sapiens OX=9606 GN=DAD1 PE=1 SV=3
4	4	0.000128115	0.2148	Syntenin-1 OS=Homo sapiens OX=9606 GN=SDCBP PE=1 SV=1
8	8	0.000282801	0.5407	Retinol-binding protein 1 OS=Homo sapiens OX=9606 GN=RBP1 PE=1 SV=2
5	5	4.4592e-06	0.0257	Pre-mRNA-processing-splicing factor 8 OS=Homo sapiens OX=9606 GN=PRPF8 PE=1 SV=2
3	3	1.39499e-05	0.0531	Procollagen galactosyltransferase 1 OS=Homo sapiens OX=9606 GN=COLGALT1 PE=1 SV=1
5	5	2.90265e-05	0.0753	Mannosyl-oligosaccharide glucosidase OS=Homo sapiens OX=9606 GN=MOGS PE=1 SV=5
3	3	3.10442e-05	0.0465	Poly(U)-binding-splicing factor PUF60 OS=Homo sapiens OX=9606 GN=PUF60 PE=1 SV=1
1	1	7.0472e-05	0.066	Protein Hikeshi OS=Homo sapiens OX=9606 GN=HIKESHI PE=1 SV=2
4	4	0.0002292	0.1887	Immunoglobulin J chain OS=Homo sapiens OX=9606 GN=JCHAIN PE=1 SV=4
2	2	0.000171395	0.1358	NEDD8 OS=Homo sapiens OX=9606 GN=NEDD8 PE=1 SV=1
1	1	1.66064e-06	0.0144	FERM, ARHGEF and pleckstrin domain-containing protein 1 OS=Homo sapiens OX=9606 GN=FARP1 PE=1 SV=1
3	3	4.93471e-05	0.1754	PITH domain-containing protein 1 OS=Homo sapiens OX=9606 GN=PITHD1 PE=1 SV=1
1	1	2.19667e-05	0.057	Low molecular weight phosphotyrosine protein phosphatase OS=Homo sapiens OX=9606 GN=ACP1 PE=1 SV=3
4	4	9.09365e-07	0.0015	Titin OS=Homo sapiens OX=9606 GN=TTN PE=1 SV=4
4	4	4.05935e-05	0.1462	Aldose 1-epimerase OS=Homo sapiens OX=9606 GN=GALM PE=1 SV=1
10	10	3.07794e-05	0.1157	Fibulin-2 OS=Homo sapiens OX=9606 GN=FBLN2 PE=1 SV=2
9	9	3.47074e-05	0.1583	Leiomodin-1 OS=Homo sapiens OX=9606 GN=LMOD1 PE=1 SV=3
4	4	2.99202e-05	0.1034	Sodium/potassium-transporting ATPase subunit beta-2 OS=Homo sapiens OX=9606 GN=ATP1B2 PE=1 SV=3
3	3	3.48819e-05	0.098	Apolipoprotein L1 OS=Homo sapiens OX=9606 GN=APOL1 PE=1 SV=5
2	2	5.10404e-05	0.0765	Cathelicidin antimicrobial peptide OS=Homo sapiens OX=9606 GN=CAMP PE=1 SV=1
2	2	4.0334e-06	0.0145	Latent-transforming growth factor beta-binding protein 1 OS=Homo sapiens OX=9606 GN=LTBP1 PE=1 SV=4
11	11	5.91171e-05	0.1582	Anoctamin-6 OS=Homo sapiens OX=9606 GN=ANO6 PE=1 SV=2
1	1	2.42709e-05	0.0979	Midkine OS=Homo sapiens OX=9606 GN=MDK PE=1 SV=1
2	2	2.56207e-06	0.0108	Cytoskeleton-associated protein 5 OS=Homo sapiens OX=9606 GN=CKAP5 PE=1 SV=3
4	4	7.08315e-05	0.1755	OCIA domain-containing protein 1 OS=Homo sapiens OX=9606 GN=OCIAD1 PE=1 SV=1
4	4	1.88014e-05	0.052	Cell cycle and apoptosis regulator protein 2 OS=Homo sapiens OX=9606 GN=CCAR2 PE=1 SV=2
3	3	3.83508e-05	0.105	45 kDa calcium-binding protein OS=Homo sapiens OX=9606 GN=SDF4 PE=1 SV=1
7	7	0.000122703	0.3401	3-mercaptopyruvate sulfurtransferase OS=Homo sapiens OX=9606 GN=MPST PE=1 SV=3
2	2	9.20622e-06	0.0504	Minor histocompatibility antigen H13 OS=Homo sapiens OX=9606 GN=HM13 PE=1 SV=1
2	2	1.23955e-05	0.0429	Cysteine-rich with EGF-like domain protein 1 OS=Homo sapiens OX=9606 GN=CRELD1 PE=1 SV=3
2	2	2.12148e-06	0.0122	Tyrosine-protein phosphatase non-receptor type 23 OS=Homo sapiens OX=9606 GN=PTPN23 PE=1 SV=1
1	1	4.42697e-06	0.0306	Protein O-glucosyltransferase 1 OS=Homo sapiens OX=9606 GN=POGLUT1 PE=1 SV=1
4	4	3.20376e-05	0.1385	Insulin-like growth factor-binding protein 2 OS=Homo sapiens OX=9606 GN=IGFBP2 PE=1 SV=2
3	3	4.12447e-06	0.0149	LIM domain only protein 7 OS=Homo sapiens OX=9606 GN=LMO7 PE=1 SV=3
1	1	8.26368e-05	0.1429	Cytochrome c oxidase subunit 7C, mitochondrial OS=Homo sapiens OX=9606 GN=COX7C PE=1 SV=1
1	1	2.98687e-06	0.0293	SLAIN motif-containing protein 2 OS=Homo sapiens OX=9606 GN=SLAIN2 PE=1 SV=2
2	2	2.57729e-05	0.1337	Biogenesis of lysosome-related organelles complex 1 subunit 3 OS=Homo sapiens OX=9606 GN=BLOC1S3 PE=1 SV=1
1	1	1.38461e-05	0.0293	Transcription initiation factor IIA subunit 1 OS=Homo sapiens OX=9606 GN=GTF2A1 PE=1 SV=1
1	1	2.15574e-05	0.0932	DNA-binding protein inhibitor ID-4 OS=Homo sapiens OX=9606 GN=ID4 PE=1 SV=1
3	3	4.49287e-05	0.0809	Ketosamine-3-kinase OS=Homo sapiens OX=9606 GN=FN3KRP PE=1 SV=2
6	6	3.30997e-05	0.2997	Uroporphyrinogen decarboxylase OS=Homo sapiens OX=9606 GN=UROD PE=1 SV=2
1	1	3.31178e-06	0.0267	Leucine-rich repeat-containing protein 1 OS=Homo sapiens OX=9606 GN=LRRC1 PE=1 SV=1
2	2	2.89229e-05	0.1389	Bone marrow stromal antigen 2 OS=Homo sapiens OX=9606 GN=BST2 PE=1 SV=1
1	1	1.20178e-06	0.0125	Rho GTPase-activating protein 31 OS=Homo sapiens OX=9606 GN=ARHGAP31 PE=1 SV=2
1	1	1.52226e-05	0.0526	Pseudouridine-5'-phosphatase OS=Homo sapiens OX=9606 GN=PUDP PE=1 SV=3
2	2	4.19848e-05	0.1774	Ragulator complex protein LAMTOR3 OS=Homo sapiens OX=9606 GN=LAMTOR3 PE=1 SV=1
2	2	1.63714e-05	0.0519	Protein kinase C and casein kinase substrate in neurons protein 3 OS=Homo sapiens OX=9606 GN=PACSIN3 PE=1 SV=2
1	1	3.85638e-06	0.0222	Beclin-1 OS=Homo sapiens OX=9606 GN=BECN1 PE=1 SV=2
5	5	1.87174e-05	0.0817	ATP-dependent DNA helicase Q1 OS=Homo sapiens OX=9606 GN=RECQL PE=1 SV=3
2	2	6.89552e-06	0.0331	HIV Tat-specific factor 1 OS=Homo sapiens OX=9606 GN=HTATSF1 PE=1 SV=1
3	3	2.53339e-05	0.0973	BRO1 domain-containing protein BROX OS=Homo sapiens OX=9606 GN=BROX PE=1 SV=1
1	1	1.22902e-06	0.0099	Melanoma inhibitory activity protein 2 OS=Homo sapiens OX=9606 GN=MIA2 PE=1 SV=4
1	1	7.0258e-06	0.081	TM2 domain-containing protein 3 OS=Homo sapiens OX=9606 GN=TM2D3 PE=2 SV=2
2	2	7.32225e-06	0.038	Coiled-coil domain-containing protein 6 OS=Homo sapiens OX=9606 GN=CCDC6 PE=1 SV=2
2	2	8.64804e-06	0.0349	Serine/threonine-protein phosphatase 2A 56 kDa regulatory subunit delta isoform OS=Homo sapiens OX=9606 GN=PPP2R5D PE=1 SV=1
2	2	2.21915e-06	0.0141	Tetratricopeptide repeat protein 37 OS=Homo sapiens OX=9606 GN=TTC37 PE=1 SV=1
1	1	6.6617e-06	0.025	Bifunctional polynucleotide phosphatase/kinase OS=Homo sapiens OX=9606 GN=PNKP PE=1 SV=1
1	1	2.72002e-06	0.0188	Signal recognition particle receptor subunit alpha OS=Homo sapiens OX=9606 GN=SRPRA PE=1 SV=2
73	73	0.000759034	0.4665	Vinculin OS=Homo sapiens OX=9606 GN=VCL PE=1 SV=4
37	37	0.00222079	0.7413	Triosephosphate isomerase OS=Homo sapiens OX=9606 GN=TPI1 PE=1 SV=3
19	19	0.000854	0.5804	Apolipoprotein E OS=Homo sapiens OX=9606 GN=APOE PE=1 SV=1
28	28	0.000483268	0.5464	Trifunctional enzyme subunit beta, mitochondrial OS=Homo sapiens OX=9606 GN=HADHB PE=1 SV=3
13	13	0.000142913	0.3129	Multifunctional protein ADE2 OS=Homo sapiens OX=9606 GN=PAICS PE=1 SV=3
14	14	0.000536278	0.3715	60S ribosomal protein L6 OS=Homo sapiens OX=9606 GN=RPL6 PE=1 SV=3
26	26	0.000423754	0.4585	Cytoskeleton-associated protein 4 OS=Homo sapiens OX=9606 GN=CKAP4 PE=1 SV=2
11	11	0.000154474	0.214	Tyrosine--tRNA ligase, cytoplasmic OS=Homo sapiens OX=9606 GN=YARS PE=1 SV=4
10	10	7.39608e-05	0.131	General vesicular transport factor p115 OS=Homo sapiens OX=9606 GN=USO1 PE=1 SV=2
12	12	0.00156184	0.4778	Protein S100-A6 OS=Homo sapiens OX=9606 GN=S100A6 PE=1 SV=1
9	9	0.000526655	0.5124	Rho GDP-dissociation inhibitor 2 OS=Homo sapiens OX=9606 GN=ARHGDIB PE=1 SV=3
6	6	0.000116014	0.2368	Sialic acid synthase OS=Homo sapiens OX=9606 GN=NANS PE=1 SV=2
11	11	0.000659441	0.316	Galectin-3 OS=Homo sapiens OX=9606 GN=LGALS3 PE=1 SV=5
7	7	0.00089398	0.5354	Apolipoprotein C-III OS=Homo sapiens OX=9606 GN=APOC3 PE=1 SV=1
5	5	8.08596e-05	0.1004	Podocalyxin OS=Homo sapiens OX=9606 GN=PODXL PE=1 SV=2
5	5	0.000282729	0.2247	60S ribosomal protein L11 OS=Homo sapiens OX=9606 GN=RPL11 PE=1 SV=2
6	6	0.000352795	0.4176	Vacuolar protein sorting-associated protein 29 OS=Homo sapiens OX=9606 GN=VPS29 PE=1 SV=1
6	6	0.00026698	0.4121	Mesencephalic astrocyte-derived neurotrophic factor OS=Homo sapiens OX=9606 GN=MANF PE=1 SV=3
5	5	0.000320591	0.1888	40S ribosomal protein S6 OS=Homo sapiens OX=9606 GN=RPS6 PE=1 SV=1
5	5	0.000150902	0.2391	GTP-binding protein Rheb OS=Homo sapiens OX=9606 GN=RHEB PE=1 SV=1
7	7	6.55983e-05	0.1306	Peptidyl-prolyl cis-trans isomerase FKBP10 OS=Homo sapiens OX=9606 GN=FKBP10 PE=1 SV=1
7	7	4.90372e-05	0.1209	Glutamate--cysteine ligase catalytic subunit OS=Homo sapiens OX=9606 GN=GCLC PE=1 SV=2
8	8	3.13487e-05	0.1174	Glutamine--tRNA ligase OS=Homo sapiens OX=9606 GN=QARS PE=1 SV=1
4	4	3.35014e-05	0.0592	Hepatocyte growth factor-regulated tyrosine kinase substrate OS=Homo sapiens OX=9606 GN=HGS PE=1 SV=1
2	2	0.00024791	0.4396	Ragulator complex protein LAMTOR5 OS=Homo sapiens OX=9606 GN=LAMTOR5 PE=1 SV=1
4	4	0.00036349	0.277	60S ribosomal protein L27a OS=Homo sapiens OX=9606 GN=RPL27A PE=1 SV=2
3	3	6.33703e-05	0.1461	Cdc42 effector protein 4 OS=Homo sapiens OX=9606 GN=CDC42EP4 PE=1 SV=1
2	2	0.000140232	0.1313	Density-regulated protein OS=Homo sapiens OX=9606 GN=DENR PE=1 SV=2
5	5	0.000137332	0.2086	Protein canopy homolog 3 OS=Homo sapiens OX=9606 GN=CNPY3 PE=1 SV=1
2	2	0.000143419	0.2231	Replication protein A 14 kDa subunit OS=Homo sapiens OX=9606 GN=RPA3 PE=1 SV=1
6	6	8.10291e-06	0.0327	Stabilin-1 OS=Homo sapiens OX=9606 GN=STAB1 PE=1 SV=3
3	3	3.72198e-05	0.134	Arfaptin-1 OS=Homo sapiens OX=9606 GN=ARFIP1 PE=1 SV=2
10	10	7.5451e-05	0.1904	Fermitin family homolog 3 OS=Homo sapiens OX=9606 GN=FERMT3 PE=1 SV=1
3	3	1.00747e-05	0.0552	Acetyl-coenzyme A synthetase 2-like, mitochondrial OS=Homo sapiens OX=9606 GN=ACSS1 PE=1 SV=2
5	5	9.58769e-06	0.0221	Protein PRRC2C OS=Homo sapiens OX=9606 GN=PRRC2C PE=1 SV=4
3	3	1.14044e-05	0.0416	WD repeat-containing protein 44 OS=Homo sapiens OX=9606 GN=WDR44 PE=1 SV=1
3	3	0.000216922	0.375	Protein transport protein Sec61 subunit beta OS=Homo sapiens OX=9606 GN=SEC61B PE=1 SV=2
2	2	0.000153573	0.1858	NADH dehydrogenase [ubiquinone] 1 alpha subcomplex subunit 7 OS=Homo sapiens OX=9606 GN=NDUFA7 PE=1 SV=3
2	2	7.93961e-05	0.1111	H/ACA ribonucleoprotein complex subunit 2 OS=Homo sapiens OX=9606 GN=NHP2 PE=1 SV=1
2	2	3.28669e-05	0.0871	COP9 signalosome complex subunit 7b OS=Homo sapiens OX=9606 GN=COPS7B PE=1 SV=1
5	5	0.000271152	0.3938	CXXC motif containing zinc binding protein OS=Homo sapiens OX=9606 GN=CZIB PE=1 SV=1
1	1	1.59452e-05	0.0245	Rab11 family-interacting protein 5 OS=Homo sapiens OX=9606 GN=RAB11FIP5 PE=1 SV=1
2	2	5.19573e-06	0.024	Golgin subfamily A member 2 OS=Homo sapiens OX=9606 GN=GOLGA2 PE=1 SV=3
1	1	2.84487e-06	0.009	Eukaryotic translation initiation factor 5B OS=Homo sapiens OX=9606 GN=EIF5B PE=1 SV=4
6	6	2.81195e-05	0.0741	Epidermal growth factor receptor substrate 15-like 1 OS=Homo sapiens OX=9606 GN=EPS15L1 PE=1 SV=1
1	1	5.7273e-06	0.0495	Cyclin-dependent kinase 4 OS=Homo sapiens OX=9606 GN=CDK4 PE=1 SV=2
7	7	9.8678e-05	0.202	Protein ERGIC-53 OS=Homo sapiens OX=9606 GN=LMAN1 PE=1 SV=2
2	2	2.94505e-06	0.0102	Protein transport protein Sec16A OS=Homo sapiens OX=9606 GN=SEC16A PE=1 SV=4
2	2	2.57092e-05	0.1333	Replication protein A 32 kDa subunit OS=Homo sapiens OX=9606 GN=RPA2 PE=1 SV=1
3	3	5.91124e-05	0.0827	Alpha-N-acetylgalactosaminidase OS=Homo sapiens OX=9606 GN=NAGA PE=1 SV=2
2	2	4.29076e-05	0.0714	IST1 homolog OS=Homo sapiens OX=9606 GN=IST1 PE=1 SV=1
2	2	9.73106e-06	0.0542	Prolyl 4-hydroxylase subunit alpha-2 OS=Homo sapiens OX=9606 GN=P4HA2 PE=1 SV=1
2	2	6.76119e-05	0.1429	Prefoldin subunit 5 OS=Homo sapiens OX=9606 GN=PFDN5 PE=1 SV=2
1	1	8.45438e-05	0.0333	Prostaglandin E2 receptor EP3 subtype OS=Homo sapiens OX=9606 GN=PTGER3 PE=1 SV=1
5	5	2.76921e-05	0.1241	Bifunctional coenzyme A synthase OS=Homo sapiens OX=9606 GN=COASY PE=1 SV=4
14	14	9.34881e-05	0.3148	Syntaxin-binding protein 1 OS=Homo sapiens OX=9606 GN=STXBP1 PE=1 SV=1
19	19	3.93474e-05	0.0698	Versican core protein OS=Homo sapiens OX=9606 GN=VCAN PE=1 SV=3
6	6	5.42304e-05	0.2569	Syntaxin-1B OS=Homo sapiens OX=9606 GN=STX1B PE=1 SV=1
6	6	0.000180768	0.3042	Extracellular superoxide dismutase [Cu-Zn] OS=Homo sapiens OX=9606 GN=SOD3 PE=1 SV=2
2	2	1.64101e-05	0.0449	Carboxypeptidase B2 OS=Homo sapiens OX=9606 GN=CPB2 PE=1 SV=2
7	7	5.90765e-05	0.0879	Dolichyl-diphosphooligosaccharide--protein glycosyltransferase subunit STT3A OS=Homo sapiens OX=9606 GN=STT3A PE=1 SV=2
4	4	3.91973e-05	0.0903	Lysophospholipid acyltransferase 5 OS=Homo sapiens OX=9606 GN=LPCAT3 PE=1 SV=1
3	3	1.50249e-05	0.0887	Cytochrome P450 20A1 OS=Homo sapiens OX=9606 GN=CYP20A1 PE=1 SV=1
2	2	5.78457e-05	0.2333	Immunoglobulin kappa variable 2-24 OS=Homo sapiens OX=9606 GN=IGKV2-24 PE=3 SV=1
1	1	1.57761e-06	0.0109	Sorbin and SH3 domain-containing protein 2 OS=Homo sapiens OX=9606 GN=SORBS2 PE=1 SV=3
2	2	1.41663e-05	0.051	Ribosomal L1 domain-containing protein 1 OS=Homo sapiens OX=9606 GN=RSL1D1 PE=1 SV=3
1	1	1.79831e-05	0.0415	Sorting nexin-22 OS=Homo sapiens OX=9606 GN=SNX22 PE=1 SV=1
4	4	0.000181308	0.0746	Syndecan-2 OS=Homo sapiens OX=9606 GN=SDC2 PE=1 SV=2
2	2	2.44419e-05	0.1127	CDP-diacylglycerol--inositol 3-phosphatidyltransferase OS=Homo sapiens OX=9606 GN=CDIPT PE=1 SV=1
2	2	3.82662e-06	0.0221	Eukaryotic translation initiation factor 4 gamma 2 OS=Homo sapiens OX=9606 GN=EIF4G2 PE=1 SV=1
1	1	2.40024e-06	0.0124	Tripartite motif-containing protein 42 OS=Homo sapiens OX=9606 GN=TRIM42 PE=1 SV=2
1	1	8.18572e-06	0.0472	Thymidylate kinase OS=Homo sapiens OX=9606 GN=DTYMK PE=1 SV=4
1	1	3.17446e-05	0.0671	Putative uncharacterized protein encoded by LINC00346 OS=Homo sapiens OX=9606 GN=LINC00346 PE=5 SV=1
1	1	5.1648e-06	0.0387	Retinol dehydrogenase 14 OS=Homo sapiens OX=9606 GN=RDH14 PE=1 SV=1
6	6	8.38106e-05	0.1676	PDZ and LIM domain protein 2 OS=Homo sapiens OX=9606 GN=PDLIM2 PE=1 SV=1
2	2	2.89229e-05	0.1167	Trafficking protein particle complex subunit 3 OS=Homo sapiens OX=9606 GN=TRAPPC3 PE=1 SV=1
1	1	3.9711e-06	0.0137	Oxidation resistance protein 1 OS=Homo sapiens OX=9606 GN=OXR1 PE=1 SV=2
1	1	1.3349e-05	0.05	Dehydrogenase/reductase SDR family member 11 OS=Homo sapiens OX=9606 GN=DHRS11 PE=1 SV=1
1	1	2.79899e-06	0.021	Nuclear cap-binding protein subunit 3 OS=Homo sapiens OX=9606 GN=NCBP3 PE=1 SV=2
1	1	2.83558e-06	0.0212	Conserved oligomeric Golgi complex subunit 8 OS=Homo sapiens OX=9606 GN=COG8 PE=1 SV=2
1	1	1.88627e-05	0.0598	NADH dehydrogenase [ubiquinone] 1 alpha subcomplex assembly factor 3 OS=Homo sapiens OX=9606 GN=NDUFAF3 PE=1 SV=1
1	1	6.25359e-06	0.018	Bifunctional epoxide hydrolase 2 OS=Homo sapiens OX=9606 GN=EPHX2 PE=1 SV=2
1	1	3.0769e-06	0.0177	Anthrax toxin receptor 1 OS=Homo sapiens OX=9606 GN=ANTXR1 PE=1 SV=2
1	1	5.50039e-06	0.0174	Shootin-1 OS=Homo sapiens OX=9606 GN=SHTN1 PE=1 SV=4
1	1	9.55076e-07	0.0083	Nuclear pore complex protein Nup98-Nup96 OS=Homo sapiens OX=9606 GN=NUP98 PE=1 SV=4
3	3	1.42244e-05	0.1393	Spermine synthase OS=Homo sapiens OX=9606 GN=SMS PE=1 SV=2
1	1	1.62184e-06	0.014	Phosphatidylinositol 4,5-bisphosphate 3-kinase catalytic subunit beta isoform OS=Homo sapiens OX=9606 GN=PIK3CB PE=1 SV=1
2	2	2.74006e-05	0.1368	DNA dC->dU-editing enzyme APOBEC-3C OS=Homo sapiens OX=9606 GN=APOBEC3C PE=1 SV=2
1	1	4.27432e-06	0.0148	SUN domain-containing protein 1 OS=Homo sapiens OX=9606 GN=SUN1 PE=1 SV=3
1	1	1.18053e-05	0.0816	Protein phosphatase 1 regulatory subunit 14B OS=Homo sapiens OX=9606 GN=PPP1R14B PE=1 SV=3
2	2	7.64481e-06	0.0507	WD repeat domain phosphoinositide-interacting protein 2 OS=Homo sapiens OX=9606 GN=WIPI2 PE=1 SV=1
1	1	5.32486e-07	0.0037	Golgin subfamily B member 1 OS=Homo sapiens OX=9606 GN=GOLGB1 PE=1 SV=2
1	1	1.23076e-05	0.0165
1	1	1.15691e-05	0.0733	Dual specificity protein phosphatase 23 OS=Homo sapiens OX=9606 GN=DUSP23 PE=1 SV=1
217	217	0.00110216	0.6375	Spectrin alpha chain, non-erythrocytic 1 OS=Homo sapiens OX=9606 GN=SPTAN1 PE=1 SV=3
35	35	0.000791869	0.6141	Argininosuccinate synthase OS=Homo sapiens OX=9606 GN=ASS1 PE=1 SV=2
18	18	0.000241024	0.3039	Phosphoglucomutase-2 OS=Homo sapiens OX=9606 GN=PGM2 PE=1 SV=4
14	14	0.000338175	0.2496	Galectin-3-binding protein OS=Homo sapiens OX=9606 GN=LGALS3BP PE=1 SV=1
16	16	0.000669885	0.6596	Quinone oxidoreductase OS=Homo sapiens OX=9606 GN=CRYZ PE=1 SV=1
13	13	0.000375645	0.4756	Glyoxylate reductase/hydroxypyruvate reductase OS=Homo sapiens OX=9606 GN=GRHPR PE=1 SV=1
9	9	0.000150531	0.1457	Eukaryotic translation initiation factor 4B OS=Homo sapiens OX=9606 GN=EIF4B PE=1 SV=2
60	60	0.000166194	0.3424	Collagen alpha-1(XIV) chain OS=Homo sapiens OX=9606 GN=COL14A1 PE=1 SV=3
16	16	0.000111267	0.2655	Cytoplasmic aconitate hydratase OS=Homo sapiens OX=9606 GN=ACO1 PE=1 SV=3
12	12	0.00025664	0.2911	Isovaleryl-CoA dehydrogenase, mitochondrial OS=Homo sapiens OX=9606 GN=IVD PE=1 SV=2
8	8	0.000178444	0.2416	26S proteasome regulatory subunit 10B OS=Homo sapiens OX=9606 GN=PSMC6 PE=1 SV=1
5	5	0.000201787	0.2907	Protein CDV3 homolog OS=Homo sapiens OX=9606 GN=CDV3 PE=1 SV=1
7	7	6.75242e-05	0.1732	Protein phosphatase 1H OS=Homo sapiens OX=9606 GN=PPM1H PE=1 SV=2
14	14	7.24661e-05	0.1791	Staphylococcal nuclease domain-containing protein 1 OS=Homo sapiens OX=9606 GN=SND1 PE=1 SV=1
10	10	0.000122042	0.2298	Leucine-rich repeat-containing protein 47 OS=Homo sapiens OX=9606 GN=LRRC47 PE=1 SV=1
7	7	9.70084e-05	0.2143	Protein SEC13 homolog OS=Homo sapiens OX=9606 GN=SEC13 PE=1 SV=3
5	5	5.90486e-05	0.0945	Beta-hexosaminidase subunit alpha OS=Homo sapiens OX=9606 GN=HEXA PE=1 SV=2
11	11	0.000156575	0.3158	Glutathione S-transferase LANCL1 OS=Homo sapiens OX=9606 GN=LANCL1 PE=1 SV=1
5	5	0.000124668	0.1724	GMP reductase 2 OS=Homo sapiens OX=9606 GN=GMPR2 PE=1 SV=1
11	11	0.000132584	0.3039	Heterogeneous nuclear ribonucleoprotein L OS=Homo sapiens OX=9606 GN=HNRNPL PE=1 SV=2
6	6	9.64096e-05	0.1806	Mannose-1-phosphate guanyltransferase beta OS=Homo sapiens OX=9606 GN=GMPPB PE=1 SV=2
5	5	4.46398e-05	0.164	Phosphopantothenate--cysteine ligase OS=Homo sapiens OX=9606 GN=PPCS PE=1 SV=2
3	3	0.000136108	0.2255	Partner of Y14 and mago OS=Homo sapiens OX=9606 GN=PYM1 PE=1 SV=1
18	18	0.000135502	0.289	Heterogeneous nuclear ribonucleoprotein M OS=Homo sapiens OX=9606 GN=HNRNPM PE=1 SV=3
5	5	6.44435e-05	0.2149	Prostaglandin E synthase 2 OS=Homo sapiens OX=9606 GN=PTGES2 PE=1 SV=1
8	8	8.39081e-05	0.178	Bleomycin hydrolase OS=Homo sapiens OX=9606 GN=BLMH PE=1 SV=1
7	7	0.000118321	0.2597	Coatomer subunit epsilon OS=Homo sapiens OX=9606 GN=COPE PE=1 SV=3
3	3	1.1214e-05	0.0501	Guanylate cyclase soluble subunit beta-1 OS=Homo sapiens OX=9606 GN=GUCY1B1 PE=1 SV=1
5	5	5.26757e-05	0.145	Myc box-dependent-interacting protein 1 OS=Homo sapiens OX=9606 GN=BIN1 PE=1 SV=1
10	10	4.71752e-05	0.1146	Protein phosphatase 1 regulatory subunit 12A OS=Homo sapiens OX=9606 GN=PPP1R12A PE=1 SV=1
7	7	0.000161681	0.2609	Transcriptional activator protein Pur-alpha OS=Homo sapiens OX=9606 GN=PURA PE=1 SV=2
4	4	0.000140483	0.2381	Coatomer subunit zeta-2 OS=Homo sapiens OX=9606 GN=COPZ2 PE=2 SV=1
4	4	0.000216922	0.2596	Pterin-4-alpha-carbinolamine dehydratase OS=Homo sapiens OX=9606 GN=PCBD1 PE=1 SV=2
1	1	1.96643e-05	0.034	Ribosome biogenesis protein BRX1 homolog OS=Homo sapiens OX=9606 GN=BRIX1 PE=1 SV=2
2	2	1.68483e-05	0.0777	Short-chain specific acyl-CoA dehydrogenase, mitochondrial OS=Homo sapiens OX=9606 GN=ACADS PE=1 SV=1
2	2	0.000158872	0.1056	AP-2 complex subunit sigma OS=Homo sapiens OX=9606 GN=AP2S1 PE=1 SV=2
3	3	6.31044e-05	0.1212	AH receptor-interacting protein OS=Homo sapiens OX=9606 GN=AIP PE=1 SV=2
3	3	1.74937e-05	0.0363	Disks large-associated protein 4 OS=Homo sapiens OX=9606 GN=DLGAP4 PE=1 SV=3
4	4	9.59653e-05	0.2304	Eukaryotic translation initiation factor 4E OS=Homo sapiens OX=9606 GN=EIF4E PE=1 SV=2
12	12	0.000395991	0.2785	ATP synthase subunit gamma, mitochondrial OS=Homo sapiens OX=9606 GN=ATP5F1C PE=1 SV=1
6	6	2.86838e-05	0.0978	NHL repeat-containing protein 2 OS=Homo sapiens OX=9606 GN=NHLRC2 PE=1 SV=1
3	3	4.46603e-05	0.1213	TIP41-like protein OS=Homo sapiens OX=9606 GN=TIPRL PE=1 SV=2
6	6	2.72429e-05	0.1319	Protein arginine N-methyltransferase 5 OS=Homo sapiens OX=9606 GN=PRMT5 PE=1 SV=4
19	19	0.000250582	0.3276	Antithrombin-III OS=Homo sapiens OX=9606 GN=SERPINC1 PE=1 SV=1
1	1	3.94403e-05	0.1364	Telomerase RNA component interacting RNase OS=Homo sapiens OX=9606 GN=TRIR PE=1 SV=1
2	2	6.07836e-06	0.0578	Polypeptide N-acetylgalactosaminyltransferase 2 OS=Homo sapiens OX=9606 GN=GALNT2 PE=1 SV=1
2	2	3.89971e-05	0.1236	Deoxycytidylate deaminase OS=Homo sapiens OX=9606 GN=DCTD PE=1 SV=2
8	8	9.10831e-05	0.2127	Very-long-chain (3R)-3-hydroxyacyl-CoA dehydratase 3 OS=Homo sapiens OX=9606 GN=HACD3 PE=1 SV=2
1	1	3.53128e-05	0.0107	Reticulon-3 OS=Homo sapiens OX=9606 GN=RTN3 PE=1 SV=2
2	2	9.02795e-05	0.1734	Glycine cleavage system H protein, mitochondrial OS=Homo sapiens OX=9606 GN=GCSH PE=1 SV=2
1	1	6.98808e-05	0.0805	Oligosaccharyltransferase complex subunit OSTC OS=Homo sapiens OX=9606 GN=OSTC PE=1 SV=1
1	1	1.25298e-05	0.0397	Caspase-3 OS=Homo sapiens OX=9606 GN=CASP3 PE=1 SV=2
5	5	4.40857e-05	0.1155	Protein FAM98B OS=Homo sapiens OX=9606 GN=FAM98B PE=1 SV=2
1	1	4.21975e-05	0.0334	GTPase IMAP family member 4 OS=Homo sapiens OX=9606 GN=GIMAP4 PE=1 SV=1
1	1	3.37621e-06	0.0233	Inosine-5'-monophosphate dehydrogenase 1 OS=Homo sapiens OX=9606 GN=IMPDH1 PE=1 SV=2
1	1	1.67669e-05	0.0177	Transmembrane protein 200C OS=Homo sapiens OX=9606 GN=TMEM200C PE=2 SV=2
4	4	2.43102e-05	0.0679	Protein Niban 1 OS=Homo sapiens OX=9606 GN=NIBAN1 PE=1 SV=1
14	14	0.000180057	0.263	Complement component C9 OS=Homo sapiens OX=9606 GN=C9 PE=1 SV=2
9	9	8.53462e-05	0.2693	Flotillin-1 OS=Homo sapiens OX=9606 GN=FLOT1 PE=1 SV=3
7	7	7.13167e-05	0.2712	IgG receptor FcRn large subunit p51 OS=Homo sapiens OX=9606 GN=FCGRT PE=1 SV=1
5	5	2.76187e-05	0.1724	NADH dehydrogenase [ubiquinone] 1 alpha subcomplex subunit 9, mitochondrial OS=Homo sapiens OX=9606 GN=NDUFA9 PE=1 SV=2
1	1	3.54158e-05	0.0241	Monocarboxylate transporter 8 OS=Homo sapiens OX=9606 GN=SLC16A2 PE=1 SV=2
6	6	2.15129e-05	0.0702	Catenin delta-1 OS=Homo sapiens OX=9606 GN=CTNND1 PE=1 SV=1
1	1	3.76087e-05	0.0341	Leukocyte surface antigen CD47 OS=Homo sapiens OX=9606 GN=CD47 PE=1 SV=1
5	5	4.50097e-05	0.2305	Secretory carrier-associated membrane protein 3 OS=Homo sapiens OX=9606 GN=SCAMP3 PE=1 SV=3
7	7	3.15881e-05	0.0819	Prostaglandin F2 receptor negative regulator OS=Homo sapiens OX=9606 GN=PTGFRN PE=1 SV=2
4	4	2.4194e-05	0.071	1-phosphatidylinositol 4,5-bisphosphate phosphodiesterase delta-3 OS=Homo sapiens OX=9606 GN=PLCD3 PE=1 SV=3
3	3	7.03529e-05	0.3108	Single-stranded DNA-binding protein, mitochondrial OS=Homo sapiens OX=9606 GN=SSBP1 PE=1 SV=1
2	2	2.69947e-05	0.0533	LanC-like protein 2 OS=Homo sapiens OX=9606 GN=LANCL2 PE=1 SV=1
3	3	1.87885e-05	0.0423	EMILIN-1 OS=Homo sapiens OX=9606 GN=EMILIN1 PE=1 SV=3
3	3	1.99087e-05	0.0707	Sialate O-acetylesterase OS=Homo sapiens OX=9606 GN=SIAE PE=1 SV=1
1	1	9.48291e-06	0.0246	Histone-lysine N-methyltransferase SETD7 OS=Homo sapiens OX=9606 GN=SETD7 PE=1 SV=1
1	1	1.47482e-05	0.0453	Cysteine-rich with EGF-like domain protein 2 OS=Homo sapiens OX=9606 GN=CRELD2 PE=1 SV=1
2	2	5.18022e-05	0.1144	Dermatopontin OS=Homo sapiens OX=9606 GN=DPT PE=1 SV=2
2	2	3.55974e-05	0.1026	Calcineurin B homologous protein 1 OS=Homo sapiens OX=9606 GN=CHP1 PE=1 SV=3
1	1	1.30971e-05	0.0491	Keratinocyte-associated transmembrane protein 2 OS=Homo sapiens OX=9606 GN=KCT2 PE=1 SV=2
1	1	7.02296e-07	0.0053	Neurogenic locus notch homolog protein 2 OS=Homo sapiens OX=9606 GN=NOTCH2 PE=1 SV=3
4	4	2.43846e-05	0.1593	Tumor necrosis factor receptor superfamily member 16 OS=Homo sapiens OX=9606 GN=NGFR PE=1 SV=1
4	4	7.77032e-05	0.2537	5'(3')-deoxyribonucleotidase, cytosolic type OS=Homo sapiens OX=9606 GN=NT5C PE=1 SV=2
1	1	3.58548e-06	0.0155	Serine/threonine-protein kinase 10 OS=Homo sapiens OX=9606 GN=STK10 PE=1 SV=1
1	1	5.6034e-07	0.0055	Triple functional domain protein OS=Homo sapiens OX=9606 GN=TRIO PE=1 SV=2
4	4	6.38591e-06	0.0598	2'-5'-oligoadenylate synthase 3 OS=Homo sapiens OX=9606 GN=OAS3 PE=1 SV=3
2	2	1.02989e-05	0.0653	ERI1 exoribonuclease 3 OS=Homo sapiens OX=9606 GN=ERI3 PE=1 SV=2
1	1	7.85236e-06	0.0543	Vacuolar protein sorting-associated protein 28 homolog OS=Homo sapiens OX=9606 GN=VPS28 PE=1 SV=1
2	2	2.85893e-06	0.0181	SWI/SNF complex subunit SMARCC2 OS=Homo sapiens OX=9606 GN=SMARCC2 PE=1 SV=1
2	2	4.18666e-06	0.0253	Outer dense fiber protein 2 OS=Homo sapiens OX=9606 GN=ODF2 PE=1 SV=1
1	1	2.31075e-06	0.0146	Semaphorin-3C OS=Homo sapiens OX=9606 GN=SEMA3C PE=2 SV=2
1	1	1.66702e-06	0.0106	Importin-9 OS=Homo sapiens OX=9606 GN=IPO9 PE=1 SV=3
1	1	8.10922e-07	0.0047	Dedicator of cytokinesis protein 7 OS=Homo sapiens OX=9606 GN=DOCK7 PE=1 SV=4
56	56	0.00101083	0.7067	Fibrinogen beta chain OS=Homo sapiens OX=9606 GN=FGB PE=1 SV=2
36	36	0.000680078	0.4713	Calnexin OS=Homo sapiens OX=9606 GN=CANX PE=1 SV=2
38	38	0.000514016	0.5111	Trifunctional enzyme subunit alpha, mitochondrial OS=Homo sapiens OX=9606 GN=HADHA PE=1 SV=2
23	23	0.000502771	0.4617	T-complex protein 1 subunit beta OS=Homo sapiens OX=9606 GN=CCT2 PE=1 SV=4
10	10	0.000201699	0.2917	Dolichyl-diphosphooligosaccharide--protein glycosyltransferase 48 kDa subunit OS=Homo sapiens OX=9606 GN=DDOST PE=1 SV=4
14	14	0.000514438	0.5455	Chloride intracellular channel protein 4 OS=Homo sapiens OX=9606 GN=CLIC4 PE=1 SV=4
6	6	3.03785e-05	0.186	PDZ and LIM domain protein 7 OS=Homo sapiens OX=9606 GN=PDLIM7 PE=1 SV=1
5	5	1.28955e-05	0.0552	Inter-alpha-trypsin inhibitor heavy chain H5 OS=Homo sapiens OX=9606 GN=ITIH5 PE=2 SV=2
11	11	0.000723072	0.5119	Actin-related protein 2/3 complex subunit 4 OS=Homo sapiens OX=9606 GN=ARPC4 PE=1 SV=3
11	11	0.000125649	0.1858	Acylamino-acid-releasing enzyme OS=Homo sapiens OX=9606 GN=APEH PE=1 SV=4
18	18	9.43137e-05	0.2346	Extended synaptotagmin-1 OS=Homo sapiens OX=9606 GN=ESYT1 PE=1 SV=1
3	3	0.000136108	0.3235	Alpha-hemoglobin-stabilizing protein OS=Homo sapiens OX=9606 GN=AHSP PE=1 SV=1
4	4	0.000120414	0.2	Complement C1q subcomponent subunit C OS=Homo sapiens OX=9606 GN=C1QC PE=1 SV=3
4	4	0.000145626	0.1783	Translocon-associated protein subunit alpha OS=Homo sapiens OX=9606 GN=SSR1 PE=1 SV=3
52	52	0.000256592	0.3609	Collagen alpha-1(VI) chain OS=Homo sapiens OX=9606 GN=COL6A1 PE=1 SV=3
15	15	0.000235383	0.383	26S proteasome non-ATPase regulatory subunit 13 OS=Homo sapiens OX=9606 GN=PSMD13 PE=1 SV=2
10	10	6.60891e-05	0.1327	Eukaryotic translation initiation factor 3 subunit B OS=Homo sapiens OX=9606 GN=EIF3B PE=1 SV=3
8	8	7.2994e-05	0.133	Dipeptidyl peptidase 3 OS=Homo sapiens OX=9606 GN=DPP3 PE=1 SV=2
4	4	0.000328314	0.3964	Cytochrome b-c1 complex subunit 7 OS=Homo sapiens OX=9606 GN=UQCRB PE=1 SV=2
11	11	0.000504296	0.4872	Proteasome subunit alpha type-2 OS=Homo sapiens OX=9606 GN=PSMA2 PE=1 SV=2
9	9	0.000425403	0.2918	THO complex subunit 4 OS=Homo sapiens OX=9606 GN=ALYREF PE=1 SV=3
13	13	0.000516218	0.5696	40S ribosomal protein S11 OS=Homo sapiens OX=9606 GN=RPS11 PE=1 SV=3
5	5	2.24498e-05	0.0737	Carnitine O-palmitoyltransferase 1, liver isoform OS=Homo sapiens OX=9606 GN=CPT1A PE=1 SV=2
14	14	0.000260306	0.4524	Nucleobindin-2 OS=Homo sapiens OX=9606 GN=NUCB2 PE=1 SV=3
4	4	1.82671e-05	0.1237	Vasodilator-stimulated phosphoprotein OS=Homo sapiens OX=9606 GN=VASP PE=1 SV=3
12	12	0.000137003	0.2652	Ubiquitin carboxyl-terminal hydrolase 14 OS=Homo sapiens OX=9606 GN=USP14 PE=1 SV=3
10	10	0.000137215	0.2326	Long-chain specific acyl-CoA dehydrogenase, mitochondrial OS=Homo sapiens OX=9606 GN=ACADL PE=1 SV=2
7	7	8.59095e-05	0.2739	Mitochondrial carrier homolog 2 OS=Homo sapiens OX=9606 GN=MTCH2 PE=1 SV=1
4	4	8.20784e-05	0.1791	HLA class II histocompatibility antigen gamma chain OS=Homo sapiens OX=9606 GN=CD74 PE=1 SV=3
4	4	0.000272215	0.2206	40S ribosomal protein S5 OS=Homo sapiens OX=9606 GN=RPS5 PE=1 SV=4
1	1	9.43137e-06	0.1413	Tumor necrosis factor alpha-induced protein 8-like protein 2 OS=Homo sapiens OX=9606 GN=TNFAIP8L2 PE=1 SV=1
2	2	7.47545e-05	0.0585	Cytochrome c1, heme protein, mitochondrial OS=Homo sapiens OX=9606 GN=CYC1 PE=1 SV=3
2	2	4.77406e-06	0.0509	Procollagen-lysine,2-oxoglutarate 5-dioxygenase 1 OS=Homo sapiens OX=9606 GN=PLOD1 PE=1 SV=2
1	1	9.53501e-06	0.033	Myeloid cell surface antigen CD33 OS=Homo sapiens OX=9606 GN=CD33 PE=1 SV=2
2	2	5.13424e-05	0.1243	Succinate dehydrogenase cytochrome b560 subunit, mitochondrial OS=Homo sapiens OX=9606 GN=SDHC PE=1 SV=1
1	1	7.73733e-05	0.0701	Glutaredoxin-related protein 5, mitochondrial OS=Homo sapiens OX=9606 GN=GLRX5 PE=1 SV=2
5	5	0.000115143	0.2085	BAG family molecular chaperone regulator 2 OS=Homo sapiens OX=9606 GN=BAG2 PE=1 SV=1
5	5	0.000108461	0.2138	Adapter molecule crk OS=Homo sapiens OX=9606 GN=CRK PE=1 SV=2
11	11	0.000307372	0.3875	Ubiquitin thioesterase OTUB1 OS=Homo sapiens OX=9606 GN=OTUB1 PE=1 SV=2
7	7	0.000408973	0.2548	60S ribosomal protein L24 OS=Homo sapiens OX=9606 GN=RPL24 PE=1 SV=1
3	3	1.88116e-05	0.0813	Septin-5 OS=Homo sapiens OX=9606 GN=SEPTIN5 PE=1 SV=1
1	1	4.52509e-06	0.0156	Patched domain-containing protein 3 OS=Homo sapiens OX=9606 GN=PTCHD3 PE=1 SV=3
11	11	5.03006e-05	0.1667	Guanylate cyclase soluble subunit alpha-1 OS=Homo sapiens OX=9606 GN=GUCY1A1 PE=1 SV=2
4	4	0.000132851	0.2488	COP9 signalosome complex subunit 8 OS=Homo sapiens OX=9606 GN=COPS8 PE=1 SV=1
5	5	0.000116208	0.3661	Tumor protein D52 OS=Homo sapiens OX=9606 GN=TPD52 PE=1 SV=2
7	7	0.000135029	0.268	ATP-dependent (S)-NAD(P)H-hydrate dehydratase OS=Homo sapiens OX=9606 GN=NAXD PE=1 SV=1
11	11	9.15891e-05	0.3083	Protein phosphatase 1 regulatory subunit 7 OS=Homo sapiens OX=9606 GN=PPP1R7 PE=1 SV=1
1	1	4.00779e-06	0.0139	GRB10-interacting GYF protein 2 OS=Homo sapiens OX=9606 GN=GIGYF2 PE=1 SV=1
7	7	6.31928e-05	0.2829	Sorbitol dehydrogenase OS=Homo sapiens OX=9606 GN=SORD PE=1 SV=4
6	6	1.80256e-05	0.0774	Microtubule-associated protein 1S OS=Homo sapiens OX=9606 GN=MAP1S PE=1 SV=2
4	4	3.72398e-05	0.0923	Ras GTPase-activating protein-binding protein 1 OS=Homo sapiens OX=9606 GN=G3BP1 PE=1 SV=1
3	3	1.00747e-05	0.0537	Thimet oligopeptidase OS=Homo sapiens OX=9606 GN=THOP1 PE=1 SV=2
2	2	0.000276082	0.5	Thymosin beta-4 OS=Homo sapiens OX=9606 GN=TMSB4X PE=1 SV=2
5	5	6.53488e-05	0.1402	Methionine aminopeptidase 2 OS=Homo sapiens OX=9606 GN=METAP2 PE=1 SV=1
2	2	3.96657e-06	0.0263	Ubiquitin-protein ligase E3A OS=Homo sapiens OX=9606 GN=UBE3A PE=1 SV=4
7	7	7.36219e-05	0.203	PDZ and LIM domain protein 4 OS=Homo sapiens OX=9606 GN=PDLIM4 PE=1 SV=2
3	3	7.67864e-06	0.0387	Serine/arginine repetitive matrix protein 1 OS=Homo sapiens OX=9606 GN=SRRM1 PE=1 SV=2
4	4	7.86819e-05	0.131	DnaJ homolog subfamily A member 1 OS=Homo sapiens OX=9606 GN=DNAJA1 PE=1 SV=2
2	2	8.87658e-06	0.032	Protein VAC14 homolog OS=Homo sapiens OX=9606 GN=VAC14 PE=1 SV=1
1	1	2.71576e-06	0.0219	CD2-associated protein OS=Homo sapiens OX=9606 GN=CD2AP PE=1 SV=1
8	8	4.51279e-05	0.2695	Mannose-6-phosphate isomerase OS=Homo sapiens OX=9606 GN=MPI PE=1 SV=2
12	12	0.000236062	0.4559	Insulin-like growth factor-binding protein 5 OS=Homo sapiens OX=9606 GN=IGFBP5 PE=1 SV=1
10	10	9.53065e-05	0.2746	CD177 antigen OS=Homo sapiens OX=9606 GN=CD177 PE=1 SV=2
4	4	6.72625e-06	0.0543	Protein transport protein Sec24D OS=Homo sapiens OX=9606 GN=SEC24D PE=1 SV=2
2	2	7.83464e-06	0.0474	EGF-containing fibulin-like extracellular matrix protein 2 OS=Homo sapiens OX=9606 GN=EFEMP2 PE=1 SV=3
2	2	2.94131e-05	0.2203	Cytochrome c oxidase assembly protein COX20, mitochondrial OS=Homo sapiens OX=9606 GN=COX20 PE=1 SV=2
2	2	4.54683e-05	0.1266	Secretory carrier-associated membrane protein 4 OS=Homo sapiens OX=9606 GN=SCAMP4 PE=1 SV=1
1	1	1.77079e-06	0.0143	Ankycorbin OS=Homo sapiens OX=9606 GN=RAI14 PE=1 SV=2
2	2	1.31468e-05	0.0485	Anoctamin-10 OS=Homo sapiens OX=9606 GN=ANO10 PE=1 SV=2
1	1	9.35511e-06	0.0323	Solute carrier family 35 member F6 OS=Homo sapiens OX=9606 GN=SLC35F6 PE=1 SV=1
2	2	6.05362e-05	0.1395	NADH dehydrogenase [ubiquinone] 1 beta subcomplex subunit 10 OS=Homo sapiens OX=9606 GN=NDUFB10 PE=1 SV=3
2	2	7.32998e-06	0.0106	Zinc finger protein 268 OS=Homo sapiens OX=9606 GN=ZNF268 PE=1 SV=2
2	2	1.88833e-06	0.018	Collagen alpha-1(V) chain OS=Homo sapiens OX=9606 GN=COL5A1 PE=1 SV=3
1	1	2.96645e-05	0.0684	Immunoglobulin lambda variable 1-51 OS=Homo sapiens OX=9606 GN=IGLV1-51 PE=1 SV=2
1	1	2.51503e-05	0.0725	39S ribosomal protein L54, mitochondrial OS=Homo sapiens OX=9606 GN=MRPL54 PE=1 SV=1
1	1	2.05775e-05	0.0395	CD151 antigen OS=Homo sapiens OX=9606 GN=CD151 PE=1 SV=3
1	1	6.52396e-06	0.0188	Neutral amino acid transporter A OS=Homo sapiens OX=9606 GN=SLC1A4 PE=1 SV=1
1	1	8.34314e-06	0.0457	Ena/VASP-like protein OS=Homo sapiens OX=9606 GN=EVL PE=1 SV=2
2	2	3.99549e-06	0.0307	Zinc finger CCCH domain-containing protein 4 OS=Homo sapiens OX=9606 GN=ZC3H4 PE=1 SV=3
1	1	7.83818e-07	0.0063	Sortilin-related receptor OS=Homo sapiens OX=9606 GN=SORL1 PE=1 SV=2
1	1	1.57047e-05	0.0543	Stromal cell-derived factor 2-like protein 1 OS=Homo sapiens OX=9606 GN=SDF2L1 PE=1 SV=2
1	1	1.05494e-05	0.0395	Protein TSSC4 OS=Homo sapiens OX=9606 GN=TSSC4 PE=1 SV=3
2	2	3.15236e-06	0.02
1	1	4.52509e-06	0.0248	tRNA (cytosine(34)-C(5))-methyltransferase OS=Homo sapiens OX=9606 GN=NSUN2 PE=1 SV=2
1	1	4.46111e-06	0.0257	Ethanolamine-phosphate cytidylyltransferase OS=Homo sapiens OX=9606 GN=PCYT2 PE=1 SV=1
8	8	1.84287e-05	0.0823	Integrin alpha-6 OS=Homo sapiens OX=9606 GN=ITGA6 PE=1 SV=5
6	6	1.88884e-05	0.0898	Diacylglycerol kinase alpha OS=Homo sapiens OX=9606 GN=DGKA PE=1 SV=3
6	6	9.85207e-06	0.0503	Structural maintenance of chromosomes protein 1A OS=Homo sapiens OX=9606 GN=SMC1A PE=1 SV=2
3	3	1.55291e-05	0.0805	Transducin beta-like protein 2 OS=Homo sapiens OX=9606 GN=TBL2 PE=1 SV=1
1	1	4.57882e-06	0.0501	Armadillo repeat-containing X-linked protein 3 OS=Homo sapiens OX=9606 GN=ARMCX3 PE=1 SV=1
1	1	1.95205e-06	0.0146	Oxysterol-binding protein-related protein 8 OS=Homo sapiens OX=9606 GN=OSBPL8 PE=1 SV=3
1	1	1.81145e-06	0.0157	Exosome complex exonuclease RRP44 OS=Homo sapiens OX=9606 GN=DIS3 PE=1 SV=2
2	2	1.41663e-05	0.049	Interferon-induced protein with tetratricopeptide repeats 3 OS=Homo sapiens OX=9606 GN=IFIT3 PE=1 SV=1
1	1	9.15764e-06	0.0264	Galactose-1-phosphate uridylyltransferase OS=Homo sapiens OX=9606 GN=GALT PE=1 SV=3
24	24	0.000496865	0.5453	Cytosolic non-specific dipeptidase OS=Homo sapiens OX=9606 GN=CNDP2 PE=1 SV=2
31	31	0.00012166	0.2725	Bifunctional glutamate/proline--tRNA ligase OS=Homo sapiens OX=9606 GN=EPRS PE=1 SV=5
18	18	0.000758051	0.4549	F-actin-capping protein subunit beta OS=Homo sapiens OX=9606 GN=CAPZB PE=1 SV=4
20	20	0.000307967	0.2507	Nucleolin OS=Homo sapiens OX=9606 GN=NCL PE=1 SV=3
28	28	0.000544722	0.4305	CD166 antigen OS=Homo sapiens OX=9606 GN=ALCAM PE=1 SV=2
16	16	0.000247375	0.3585	RuvB-like 2 OS=Homo sapiens OX=9606 GN=RUVBL2 PE=1 SV=3
26	26	0.00037667	0.4264	Protein disulfide-isomerase A4 OS=Homo sapiens OX=9606 GN=PDIA4 PE=1 SV=2
10	10	0.000526655	0.3184	Proteasome subunit beta type-2 OS=Homo sapiens OX=9606 GN=PSMB2 PE=1 SV=1
13	13	0.000356268	0.2815	Enoyl-CoA delta isomerase 1, mitochondrial OS=Homo sapiens OX=9606 GN=ECI1 PE=1 SV=1
15	15	0.000756836	0.63	Brain acid soluble protein 1 OS=Homo sapiens OX=9606 GN=BASP1 PE=1 SV=2
13	13	0.000232959	0.3444	Inosine-5'-monophosphate dehydrogenase 2 OS=Homo sapiens OX=9606 GN=IMPDH2 PE=1 SV=2
9	9	0.000364507	0.379	ADP-sugar pyrophosphatase OS=Homo sapiens OX=9606 GN=NUDT5 PE=1 SV=1
23	23	0.000447838	0.5753	GDP-mannose 4,6 dehydratase OS=Homo sapiens OX=9606 GN=GMDS PE=1 SV=1
14	14	5.89776e-05	0.1648	Exportin-2 OS=Homo sapiens OX=9606 GN=CSE1L PE=1 SV=3
8	8	0.00119213	0.513	60S ribosomal protein L30 OS=Homo sapiens OX=9606 GN=RPL30 PE=1 SV=2
13	13	0.000419747	0.4621	Proteasome subunit beta type-7 OS=Homo sapiens OX=9606 GN=PSMB7 PE=1 SV=1
9	9	0.000197844	0.2932	Ethylmalonyl-CoA decarboxylase OS=Homo sapiens OX=9606 GN=ECHDC1 PE=1 SV=2
19	19	0.000211709	0.4344	Atlastin-3 OS=Homo sapiens OX=9606 GN=ATL3 PE=1 SV=1
6	6	0.000301115	0.2968	Transmembrane emp24 domain-containing protein 10 OS=Homo sapiens OX=9606 GN=TMED10 PE=1 SV=2
7	7	0.00028015	0.4036	Adenylate kinase 4, mitochondrial OS=Homo sapiens OX=9606 GN=AK4 PE=1 SV=1
6	6	0.000327596	0.2194	60S ribosomal protein L19 OS=Homo sapiens OX=9606 GN=RPL19 PE=1 SV=1
8	8	2.76396e-05	0.1013	Pyruvate dehydrogenase phosphatase regulatory subunit, mitochondrial OS=Homo sapiens OX=9606 GN=PDPR PE=1 SV=2
13	13	8.76579e-05	0.1303	Collagen alpha-2(I) chain OS=Homo sapiens OX=9606 GN=COL1A2 PE=1 SV=7
4	4	4.18621e-05	0.1096	Adenylosuccinate synthetase isozyme 2 OS=Homo sapiens OX=9606 GN=ADSS PE=1 SV=3
4	4	0.000401707	0.463	ATP synthase-coupling factor 6, mitochondrial OS=Homo sapiens OX=9606 GN=ATP5PF PE=1 SV=1
91	91	6.95974e-05	0.2505	Apolipoprotein B-100 OS=Homo sapiens OX=9606 GN=APOB PE=1 SV=2
12	12	0.000279495	0.3389	Adipocyte plasma membrane-associated protein OS=Homo sapiens OX=9606 GN=APMAP PE=1 SV=2
6	6	7.71277e-05	0.1741	Mitochondrial antiviral-signaling protein OS=Homo sapiens OX=9606 GN=MAVS PE=1 SV=2
6	6	8.75297e-05	0.1557	26S proteasome non-ATPase regulatory subunit 12 OS=Homo sapiens OX=9606 GN=PSMD12 PE=1 SV=3
4	4	0.000316774	0.3175	Small nuclear ribonucleoprotein Sm D3 OS=Homo sapiens OX=9606 GN=SNRPD3 PE=1 SV=1
4	4	0.00024791	0.35	Alpha-synuclein OS=Homo sapiens OX=9606 GN=SNCA PE=1 SV=1
7	7	0.000137981	0.211	Deaminated glutathione amidase OS=Homo sapiens OX=9606 GN=NIT1 PE=1 SV=2
6	6	0.000105174	0.2323	Nicotinate-nucleotide pyrophosphorylase [carboxylating] OS=Homo sapiens OX=9606 GN=QPRT PE=1 SV=3
6	6	0.000615777	0.4624	SH3 domain-binding glutamic acid-rich-like protein 3 OS=Homo sapiens OX=9606 GN=SH3BGRL3 PE=1 SV=1
5	5	7.72421e-05	0.2047	Na(+)/H(+) exchange regulatory cofactor NHE-RF2 OS=Homo sapiens OX=9606 GN=SLC9A3R2 PE=1 SV=2
11	11	8.6027e-05	0.2256	Switch-associated protein 70 OS=Homo sapiens OX=9606 GN=SWAP70 PE=1 SV=1
2	2	6.70028e-05	0.0849	Ras-related protein Rab-34 OS=Homo sapiens OX=9606 GN=RAB34 PE=1 SV=1
3	3	0.000153121	0.2941	SNARE-associated protein Snapin OS=Homo sapiens OX=9606 GN=SNAPIN PE=1 SV=1
8	8	0.000135495	0.2883	Eukaryotic translation initiation factor 2 subunit 2 OS=Homo sapiens OX=9606 GN=EIF2S2 PE=1 SV=2
10	10	1.46239e-05	0.0543	U5 small nuclear ribonucleoprotein 200 kDa helicase OS=Homo sapiens OX=9606 GN=SNRNP200 PE=1 SV=2
8	8	0.000136554	0.2885	NADH-cytochrome b5 reductase 1 OS=Homo sapiens OX=9606 GN=CYB5R1 PE=1 SV=1
2	2	4.93705e-06	0.0398	RING finger protein 214 OS=Homo sapiens OX=9606 GN=RNF214 PE=1 SV=2
1	1	4.88837e-06	0.0338	Uncharacterized protein FLJ45252 OS=Homo sapiens OX=9606 PE=2 SV=2
1	1	1.92108e-05	0.0664	Cyclic AMP-dependent transcription factor ATF-1 OS=Homo sapiens OX=9606 GN=ATF1 PE=1 SV=2
2	2	0.000510404	0.2157	Parathymosin OS=Homo sapiens OX=9606 GN=PTMS PE=1 SV=2
1	1	3.14569e-05	0.0363	DNA fragmentation factor subunit alpha OS=Homo sapiens OX=9606 GN=DFFA PE=1 SV=1
19	19	7.73186e-05	0.2244	Solute carrier family 12 member 2 OS=Homo sapiens OX=9606 GN=SLC12A2 PE=1 SV=1
2	2	6.19776e-05	0.0969	Protein RER1 OS=Homo sapiens OX=9606 GN=RER1 PE=1 SV=1
6	6	0.000180886	0.2313	Leucine-rich repeat-containing protein 59 OS=Homo sapiens OX=9606 GN=LRRC59 PE=1 SV=1
2	2	2.86649e-06	0.0083
1	1	1.6143e-05	0.0698	Vesicle transport protein SFT2C OS=Homo sapiens OX=9606 GN=SFT2D3 PE=2 SV=1
1	1	3.716e-06	0.01	Enhancer of mRNA-decapping protein 4 OS=Homo sapiens OX=9606 GN=EDC4 PE=1 SV=1
1	1	3.53797e-06	0.0163	Ubiquitin carboxyl-terminal hydrolase 15 OS=Homo sapiens OX=9606 GN=USP15 PE=1 SV=3
18	18	0.000484883	0.5919	Prohibitin OS=Homo sapiens OX=9606 GN=PHB PE=1 SV=1
9	9	4.39662e-05	0.1952	Vinexin OS=Homo sapiens OX=9606 GN=SORBS3 PE=1 SV=2
7	7	3.34896e-05	0.1263	Peptidyl-prolyl cis-trans isomerase FKBP9 OS=Homo sapiens OX=9606 GN=FKBP9 PE=1 SV=2
9	9	0.000170135	0.3765	Cathepsin G OS=Homo sapiens OX=9606 GN=CTSG PE=1 SV=2
2	2	1.23295e-05	0.0373	Methylcrotonoyl-CoA carboxylase beta chain, mitochondrial OS=Homo sapiens OX=9606 GN=MCCC2 PE=1 SV=1
1	1	5.57102e-06	0.0177	Immunity-related GTPase family Q protein OS=Homo sapiens OX=9606 GN=IRGQ PE=1 SV=1
2	2	0.000163155	0.1453	60S ribosomal protein L34 OS=Homo sapiens OX=9606 GN=RPL34 PE=1 SV=3
1	1	3.33085e-06	0.0211	ADP-ribosylation factor GTPase-activating protein 2 OS=Homo sapiens OX=9606 GN=ARFGAP2 PE=1 SV=1
4	4	2.46735e-05	0.109	Synaptotagmin-1 OS=Homo sapiens OX=9606 GN=SYT1 PE=1 SV=1
3	3	0.000111719	0.103	Synaptogyrin-1 OS=Homo sapiens OX=9606 GN=SYNGR1 PE=1 SV=2
3	3	4.79826e-05	0.1751	Grancalcin OS=Homo sapiens OX=9606 GN=GCA PE=1 SV=2
4	4	0.000117368	0.1449	Claudin-11 OS=Homo sapiens OX=9606 GN=CLDN11 PE=1 SV=2
2	2	5.01915e-06	0.0174	Palladin OS=Homo sapiens OX=9606 GN=PALLD PE=1 SV=3
2	2	6.54857e-05	0.1792	Cytochrome c oxidase assembly factor 3 homolog, mitochondrial OS=Homo sapiens OX=9606 GN=COA3 PE=1 SV=1
1	1	2.82634e-06	0.0106	Multimerin-1 OS=Homo sapiens OX=9606 GN=MMRN1 PE=1 SV=3
1	1	7.67864e-05	0.0442	ATP synthase subunit a OS=Homo sapiens OX=9606 GN=MT-ATP6 PE=1 SV=1
1	1	8.49285e-06	0.0163	Immunoglobulin superfamily member 8 OS=Homo sapiens OX=9606 GN=IGSF8 PE=1 SV=1
6	6	2.37397e-05	0.0834	Pre-B-cell leukemia transcription factor-interacting protein 1 OS=Homo sapiens OX=9606 GN=PBXIP1 PE=1 SV=1
3	3	1.6633e-05	0.0895	Dehydrogenase/reductase SDR family member 1 OS=Homo sapiens OX=9606 GN=DHRS1 PE=1 SV=1
8	8	4.56677e-05	0.1579	Cell surface glycoprotein MUC18 OS=Homo sapiens OX=9606 GN=MCAM PE=1 SV=2
2	2	1.73972e-05	0.0526	Translocation protein SEC62 OS=Homo sapiens OX=9606 GN=SEC62 PE=1 SV=1
4	4	4.40264e-06	0.019	TRIO and F-actin-binding protein OS=Homo sapiens OX=9606 GN=TRIOBP PE=1 SV=3
1	1	2.7766e-05	0.096	Splicing factor 3B subunit 6 OS=Homo sapiens OX=9606 GN=SF3B6 PE=1 SV=1
1	1	7.40031e-06	0.0277	Zinc transporter SLC39A7 OS=Homo sapiens OX=9606 GN=SLC39A7 PE=1 SV=2
3	3	2.82941e-05	0.0888	Protein FAM234A OS=Homo sapiens OX=9606 GN=FAM234A PE=1 SV=1
1	1	5.07914e-06	0.0117	Leucyl-cystinyl aminopeptidase OS=Homo sapiens OX=9606 GN=LNPEP PE=1 SV=3
1	1	5.2587e-05	0.0707	DnaJ homolog subfamily C member 5 OS=Homo sapiens OX=9606 GN=DNAJC5 PE=1 SV=1
1	1	3.40269e-05	0.0719	NADH dehydrogenase [ubiquinone] 1 beta subcomplex subunit 11, mitochondrial OS=Homo sapiens OX=9606 GN=NDUFB11 PE=1 SV=1
1	1	2.44763e-06	0.0183	ATP-binding cassette sub-family F member 3 OS=Homo sapiens OX=9606 GN=ABCF3 PE=1 SV=2
1	1	2.04161e-05	0.0471	Serine racemase OS=Homo sapiens OX=9606 GN=SRR PE=1 SV=1
2	2	2.11631e-05	0.0854	Transcription factor A, mitochondrial OS=Homo sapiens OX=9606 GN=TFAM PE=1 SV=1
3	3	1.30725e-05	0.0621	Coiled-coil domain-containing protein 9 OS=Homo sapiens OX=9606 GN=CCDC9 PE=1 SV=1
2	2	4.63075e-06	0.0227	Collagen alpha-2(V) chain OS=Homo sapiens OX=9606 GN=COL5A2 PE=1 SV=3
5	5	7.51786e-05	0.231	Putative hydroxypyruvate isomerase OS=Homo sapiens OX=9606 GN=HYI PE=1 SV=2
2	2	2.46152e-05	0.0957	High mobility group nucleosome-binding domain-containing protein 5 OS=Homo sapiens OX=9606 GN=HMGN5 PE=1 SV=1
1	1	1.12687e-05	0.0649	Jupiter microtubule associated homolog 1 OS=Homo sapiens OX=9606 GN=JPT1 PE=1 SV=3
3	3	2.42709e-05	0.1119	3-hydroxyanthranilate 3,4-dioxygenase OS=Homo sapiens OX=9606 GN=HAAO PE=1 SV=2
1	1	1.34109e-06	0.0124	CLIP-associating protein 2 OS=Homo sapiens OX=9606 GN=CLASP2 PE=1 SV=3
1	1	5.22703e-06	0.0452	Cysteine and histidine-rich domain-containing protein 1 OS=Homo sapiens OX=9606 GN=CHORDC1 PE=1 SV=2
1	1	1.27134e-05	0.0293	Arginine and glutamate-rich protein 1 OS=Homo sapiens OX=9606 GN=ARGLU1 PE=1 SV=1
6	6	3.08054e-05	0.1361	Protein O-glucosyltransferase 3 OS=Homo sapiens OX=9606 GN=POGLUT3 PE=1 SV=2
4	4	3.54158e-05	0.1574	Mas-related G-protein coupled receptor member F OS=Homo sapiens OX=9606 GN=MRGPRF PE=2 SV=1
4	4	1.28737e-05	0.0742	Xaa-Pro aminopeptidase 2 OS=Homo sapiens OX=9606 GN=XPNPEP2 PE=1 SV=3
2	2	2.34035e-06	0.0196	Tyrosine-protein kinase BAZ1B OS=Homo sapiens OX=9606 GN=BAZ1B PE=1 SV=2
3	3	5.90263e-05	0.2517	Angiogenin OS=Homo sapiens OX=9606 GN=ANG PE=1 SV=1
3	3	9.08572e-06	0.055	Nucleolar transcription factor 1 OS=Homo sapiens OX=9606 GN=UBTF PE=1 SV=1
1	1	4.03575e-05	0.1744	Splicing factor 3B subunit 5 OS=Homo sapiens OX=9606 GN=SF3B5 PE=1 SV=1
1	1	6.0256e-06	0.0486	Syntaxin-2 OS=Homo sapiens OX=9606 GN=STX2 PE=1 SV=3
1	1	1.06465e-06	0.008	Protein scribble homolog OS=Homo sapiens OX=9606 GN=SCRIB PE=1 SV=4
1	1	2.59398e-06	0.0224	Protein adenylyltransferase SelO, mitochondrial OS=Homo sapiens OX=9606 GN=SELENOO PE=1 SV=3
1	1	2.31692e-06	0.0174	Semaphorin-3B OS=Homo sapiens OX=9606 GN=SEMA3B PE=2 SV=1
2	2	1.20095e-05	0.1246
1	1	4.47838e-06	0.0206	Discoidin, CUB and LCCL domain-containing protein 2 OS=Homo sapiens OX=9606 GN=DCBLD2 PE=1 SV=1
1	1	9.32996e-06	0.0591	Dynactin subunit 3 OS=Homo sapiens OX=9606 GN=DCTN3 PE=1 SV=1
25	25	5.8903e-05	0.188	Glycogen debranching enzyme OS=Homo sapiens OX=9606 GN=AGL PE=1 SV=3
27	27	0.000392115	0.4336	Very long-chain specific acyl-CoA dehydrogenase, mitochondrial OS=Homo sapiens OX=9606 GN=ACADVL PE=1 SV=1
19	19	0.000280815	0.3164	Src substrate cortactin OS=Homo sapiens OX=9606 GN=CTTN PE=1 SV=2
13	13	0.000201485	0.2397	26S proteasome non-ATPase regulatory subunit 3 OS=Homo sapiens OX=9606 GN=PSMD3 PE=1 SV=2
12	12	0.000180343	0.3627	Fumarate hydratase, mitochondrial OS=Homo sapiens OX=9606 GN=FH PE=1 SV=3
13	13	0.000185066	0.3129	Zyxin OS=Homo sapiens OX=9606 GN=ZYX PE=1 SV=1
11	11	0.000297637	0.4593	N-acetyl-D-glucosamine kinase OS=Homo sapiens OX=9606 GN=NAGK PE=1 SV=4
14	14	0.000438225	0.3872	60S ribosomal protein L5 OS=Homo sapiens OX=9606 GN=RPL5 PE=1 SV=3
14	14	0.000232382	0.3261	Succinate--CoA ligase [ADP-forming] subunit beta, mitochondrial OS=Homo sapiens OX=9606 GN=SUCLA2 PE=1 SV=3
9	9	0.000279463	0.2519	Basigin OS=Homo sapiens OX=9606 GN=BSG PE=1 SV=2
7	7	0.000399816	0.3922	Matrix-remodeling-associated protein 7 OS=Homo sapiens OX=9606 GN=MXRA7 PE=1 SV=1
10	10	0.000363746	0.4454	Platelet-activating factor acetylhydrolase IB subunit beta OS=Homo sapiens OX=9606 GN=PAFAH1B2 PE=1 SV=1
8	8	0.0015359	0.5057	Acyl-CoA-binding protein OS=Homo sapiens OX=9606 GN=DBI PE=1 SV=2
14	14	0.000283482	0.3068	Dihydrolipoyllysine-residue succinyltransferase component of 2-oxoglutarate dehydrogenase complex, mitochondrial OS=Homo sapiens OX=9606 GN=DLST PE=1 SV=4
10	10	9.93534e-05	0.1489	Apoptosis inhibitor 5 OS=Homo sapiens OX=9606 GN=API5 PE=1 SV=3
9	9	0.000429548	0.6337	Apolipoprotein C-II OS=Homo sapiens OX=9606 GN=APOC2 PE=1 SV=1
11	11	8.06692e-05	0.119	Protein PML OS=Homo sapiens OX=9606 GN=PML PE=1 SV=3
9	9	0.000415512	0.6127	Coactosin-like protein OS=Homo sapiens OX=9606 GN=COTL1 PE=1 SV=3
5	5	0.000411348	0.2815	60S ribosomal protein L32 OS=Homo sapiens OX=9606 GN=RPL32 PE=1 SV=2
5	5	0.000181524	0.2385	Proteasome subunit beta type-6 OS=Homo sapiens OX=9606 GN=PSMB6 PE=1 SV=4
6	6	8.91458e-05	0.1918	Tetratricopeptide repeat protein 1 OS=Homo sapiens OX=9606 GN=TTC1 PE=1 SV=1
8	8	0.000122434	0.2393	ELAV-like protein 1 OS=Homo sapiens OX=9606 GN=ELAVL1 PE=1 SV=2
5	5	8.69757e-05	0.1408	Fumarylacetoacetase OS=Homo sapiens OX=9606 GN=FAH PE=1 SV=2
27	27	0.000519879	0.5148	Vitamin D-binding protein OS=Homo sapiens OX=9606 GN=GC PE=1 SV=2
6	6	3.95602e-05	0.1003	Carnitine O-palmitoyltransferase 2, mitochondrial OS=Homo sapiens OX=9606 GN=CPT2 PE=1 SV=2
5	5	0.000312936	0.377	Mth938 domain-containing protein OS=Homo sapiens OX=9606 GN=AAMDC PE=1 SV=1
4	4	0.000397488	0.2458	Protein CutA OS=Homo sapiens OX=9606 GN=CUTA PE=1 SV=2
7	7	0.000173537	0.425	Ubiquitin-conjugating enzyme E2 K OS=Homo sapiens OX=9606 GN=UBE2K PE=1 SV=3
10	10	3.49991e-05	0.0908	Tight junction protein ZO-2 OS=Homo sapiens OX=9606 GN=TJP2 PE=1 SV=2
7	7	0.000119094	0.2549	Palmitoyl-protein thioesterase 1 OS=Homo sapiens OX=9606 GN=PPT1 PE=1 SV=1
3	3	3.89346e-05	0.125	Anamorsin OS=Homo sapiens OX=9606 GN=CIAPIN1 PE=1 SV=2
8	8	0.000111826	0.1695	Basic leucine zipper and W2 domain-containing protein 1 OS=Homo sapiens OX=9606 GN=BZW1 PE=1 SV=1
5	5	4.78252e-05	0.1575	Phenylalanine--tRNA ligase alpha subunit OS=Homo sapiens OX=9606 GN=FARSA PE=1 SV=3
4	4	1.43683e-05	0.0414	Exportin-7 OS=Homo sapiens OX=9606 GN=XPO7 PE=1 SV=3
5	5	2.71152e-05	0.0592	Echinoderm microtubule-associated protein-like 3 OS=Homo sapiens OX=9606 GN=EML3 PE=1 SV=1
3	3	0.000303269	0.3689	28S ribosomal protein S36, mitochondrial OS=Homo sapiens OX=9606 GN=MRPS36 PE=1 SV=2
2	2	0.000121476	0.21	Non-histone chromosomal protein HMG-14 OS=Homo sapiens OX=9606 GN=HMGN1 PE=1 SV=3
2	2	9.26355e-06	0.0587	Arf-GAP domain and FG repeat-containing protein 1 OS=Homo sapiens OX=9606 GN=AGFG1 PE=1 SV=2
4	4	8.30763e-05	0.234	Gamma-glutamylcyclotransferase OS=Homo sapiens OX=9606 GN=GGCT PE=1 SV=1
4	4	4.82584e-06	0.0317	Laminin subunit beta-2 OS=Homo sapiens OX=9606 GN=LAMB2 PE=1 SV=2
5	5	4.52101e-05	0.1323	Serine/threonine-protein phosphatase 5 OS=Homo sapiens OX=9606 GN=PPP5C PE=1 SV=1
12	12	0.000170135	0.3473	CCN family member 3 OS=Homo sapiens OX=9606 GN=CCN3 PE=1 SV=1
2	2	1.49601e-05	0.0466	CDKN2A-interacting protein OS=Homo sapiens OX=9606 GN=CDKN2AIP PE=1 SV=3
3	3	0.000140232	0.1162	39S ribosomal protein L12, mitochondrial OS=Homo sapiens OX=9606 GN=MRPL12 PE=1 SV=2
4	4	6.00286e-05	0.1792	ADP-ribosyl cyclase/cyclic ADP-ribose hydrolase 2 OS=Homo sapiens OX=9606 GN=BST1 PE=1 SV=2
4	4	7.98707e-05	0.1967	Leucine-rich repeat-containing protein 57 OS=Homo sapiens OX=9606 GN=LRRC57 PE=1 SV=1
1	1	3.79316e-05	0.0656	Protein jagunal homolog 1 OS=Homo sapiens OX=9606 GN=JAGN1 PE=1 SV=1
6	6	0.000183637	0.2328	Receptor expression-enhancing protein 5 OS=Homo sapiens OX=9606 GN=REEP5 PE=1 SV=3
17	17	0.000141959	0.2988	Afamin OS=Homo sapiens OX=9606 GN=AFM PE=1 SV=1
3	3	4.62766e-05	0.1111	Thymocyte nuclear protein 1 OS=Homo sapiens OX=9606 GN=THYN1 PE=1 SV=1
6	6	5.83764e-05	0.2171	COP9 signalosome complex subunit 6 OS=Homo sapiens OX=9606 GN=COPS6 PE=1 SV=1
5	5	4.12202e-05	0.152	Osteomodulin OS=Homo sapiens OX=9606 GN=OMD PE=1 SV=1
1	1	1.96978e-06	0.0204	Serine/threonine-protein phosphatase 6 regulatory subunit 1 OS=Homo sapiens OX=9606 GN=PPP6R1 PE=1 SV=5
3	3	2.95383e-05	0.1319	N-alpha-acetyltransferase 10 OS=Homo sapiens OX=9606 GN=NAA10 PE=1 SV=1
1	1	7.35327e-06	0.0466	Protein YIPF6 OS=Homo sapiens OX=9606 GN=YIPF6 PE=1 SV=2
5	5	5.5522e-06	0.0217	A-kinase anchor protein 13 OS=Homo sapiens OX=9606 GN=AKAP13 PE=1 SV=2
1	1	2.79899e-05	0.0903
2	2	0.000117938	0.1748	SLC35A4 upstream open reading frame protein OS=Homo sapiens OX=9606 GN=SLC35A4 PE=3 SV=1
1	1	1.51033e-06	0.007	Cilia- and flagella-associated protein 251 OS=Homo sapiens OX=9606 GN=WDR66 PE=1 SV=2
1	1	2.61745e-06	0.0196	Rho GTPase-activating protein 18 OS=Homo sapiens OX=9606 GN=ARHGAP18 PE=1 SV=3
1	1	1.00311e-05	0.0246	A-kinase anchor protein 8 OS=Homo sapiens OX=9606 GN=AKAP8 PE=1 SV=1
1	1	1.52226e-05	0.0351
6	6	7.43731e-05	0.1041	Phospholipase D3 OS=Homo sapiens OX=9606 GN=PLD3 PE=1 SV=1
5	5	0.000120907	0.1844	Tubulin-folding cofactor B OS=Homo sapiens OX=9606 GN=TBCB PE=1 SV=2
10	10	9.04202e-05	0.1884	Heparin cofactor 2 OS=Homo sapiens OX=9606 GN=SERPIND1 PE=1 SV=3
6	6	0.000202064	0.2705	Malectin OS=Homo sapiens OX=9606 GN=MLEC PE=1 SV=1
17	17	9.15764e-05	0.2454	Aspartyl/asparaginyl beta-hydroxylase OS=Homo sapiens OX=9606 GN=ASPH PE=1 SV=3
3	3	4.99388e-05	0.1115	Neuronal membrane glycoprotein M6-a OS=Homo sapiens OX=9606 GN=GPM6A PE=1 SV=2
5	5	1.1864e-05	0.046	Laminin subunit gamma-1 OS=Homo sapiens OX=9606 GN=LAMC1 PE=1 SV=3
2	2	2.91659e-05	0.1597	NADH dehydrogenase [ubiquinone] 1 subunit C2 OS=Homo sapiens OX=9606 GN=NDUFC2 PE=1 SV=1
5	5	0.000179135	0.4258	Microsomal glutathione S-transferase 1 OS=Homo sapiens OX=9606 GN=MGST1 PE=1 SV=1
2	2	1.10533e-05	0.0462	Sorting nexin-18 OS=Homo sapiens OX=9606 GN=SNX18 PE=1 SV=2
8	8	3.30997e-05	0.1757	Probable carboxypeptidase X1 OS=Homo sapiens OX=9606 GN=CPXM1 PE=2 SV=2
3	3	2.16471e-05	0.0707	Lipopolysaccharide-binding protein OS=Homo sapiens OX=9606 GN=LBP PE=1 SV=3
2	2	1.11719e-05	0.0515	55 kDa erythrocyte membrane protein OS=Homo sapiens OX=9606 GN=MPP1 PE=1 SV=2
2	2	1.03759e-05	0.0448	Glutaminase kidney isoform, mitochondrial OS=Homo sapiens OX=9606 GN=GLS PE=1 SV=1
2	2	5.0107e-06	0.0212	Integrin alpha-IIb OS=Homo sapiens OX=9606 GN=ITGA2B PE=1 SV=3
6	6	2.71152e-05	0.1649	N-acetylmuramoyl-L-alanine amidase OS=Homo sapiens OX=9606 GN=PGLYRP2 PE=1 SV=1
3	3	5.381e-05	0.0891	Synaptosomal-associated protein 29 OS=Homo sapiens OX=9606 GN=SNAP29 PE=1 SV=1
16	16	1.26374e-05	0.0609	Utrophin OS=Homo sapiens OX=9606 GN=UTRN PE=1 SV=2
1	1	7.12679e-06	0.0226	Bactericidal permeability-increasing protein OS=Homo sapiens OX=9606 GN=BPI PE=1 SV=4
1	1	5.41096e-06	0.0058
2	2	0.000126978	0.1829	Cytochrome b-c1 complex subunit 8 OS=Homo sapiens OX=9606 GN=UQCRQ PE=1 SV=4
1	1	1.90004e-05	0.0401	Glutamate--cysteine ligase regulatory subunit OS=Homo sapiens OX=9606 GN=GCLM PE=1 SV=1
13	13	0.000324501	0.2642	B-cell receptor-associated protein 31 OS=Homo sapiens OX=9606 GN=BCAP31 PE=1 SV=3
11	11	3.83932e-05	0.1482	Endoplasmic reticulum metallopeptidase 1 OS=Homo sapiens OX=9606 GN=ERMP1 PE=1 SV=2
4	4	2.9342e-05	0.1063	TAR DNA-binding protein 43 OS=Homo sapiens OX=9606 GN=TARDBP PE=1 SV=1
3	3	3.80009e-05	0.1606	Toll-interacting protein OS=Homo sapiens OX=9606 GN=TOLLIP PE=1 SV=1
5	5	8.49978e-05	0.2122	Thiopurine S-methyltransferase OS=Homo sapiens OX=9606 GN=TPMT PE=1 SV=1
1	1	1.44614e-05	0.0417	Nucleoporin SEH1 OS=Homo sapiens OX=9606 GN=SEH1L PE=1 SV=3
5	5	0.000215426	0.3172	Selenoprotein M OS=Homo sapiens OX=9606 GN=SELENOM PE=1 SV=3
4	4	1.31717e-05	0.1044	Amine oxidase [flavin-containing] A OS=Homo sapiens OX=9606 GN=MAOA PE=1 SV=1
6	6	0.000119224	0.2328	CD99 antigen-like protein 2 OS=Homo sapiens OX=9606 GN=CD99L2 PE=1 SV=1
2	2	8.97606e-05	0.2069	ATP synthase subunit ATP5MPL, mitochondrial OS=Homo sapiens OX=9606 GN=ATP5MPL PE=1 SV=1
2	2	1.19406e-05	0.0665	Protein CASC4 OS=Homo sapiens OX=9606 GN=CASC4 PE=1 SV=2
3	3	8.22451e-05	0.1517	Synaptosomal-associated protein 23 OS=Homo sapiens OX=9606 GN=SNAP23 PE=1 SV=1
3	3	2.78999e-05	0.1029	Phospholipid phosphatase 3 OS=Homo sapiens OX=9606 GN=PLPP3 PE=1 SV=1
1	1	1.37728e-05	0.119	Protein C10 OS=Homo sapiens OX=9606 GN=C12orf57 PE=1 SV=1
2	2	6.64894e-06	0.0479	Nuclear pore glycoprotein p62 OS=Homo sapiens OX=9606 GN=NUP62 PE=1 SV=3
5	5	3.77255e-05	0.1391	Dynactin subunit 4 OS=Homo sapiens OX=9606 GN=DCTN4 PE=1 SV=1
1	1	1.88627e-05	0.0598	Glucosamine 6-phosphate N-acetyltransferase OS=Homo sapiens OX=9606 GN=GNPNAT1 PE=1 SV=1
3	3	1.18254e-05	0.0511	Interferon regulatory factor 2-binding protein 2 OS=Homo sapiens OX=9606 GN=IRF2BP2 PE=1 SV=2
1	1	7.88806e-05	0.1818	Thymosin beta-10 OS=Homo sapiens OX=9606 GN=TMSB10 PE=1 SV=2
1	1	2.04161e-05	0.1294	Anaphase-promoting complex subunit CDC26 OS=Homo sapiens OX=9606 GN=CDC26 PE=1 SV=1
1	1	2.64942e-05	0.0916	Peptidyl-prolyl cis-trans isomerase NIMA-interacting 4 OS=Homo sapiens OX=9606 GN=PIN4 PE=1 SV=1
1	1	2.6905e-06	0.0109	1-phosphatidylinositol 4,5-bisphosphate phosphodiesterase gamma-1 OS=Homo sapiens OX=9606 GN=PLCG1 PE=1 SV=1
1	1	4.44967e-05	0.1154	LYR motif-containing protein 9 OS=Homo sapiens OX=9606 GN=LYRM9 PE=3 SV=2
1	1	3.83084e-06	0.0287	Serine incorporator 1 OS=Homo sapiens OX=9606 GN=SERINC1 PE=1 SV=1
1	1	7.08315e-06	0.0571	Tetraspanin-6 OS=Homo sapiens OX=9606 GN=TSPAN6 PE=1 SV=1
3	3	4.11551e-05	0.2095	Complement factor D OS=Homo sapiens OX=9606 GN=CFD PE=1 SV=5
2	2	2.29344e-05	0.0749	Transmembrane emp24 domain-containing protein 1 OS=Homo sapiens OX=9606 GN=TMED1 PE=1 SV=1
1	1	7.64481e-06	0.0396	Protein odr-4 homolog OS=Homo sapiens OX=9606 GN=ODR4 PE=1 SV=1
2	2	4.89527e-06	0.0324	FACT complex subunit SSRP1 OS=Homo sapiens OX=9606 GN=SSRP1 PE=1 SV=1
2	2	3.6041e-06	0.0218	IQ motif and SEC7 domain-containing protein 1 OS=Homo sapiens OX=9606 GN=IQSEC1 PE=1 SV=1
2	2	7.08315e-06	0.0286	Trafficking protein particle complex subunit 12 OS=Homo sapiens OX=9606 GN=TRAPPC12 PE=1 SV=3
2	2	1.83249e-06	0.0132	Plexin-A2 OS=Homo sapiens OX=9606 GN=PLXNA2 PE=1 SV=4
1	1	1.48322e-05	0.0769	Immunoglobulin heavy variable 4-28 OS=Homo sapiens OX=9606 GN=IGHV4-28 PE=3 SV=1
1	1	2.57092e-06	0.0148	Probable C-mannosyltransferase DPY19L1 OS=Homo sapiens OX=9606 GN=DPY19L1 PE=2 SV=1
35	35	0.000561989	0.6851	Phosphoglucomutase-1 OS=Homo sapiens OX=9606 GN=PGM1 PE=1 SV=3
85	85	0.000143596	0.2172	Prolow-density lipoprotein receptor-related protein 1 OS=Homo sapiens OX=9606 GN=LRP1 PE=1 SV=2
135	135	0.000181904	0.3093	Cytoplasmic dynein 1 heavy chain 1 OS=Homo sapiens OX=9606 GN=DYNC1H1 PE=1 SV=5
35	35	0.000661848	0.5748	T-complex protein 1 subunit theta OS=Homo sapiens OX=9606 GN=CCT8 PE=1 SV=4
18	18	0.00225373	0.6039	Superoxide dismutase [Cu-Zn] OS=Homo sapiens OX=9606 GN=SOD1 PE=1 SV=2
28	28	0.000489717	0.4318	Glucosidase 2 subunit beta OS=Homo sapiens OX=9606 GN=PRKCSH PE=1 SV=2
18	18	0.000598636	0.686	6-phosphogluconolactonase OS=Homo sapiens OX=9606 GN=PGLS PE=1 SV=2
14	14	0.000369323	0.3513	Interleukin enhancer-binding factor 2 OS=Homo sapiens OX=9606 GN=ILF2 PE=1 SV=2
16	16	0.000189415	0.3644	Xaa-Pro aminopeptidase 1 OS=Homo sapiens OX=9606 GN=XPNPEP1 PE=1 SV=3
11	11	0.000295383	0.3708	Prostaglandin reductase 1 OS=Homo sapiens OX=9606 GN=PTGR1 PE=1 SV=2
13	13	0.00178641	0.6667	10 kDa heat shock protein, mitochondrial OS=Homo sapiens OX=9606 GN=HSPE1 PE=1 SV=2
28	28	0.000201927	0.3295	Programmed cell death 6-interacting protein OS=Homo sapiens OX=9606 GN=PDCD6IP PE=1 SV=1
14	14	0.000216077	0.3735	Serine--tRNA ligase, cytoplasmic OS=Homo sapiens OX=9606 GN=SARS PE=1 SV=3
11	11	0.00100817	0.5714	Protein S100-A11 OS=Homo sapiens OX=9606 GN=S100A11 PE=1 SV=2
7	7	0.00107489	0.4925	Cytochrome b5 OS=Homo sapiens OX=9606 GN=CYB5A PE=1 SV=2
14	14	0.0015527	0.6842	Adipogenesis regulatory factor OS=Homo sapiens OX=9606 GN=ADIRF PE=1 SV=1
6	6	0.000425858	0.3252	S-phase kinase-associated protein 1 OS=Homo sapiens OX=9606 GN=SKP1 PE=1 SV=2
5	5	0.000423513	0.3929	ATP synthase subunit delta, mitochondrial OS=Homo sapiens OX=9606 GN=ATP5F1D PE=1 SV=2
13	13	0.000165274	0.1992	Integrin beta-1 OS=Homo sapiens OX=9606 GN=ITGB1 PE=1 SV=2
5	5	0.000105631	0.313	Acyl-protein thioesterase 1 OS=Homo sapiens OX=9606 GN=LYPLA1 PE=1 SV=1
5	5	0.00010911	0.1946	Methionine adenosyltransferase 2 subunit beta OS=Homo sapiens OX=9606 GN=MAT2B PE=1 SV=1
2	2	1.99468e-05	0.0874	Nucleoredoxin OS=Homo sapiens OX=9606 GN=NXN PE=1 SV=2
5	5	6.74659e-05	0.1533	NEDD8-activating enzyme E1 catalytic subunit OS=Homo sapiens OX=9606 GN=UBA3 PE=1 SV=2
21	21	0.000101961	0.3137	KN motif and ankyrin repeat domain-containing protein 2 OS=Homo sapiens OX=9606 GN=KANK2 PE=1 SV=1
23	23	0.000161945	0.2898	Thrombospondin type-1 domain-containing protein 4 OS=Homo sapiens OX=9606 GN=THSD4 PE=2 SV=2
3	3	4.9841e-05	0.0992	BRISC and BRCA1-A complex member 2 OS=Homo sapiens OX=9606 GN=BABAM2 PE=1 SV=2
5	5	0.000114672	0.207	Cleavage and polyadenylation specificity factor subunit 5 OS=Homo sapiens OX=9606 GN=NUDT21 PE=1 SV=1
12	12	0.000391858	0.3656	Sodium/potassium-transporting ATPase subunit beta-3 OS=Homo sapiens OX=9606 GN=ATP1B3 PE=1 SV=1
5	5	0.000201203	0.2101	Proteasome subunit beta type-8 OS=Homo sapiens OX=9606 GN=PSMB8 PE=1 SV=3
12	12	5.92817e-06	0.0355	Basement membrane-specific heparan sulfate proteoglycan core protein OS=Homo sapiens OX=9606 GN=HSPG2 PE=1 SV=4
4	4	0.000115287	0.1923	Protein NipSnap homolog 2 OS=Homo sapiens OX=9606 GN=NIPSNAP2 PE=1 SV=1
4	4	0.000522703	0.4217	Cytochrome c oxidase subunit 7A2, mitochondrial OS=Homo sapiens OX=9606 GN=COX7A2 PE=1 SV=1
3	3	1.58337e-05	0.0985	5'-nucleotidase domain-containing protein 3 OS=Homo sapiens OX=9606 GN=NT5DC3 PE=1 SV=1
4	4	0.000555993	0.3398	Protein S100-A16 OS=Homo sapiens OX=9606 GN=S100A16 PE=1 SV=1
3	3	0.000117938	0.466	c-Myc-binding protein OS=Homo sapiens OX=9606 GN=MYCBP PE=1 SV=3
8	8	0.000676795	0.52	Apolipoprotein A-II OS=Homo sapiens OX=9606 GN=APOA2 PE=1 SV=1
1	1	7.64e-05	0.1132	Short coiled-coil protein OS=Homo sapiens OX=9606 GN=SCOC PE=1 SV=2
4	4	3.03785e-05	0.1204	Cysteine desulfurase, mitochondrial OS=Homo sapiens OX=9606 GN=NFS1 PE=1 SV=3
3	3	6.46414e-05	0.1175	Thioredoxin-related transmembrane protein 4 OS=Homo sapiens OX=9606 GN=TMX4 PE=1 SV=1
3	3	1.31468e-05	0.0727	Peroxisomal acyl-coenzyme A oxidase 1 OS=Homo sapiens OX=9606 GN=ACOX1 PE=1 SV=3
5	5	5.77083e-05	0.1568	Testin OS=Homo sapiens OX=9606 GN=TES PE=1 SV=1
5	5	7.31784e-05	0.0994	Heterogeneous nuclear ribonucleoprotein A/B OS=Homo sapiens OX=9606 GN=HNRNPAB PE=1 SV=2
2	2	9.45005e-05	0.1188	COMM domain-containing protein 10 OS=Homo sapiens OX=9606 GN=COMMD10 PE=1 SV=1
1	1	1.18861e-05	0.1027	Cytidine deaminase OS=Homo sapiens OX=9606 GN=CDA PE=1 SV=2
6	6	0.000433843	0.234	PRA1 family protein 3 OS=Homo sapiens OX=9606 GN=ARL6IP5 PE=1 SV=1
7	7	0.000120436	0.3028	Reticulocalbin-2 OS=Homo sapiens OX=9606 GN=RCN2 PE=1 SV=1
7	7	4.00708e-05	0.1599	Delta-1-pyrroline-5-carboxylate dehydrogenase, mitochondrial OS=Homo sapiens OX=9606 GN=ALDH4A1 PE=1 SV=3
4	4	6.61579e-05	0.1202	Calcium-binding protein 39 OS=Homo sapiens OX=9606 GN=CAB39 PE=1 SV=1
4	4	1.32809e-05	0.0408	Leucine--tRNA ligase, cytoplasmic OS=Homo sapiens OX=9606 GN=LARS PE=1 SV=2
1	1	2.70097e-05	0.0467	Protein YIPF5 OS=Homo sapiens OX=9606 GN=YIPF5 PE=1 SV=1
1	1	8.50673e-06	0.0294	Neutral cholesterol ester hydrolase 1 OS=Homo sapiens OX=9606 GN=NCEH1 PE=1 SV=3
13	13	0.000312016	0.3879	Alpha-1B-glycoprotein OS=Homo sapiens OX=9606 GN=A1BG PE=1 SV=4
2	2	7.64481e-06	0.0485	Oxygen-dependent coproporphyrinogen-III oxidase, mitochondrial OS=Homo sapiens OX=9606 GN=CPOX PE=1 SV=3
7	7	5.20306e-05	0.1746	Ran-binding protein 3 OS=Homo sapiens OX=9606 GN=RANBP3 PE=1 SV=1
2	2	1.68847e-05	0.0389	Coronin-7 OS=Homo sapiens OX=9606 GN=CORO7 PE=1 SV=2
3	3	9.41857e-06	0.0597	Glycogen [starch] synthase, muscle OS=Homo sapiens OX=9606 GN=GYS1 PE=1 SV=2
7	7	5.62663e-05	0.1416	Glutathione hydrolase 5 proenzyme OS=Homo sapiens OX=9606 GN=GGT5 PE=1 SV=2
5	5	0.000165274	0.415	Bis(5'-adenosyl)-triphosphatase OS=Homo sapiens OX=9606 GN=FHIT PE=1 SV=3
3	3	1.30283e-05	0.0586	Spartin OS=Homo sapiens OX=9606 GN=SPART PE=1 SV=1
2	2	1.29312e-05	0.0387	Signal recognition particle subunit SRP72 OS=Homo sapiens OX=9606 GN=SRP72 PE=1 SV=3
7	7	3.68403e-05	0.0961	Splicing factor 3B subunit 2 OS=Homo sapiens OX=9606 GN=SF3B2 PE=1 SV=2
2	2	4.93004e-05	0.1023	Vacuolar protein-sorting-associated protein 25 OS=Homo sapiens OX=9606 GN=VPS25 PE=1 SV=1
1	1	3.0769e-06	0.0213	Probable cysteine--tRNA ligase, mitochondrial OS=Homo sapiens OX=9606 GN=CARS2 PE=1 SV=1
1	1	4.31148e-06	0.0161	Transforming acidic coiled-coil-containing protein 1 OS=Homo sapiens OX=9606 GN=TACC1 PE=1 SV=2
1	1	4.42697e-06	0.0485	HCLS1-binding protein 3 OS=Homo sapiens OX=9606 GN=HS1BP3 PE=1 SV=1
12	12	3.43748e-05	0.0818	Synemin OS=Homo sapiens OX=9606 GN=SYNM PE=1 SV=2
5	5	6.19776e-05	0.1536	Thioredoxin-related transmembrane protein 1 OS=Homo sapiens OX=9606 GN=TMX1 PE=1 SV=1
7	7	0.000136351	0.2679	Succinate dehydrogenase [ubiquinone] iron-sulfur subunit, mitochondrial OS=Homo sapiens OX=9606 GN=SDHB PE=1 SV=3
4	4	5.76323e-05	0.1734	Signal recognition particle receptor subunit beta OS=Homo sapiens OX=9606 GN=SRPRB PE=1 SV=3
2	2	2.13584e-05	0.0492	Secreted frizzled-related protein 3 OS=Homo sapiens OX=9606 GN=FRZB PE=1 SV=2
6	6	2.63824e-05	0.1149	Syntaxin-binding protein 3 OS=Homo sapiens OX=9606 GN=STXBP3 PE=1 SV=2
6	6	2.35571e-05	0.1516	NAD kinase 2, mitochondrial OS=Homo sapiens OX=9606 GN=NADK2 PE=1 SV=2
1	1	5.381e-05	0.0775	NADH dehydrogenase [ubiquinone] 1 beta subcomplex subunit 4 OS=Homo sapiens OX=9606 GN=NDUFB4 PE=1 SV=3
6	6	7.93961e-05	0.1634	RNA-binding protein Raly OS=Homo sapiens OX=9606 GN=RALY PE=1 SV=1
8	8	2.97918e-05	0.0979	Leptin receptor OS=Homo sapiens OX=9606 GN=LEPR PE=1 SV=2
2	2	1.70135e-05	0.0719	Axin interactor, dorsalization-associated protein OS=Homo sapiens OX=9606 GN=AIDA PE=1 SV=1
1	1	4.27432e-06	0.0345	Phosphatidylinositol 5-phosphate 4-kinase type-2 alpha OS=Homo sapiens OX=9606 GN=PIP4K2A PE=1 SV=2
1	1	9.91641e-06	0.0314	Renin receptor OS=Homo sapiens OX=9606 GN=ATP6AP2 PE=1 SV=2
1	1	1.54027e-05	0.068	Secretory carrier-associated membrane protein 1 OS=Homo sapiens OX=9606 GN=SCAMP1 PE=1 SV=2
5	5	6.03958e-06	0.0342	Protein mono-ADP-ribosyltransferase PARP4 OS=Homo sapiens OX=9606 GN=PARP4 PE=1 SV=3
1	1	6.86054e-07	0.0022	Hemicentin-2 OS=Homo sapiens OX=9606 GN=HMCN2 PE=2 SV=3
5	5	2.99941e-05	0.1753	Dematin OS=Homo sapiens OX=9606 GN=DMTN PE=1 SV=3
2	2	1.47943e-06	0.0222	Myomegalin OS=Homo sapiens OX=9606 GN=PDE4DIP PE=1 SV=3
1	1	6.08903e-06	0.0386	E3 ubiquitin-protein ligase ZFP91 OS=Homo sapiens OX=9606 GN=ZFP91 PE=1 SV=1
4	4	1.42536e-05	0.0544	Exocyst complex component 4 OS=Homo sapiens OX=9606 GN=EXOC4 PE=1 SV=1
3	3	1.45341e-05	0.0503	Tyrosine-protein phosphatase non-receptor type 11 OS=Homo sapiens OX=9606 GN=PTPN11 PE=1 SV=2
1	1	2.34193e-06	0.0175	Nuclear pore complex protein Nup88 OS=Homo sapiens OX=9606 GN=NUP88 PE=1 SV=2
1	1	1.28546e-05	0.0333	2-aminoethanethiol dioxygenase OS=Homo sapiens OX=9606 GN=ADO PE=1 SV=2
3	3	1.21355e-05	0.0734	Far upstream element-binding protein 3 OS=Homo sapiens OX=9606 GN=FUBP3 PE=1 SV=2
1	1	1.1686e-05	0.0404	Vacuolar protein sorting-associated protein 26C OS=Homo sapiens OX=9606 GN=VPS26C PE=1 SV=1
2	2	4.58487e-07	0.0034	Dystonin OS=Homo sapiens OX=9606 GN=DST PE=1 SV=4
2	2	4.32761e-06	0.0299	Receptor-type tyrosine-protein phosphatase alpha OS=Homo sapiens OX=9606 GN=PTPRA PE=1 SV=3
1	1	5.11909e-06	0.0177	Protein CASP OS=Homo sapiens OX=9606 GN=CUX1 PE=1 SV=2
2	2	2.62141e-06	0.0166	Ubiquitin carboxyl-terminal hydrolase 42 OS=Homo sapiens OX=9606 GN=USP42 PE=1 SV=3
1	1	6.21997e-06	0.0717	Pleckstrin homology domain-containing family F member 1 OS=Homo sapiens OX=9606 GN=PLEKHF1 PE=1 SV=3
1	1	1.86599e-06	0.0194	RNA-binding protein 10 OS=Homo sapiens OX=9606 GN=RBM10 PE=1 SV=3
28	28	0.000569966	0.4826	T-complex protein 1 subunit gamma OS=Homo sapiens OX=9606 GN=CCT3 PE=1 SV=4
36	36	0.000803474	0.6034	Catalase OS=Homo sapiens OX=9606 GN=CAT PE=1 SV=3
21	21	0.000239362	0.3514	X-ray repair cross-complementing protein 6 OS=Homo sapiens OX=9606 GN=XRCC6 PE=1 SV=2
29	29	0.000396366	0.4231	Transforming growth factor-beta-induced protein ig-h3 OS=Homo sapiens OX=9606 GN=TGFBI PE=1 SV=1
20	20	0.000621034	0.4391	Actin-related protein 2 OS=Homo sapiens OX=9606 GN=ACTR2 PE=1 SV=1
23	23	0.00295656	0.8296	Galectin-1 OS=Homo sapiens OX=9606 GN=LGALS1 PE=1 SV=2
27	27	0.000365679	0.4677	T-complex protein 1 subunit epsilon OS=Homo sapiens OX=9606 GN=CCT5 PE=1 SV=1
10	10	0.000439954	0.4742	ATP synthase subunit O, mitochondrial OS=Homo sapiens OX=9606 GN=ATP5PO PE=1 SV=1
30	30	5.07737e-05	0.1275	Fibrillin-1 OS=Homo sapiens OX=9606 GN=FBN1 PE=1 SV=4
21	21	0.000467796	0.6058	Beta-2-glycoprotein 1 OS=Homo sapiens OX=9606 GN=APOH PE=1 SV=3
11	11	0.000388963	0.3379	Enoyl-CoA hydratase, mitochondrial OS=Homo sapiens OX=9606 GN=ECHS1 PE=1 SV=4
23	23	0.000436666	0.4902	Nucleobindin-1 OS=Homo sapiens OX=9606 GN=NUCB1 PE=1 SV=4
16	16	0.000337722	0.4311	Inorganic pyrophosphatase 2, mitochondrial OS=Homo sapiens OX=9606 GN=PPA2 PE=1 SV=2
16	16	0.000398372	0.4969	DNA-(apurinic or apyrimidinic site) lyase OS=Homo sapiens OX=9606 GN=APEX1 PE=1 SV=2
11	11	0.000926131	0.5544	Cysteine and glycine-rich protein 1 OS=Homo sapiens OX=9606 GN=CSRP1 PE=1 SV=3
26	26	5.90765e-05	0.1489	Nuclear mitotic apparatus protein 1 OS=Homo sapiens OX=9606 GN=NUMA1 PE=1 SV=2
15	15	0.000107416	0.2724	NADH-ubiquinone oxidoreductase 75 kDa subunit, mitochondrial OS=Homo sapiens OX=9606 GN=NDUFS1 PE=1 SV=3
18	18	8.3764e-05	0.2434	Coatomer subunit beta OS=Homo sapiens OX=9606 GN=COPB1 PE=1 SV=3
10	10	0.00105909	0.3971	60S ribosomal protein L27 OS=Homo sapiens OX=9606 GN=RPL27 PE=1 SV=2
12	12	4.89899e-05	0.1574	Extended synaptotagmin-2 OS=Homo sapiens OX=9606 GN=ESYT2 PE=1 SV=1
10	10	0.00173537	0.3505	Protein S100-A10 OS=Homo sapiens OX=9606 GN=S100A10 PE=1 SV=2
10	10	0.000129776	0.2939	BAG family molecular chaperone regulator 3 OS=Homo sapiens OX=9606 GN=BAG3 PE=1 SV=3
14	14	0.000467216	0.4006	Pyridoxal kinase OS=Homo sapiens OX=9606 GN=PDXK PE=1 SV=1
5	5	0.000760258	0.3905	Cytochrome c OS=Homo sapiens OX=9606 GN=CYCS PE=1 SV=2
6	6	8.40494e-05	0.1994	Glycerol-3-phosphate dehydrogenase 1-like protein OS=Homo sapiens OX=9606 GN=GPD1L PE=1 SV=1
8	8	0.000246011	0.295	Syntaxin-7 OS=Homo sapiens OX=9606 GN=STX7 PE=1 SV=4
5	5	2.20132e-05	0.1459	Serine palmitoyltransferase 1 OS=Homo sapiens OX=9606 GN=SPTLC1 PE=1 SV=1
6	6	0.000567003	0.396	Protein S100-A4 OS=Homo sapiens OX=9606 GN=S100A4 PE=1 SV=1
3	3	1.89313e-05	0.1345	Calcyphosin OS=Homo sapiens OX=9606 GN=CAPS PE=1 SV=2
3	3	0.000178641	0.6324	Guanine nucleotide-binding protein G(I)/G(S)/G(O) subunit gamma-5 OS=Homo sapiens OX=9606 GN=GNG5 PE=1 SV=3
4	4	9.39533e-05	0.1879	DDRGK domain-containing protein 1 OS=Homo sapiens OX=9606 GN=DDRGK1 PE=1 SV=2
9	9	0.000276218	0.4048	Thioredoxin-like protein 1 OS=Homo sapiens OX=9606 GN=TXNL1 PE=1 SV=3
3	3	0.000165274	0.1058	FUN14 domain-containing protein 2 OS=Homo sapiens OX=9606 GN=FUNDC2 PE=1 SV=2
3	3	0.000352718	0.1626	60S ribosomal protein L35 OS=Homo sapiens OX=9606 GN=RPL35 PE=1 SV=2
7	7	0.000292631	0.251	Proteasome subunit alpha type-3 OS=Homo sapiens OX=9606 GN=PSMA3 PE=1 SV=2
4	4	6.31928e-05	0.1008	Eukaryotic translation initiation factor 3 subunit F OS=Homo sapiens OX=9606 GN=EIF3F PE=1 SV=1
14	14	0.000125271	0.3524	Tryptophan--tRNA ligase, cytoplasmic OS=Homo sapiens OX=9606 GN=WARS PE=1 SV=2
7	7	0.000167939	0.3629	Isoamyl acetate-hydrolyzing esterase 1 homolog OS=Homo sapiens OX=9606 GN=IAH1 PE=1 SV=1
1	1	2.43277e-05	0.0327	Endoplasmic reticulum junction formation protein lunapark OS=Homo sapiens OX=9606 GN=LNPK PE=1 SV=2
6	6	6.24625e-05	0.144	Splicing factor 1 OS=Homo sapiens OX=9606 GN=SF1 PE=1 SV=4
1	1	5.92277e-06	0.0512	Protein YIF1A OS=Homo sapiens OX=9606 GN=YIF1A PE=1 SV=2
7	7	0.000187148	0.3431	Protein PAXX OS=Homo sapiens OX=9606 GN=PAXX PE=1 SV=2
11	11	0.000127509	0.2939	Inositol-3-phosphate synthase 1 OS=Homo sapiens OX=9606 GN=ISYNA1 PE=1 SV=1
1	1	1.32979e-05	0.0536	Cytochrome c oxidase subunit 3 OS=Homo sapiens OX=9606 GN=MT-CO3 PE=1 SV=2
1	1	5.74627e-06	0.043	Serine/threonine-protein kinase Nek7 OS=Homo sapiens OX=9606 GN=NEK7 PE=1 SV=1
10	10	6.93122e-05	0.1864	Vitamin K-dependent protein S OS=Homo sapiens OX=9606 GN=PROS1 PE=1 SV=1
4	4	0.000132563	0.2986	NADH dehydrogenase [ubiquinone] 1 alpha subcomplex subunit 13 OS=Homo sapiens OX=9606 GN=NDUFA13 PE=1 SV=3
1	1	7.81699e-06	0.0541	Charged multivesicular body protein 3 OS=Homo sapiens OX=9606 GN=CHMP3 PE=1 SV=3
3	3	9.17067e-05	0.126	Phosphomannomutase 2 OS=Homo sapiens OX=9606 GN=PMM2 PE=1 SV=1
2	2	1.1686e-05	0.101	Syntaxin-4 OS=Homo sapiens OX=9606 GN=STX4 PE=1 SV=2
5	5	6.89137e-05	0.2563	ATP-dependent Clp protease proteolytic subunit, mitochondrial OS=Homo sapiens OX=9606 GN=CLPP PE=1 SV=1
3	3	3.54158e-05	0.0816	2-oxoisovalerate dehydrogenase subunit beta, mitochondrial OS=Homo sapiens OX=9606 GN=BCKDHB PE=1 SV=2
3	3	3.43638e-05	0.1254	Crk-like protein OS=Homo sapiens OX=9606 GN=CRKL PE=1 SV=1
1	1	3.3806e-05	0.0844
2	2	2.95886e-06	0.0205	WASH complex subunit 4 OS=Homo sapiens OX=9606 GN=WASHC4 PE=1 SV=2
2	2	5.40614e-06	0.0208	Squamous cell carcinoma antigen recognized by T-cells 3 OS=Homo sapiens OX=9606 GN=SART3 PE=1 SV=1
6	6	2.82941e-05	0.0992	Dynamin-1-like protein OS=Homo sapiens OX=9606 GN=DNM1L PE=1 SV=2
6	6	0.000239362	0.4023	RNA-binding protein 8A OS=Homo sapiens OX=9606 GN=RBM8A PE=1 SV=1
7	7	1.7195e-05	0.0602	DNA repair protein RAD50 OS=Homo sapiens OX=9606 GN=RAD50 PE=1 SV=1
3	3	8.94522e-06	0.0567	Cullin-1 OS=Homo sapiens OX=9606 GN=CUL1 PE=1 SV=2
1	1	1.8897e-05	0.0327	Palmdelphin OS=Homo sapiens OX=9606 GN=PALMD PE=1 SV=1
2	2	6.24235e-05	0.1583	U6 snRNA-associated Sm-like protein LSm4 OS=Homo sapiens OX=9606 GN=LSM4 PE=1 SV=1
5	5	9.6899e-05	0.2132	Prefoldin subunit 3 OS=Homo sapiens OX=9606 GN=VBP1 PE=1 SV=4
1	1	2.60958e-05	0.1203	U6 snRNA-associated Sm-like protein LSm1 OS=Homo sapiens OX=9606 GN=LSM1 PE=1 SV=1
2	2	7.60017e-06	0.0423	Stromal interaction molecule 1 OS=Homo sapiens OX=9606 GN=STIM1 PE=1 SV=3
2	2	0.00012787	0.2421	Protein S100-P OS=Homo sapiens OX=9606 GN=S100P PE=1 SV=2
4	4	5.53842e-05	0.1356	UPF0160 protein MYG1, mitochondrial OS=Homo sapiens OX=9606 GN=C12orf10 PE=1 SV=2
2	2	9.18186e-06	0.0335	Geranylgeranyl transferase type-2 subunit alpha OS=Homo sapiens OX=9606 GN=RABGGTA PE=1 SV=2
2	2	7.18581e-06	0.058	Coiled-coil domain-containing protein 47 OS=Homo sapiens OX=9606 GN=CCDC47 PE=1 SV=1
1	1	1.27414e-06	0.0088	Bromodomain-containing protein 4 OS=Homo sapiens OX=9606 GN=BRD4 PE=1 SV=2
1	1	5.07914e-05	0.0537	Dr1-associated corepressor OS=Homo sapiens OX=9606 GN=DRAP1 PE=1 SV=3
2	2	2.08245e-05	0.104	Corrinoid adenosyltransferase OS=Homo sapiens OX=9606 GN=MMAB PE=1 SV=1
1	1	4.41571e-06	0.0115	Spermatogenesis-associated protein 20 OS=Homo sapiens OX=9606 GN=SPATA20 PE=2 SV=3
1	1	2.58368e-05	0.0248	F-box only protein 22 OS=Homo sapiens OX=9606 GN=FBXO22 PE=1 SV=1
8	8	2.65039e-05	0.0698	Nidogen-2 OS=Homo sapiens OX=9606 GN=NID2 PE=1 SV=3
5	5	3.53502e-05	0.1037	Beta-2-syntrophin OS=Homo sapiens OX=9606 GN=SNTB2 PE=1 SV=1
1	1	3.9085e-06	0.0248	Protein kinase C and casein kinase substrate in neurons protein 1 OS=Homo sapiens OX=9606 GN=PACSIN1 PE=1 SV=1
1	1	4.76751e-06	0.0302	Lysophosphatidic acid receptor 1 OS=Homo sapiens OX=9606 GN=LPAR1 PE=1 SV=3
1	1	1.22209e-05	0.0352	Four and a half LIM domains protein 5 OS=Homo sapiens OX=9606 GN=FHL5 PE=1 SV=1
7	7	4.39841e-05	0.1751	SPARC-related modular calcium-binding protein 1 OS=Homo sapiens OX=9606 GN=SMOC1 PE=1 SV=1
2	2	4.00471e-05	0.1462	Serum amyloid A-4 protein OS=Homo sapiens OX=9606 GN=SAA4 PE=1 SV=2
2	2	1.70973e-05	0.1232	Ras-related protein Rab-24 OS=Homo sapiens OX=9606 GN=RAB24 PE=1 SV=1
2	2	2.12278e-05	0.0826	Uncharacterized protein C1orf198 OS=Homo sapiens OX=9606 GN=C1orf198 PE=1 SV=1
2	2	7.40031e-06	0.0448	Sorting and assembly machinery component 50 homolog OS=Homo sapiens OX=9606 GN=SAMM50 PE=1 SV=3
4	4	7.73186e-05	0.2624	Complement component C8 gamma chain OS=Homo sapiens OX=9606 GN=C8G PE=1 SV=3
2	2	3.7508e-06	0.013	Collagen alpha-1(XV) chain OS=Homo sapiens OX=9606 GN=COL15A1 PE=1 SV=2
1	1	1.82191e-05	0.0092
5	5	1.76718e-05	0.11	COP9 signalosome complex subunit 1 OS=Homo sapiens OX=9606 GN=GPS1 PE=1 SV=4
4	4	5.39494e-05	0.1451	Ganglioside GM2 activator OS=Homo sapiens OX=9606 GN=GM2A PE=1 SV=4
1	1	6.32194e-06	0.0255	Myotubularin-related protein 9 OS=Homo sapiens OX=9606 GN=MTMR9 PE=1 SV=1
2	2	2.97492e-05	0.0914	Dickkopf-related protein 3 OS=Homo sapiens OX=9606 GN=DKK3 PE=1 SV=2
2	2	1.09602e-05	0.0505	E3 ubiquitin-protein ligase TRIM21 OS=Homo sapiens OX=9606 GN=TRIM21 PE=1 SV=1
1	1	1.47482e-05	0.0482	Mitochondrial import inner membrane translocase subunit TIM50 OS=Homo sapiens OX=9606 GN=TIMM50 PE=1 SV=2
1	1	1.97426e-06	0.0159	Transmembrane protein 245 OS=Homo sapiens OX=9606 GN=TMEM245 PE=1 SV=3
1	1	1.73537e-05	0.06	COMM domain-containing protein 7 OS=Homo sapiens OX=9606 GN=COMMD7 PE=1 SV=2
1	1	4.30613e-06	0.0298	RILP-like protein 1 OS=Homo sapiens OX=9606 GN=RILPL1 PE=1 SV=1
3	3	2.71152e-05	0.1615	Phosphomevalonate kinase OS=Homo sapiens OX=9606 GN=PMVK PE=1 SV=3
3	3	2.13365e-05	0.0758	Metalloreductase STEAP3 OS=Homo sapiens OX=9606 GN=STEAP3 PE=1 SV=2
1	1	2.59011e-06	0.0179	ATP-dependent RNA helicase DDX18 OS=Homo sapiens OX=9606 GN=DDX18 PE=1 SV=2
1	1	9.10001e-07	0.0089	Transport and Golgi organization protein 1 homolog OS=Homo sapiens OX=9606 GN=MIA3 PE=1 SV=1
1	1	1.79274e-06	0.0238	Nuclear factor NF-kappa-B p105 subunit OS=Homo sapiens OX=9606 GN=NFKB1 PE=1 SV=2
1	1	7.05436e-06	0.0366	Target of Myb protein 1 OS=Homo sapiens OX=9606 GN=TOM1 PE=1 SV=2
1	1	6.63622e-06	0.021	Paraspeckle component 1 OS=Homo sapiens OX=9606 GN=PSPC1 PE=1 SV=1
1	1	9.78777e-07	0.0025	Ubiquitin carboxyl-terminal hydrolase 34 OS=Homo sapiens OX=9606 GN=USP34 PE=1 SV=2
25	25	0.000685455	0.5318	Cytosol aminopeptidase OS=Homo sapiens OX=9606 GN=LAP3 PE=1 SV=3
21	21	0.000411426	0.541	PDZ and LIM domain protein 1 OS=Homo sapiens OX=9606 GN=PDLIM1 PE=1 SV=4
22	22	0.000771885	0.6972	Receptor of activated protein C kinase 1 OS=Homo sapiens OX=9606 GN=RACK1 PE=1 SV=3
27	27	0.000639942	0.6399	Ribonuclease inhibitor OS=Homo sapiens OX=9606 GN=RNH1 PE=1 SV=2
18	18	0.000247509	0.3031	V-type proton ATPase catalytic subunit A OS=Homo sapiens OX=9606 GN=ATP6V1A PE=1 SV=2
17	17	0.00028258	0.408	Glutathione reductase, mitochondrial OS=Homo sapiens OX=9606 GN=GSR PE=1 SV=2
15	15	0.000843293	0.502	Proteasome activator complex subunit 1 OS=Homo sapiens OX=9606 GN=PSME1 PE=1 SV=1
20	20	0.000399289	0.458	Elongation factor Tu, mitochondrial OS=Homo sapiens OX=9606 GN=TUFM PE=1 SV=2
16	16	0.00083399	0.6359	Flavin reductase (NADPH) OS=Homo sapiens OX=9606 GN=BLVRB PE=1 SV=3
10	10	5.64349e-05	0.2098	Medium-chain acyl-CoA ligase ACSF2, mitochondrial OS=Homo sapiens OX=9606 GN=ACSF2 PE=1 SV=2
26	26	2.72814e-05	0.0863	Vacuolar protein sorting-associated protein 13C OS=Homo sapiens OX=9606 GN=VPS13C PE=1 SV=1
13	13	0.000191185	0.2818	Carboxypeptidase Q OS=Homo sapiens OX=9606 GN=CPQ PE=1 SV=1
7	7	0.000171395	0.2593	26S proteasome non-ATPase regulatory subunit 7 OS=Homo sapiens OX=9606 GN=PSMD7 PE=1 SV=2
5	5	0.000318518	0.3861	Transcription factor BTF3 homolog 4 OS=Homo sapiens OX=9606 GN=BTF3L4 PE=1 SV=1
17	17	0.000180223	0.3149	C4b-binding protein alpha chain OS=Homo sapiens OX=9606 GN=C4BPA PE=1 SV=2
3	3	9.49032e-05	0.1445	Ribonuclease T2 OS=Homo sapiens OX=9606 GN=RNASET2 PE=1 SV=2
6	6	0.000396266	0.3701	Activated RNA polymerase II transcriptional coactivator p15 OS=Homo sapiens OX=9606 GN=SUB1 PE=1 SV=3
5	5	3.28203e-05	0.1489	Glycine amidinotransferase, mitochondrial OS=Homo sapiens OX=9606 GN=GATM PE=1 SV=1
25	25	4.71732e-05	0.2071	182 kDa tankyrase-1-binding protein OS=Homo sapiens OX=9606 GN=TNKS1BP1 PE=1 SV=4
7	7	5.90263e-05	0.1009	Cadherin-1 OS=Homo sapiens OX=9606 GN=CDH1 PE=1 SV=3
6	6	7.23072e-05	0.1789	Aminoacylase-1 OS=Homo sapiens OX=9606 GN=ACY1 PE=1 SV=1
6	6	0.000632381	0.4576	Elongin-B OS=Homo sapiens OX=9606 GN=ELOB PE=1 SV=1
6	6	0.000513762	0.3224	Microsomal glutathione S-transferase 3 OS=Homo sapiens OX=9606 GN=MGST3 PE=1 SV=1
7	7	0.000262114	0.3594	Apoptosis regulator BAX OS=Homo sapiens OX=9606 GN=BAX PE=1 SV=1
10	10	6.71946e-05	0.2155	Nucleolar protein 56 OS=Homo sapiens OX=9606 GN=NOP56 PE=1 SV=4
10	10	6.18724e-05	0.1851	Phenylalanine--tRNA ligase beta subunit OS=Homo sapiens OX=9606 GN=FARSB PE=1 SV=3
5	5	4.89297e-05	0.1316	Intercellular adhesion molecule 1 OS=Homo sapiens OX=9606 GN=ICAM1 PE=1 SV=2
17	17	0.00016143	0.2315	Inter-alpha-trypsin inhibitor heavy chain H2 OS=Homo sapiens OX=9606 GN=ITIH2 PE=1 SV=2
3	3	0.000149134	0.1016	Glycophorin-C OS=Homo sapiens OX=9606 GN=GYPC PE=1 SV=1
3	3	8.72534e-05	0.1201	DnaJ homolog subfamily B member 11 OS=Homo sapiens OX=9606 GN=DNAJB11 PE=1 SV=1
4	4	9.1657e-05	0.2394	Protein NipSnap homolog 1 OS=Homo sapiens OX=9606 GN=NIPSNAP1 PE=1 SV=1
14	14	6.20409e-05	0.1634	Serine/threonine-protein kinase Nek9 OS=Homo sapiens OX=9606 GN=NEK9 PE=1 SV=2
5	5	0.000139762	0.1443	Junctional adhesion molecule B OS=Homo sapiens OX=9606 GN=JAM2 PE=1 SV=1
3	3	7.75585e-05	0.2458	1,2-dihydroxy-3-keto-5-methylthiopentene dioxygenase OS=Homo sapiens OX=9606 GN=ADI1 PE=1 SV=1
1	1	1.66064e-06	0.0072	Nuclear pore complex protein Nup214 OS=Homo sapiens OX=9606 GN=NUP214 PE=1 SV=2
3	3	0.000153326	0.1647	NADH dehydrogenase [ubiquinone] flavoprotein 2, mitochondrial OS=Homo sapiens OX=9606 GN=NDUFV2 PE=1 SV=2
22	22	0.000384832	0.3912	Vitronectin OS=Homo sapiens OX=9606 GN=VTN PE=1 SV=1
1	1	8.36324e-05	0.1325	Mitochondrial import inner membrane translocase subunit Tim8 B OS=Homo sapiens OX=9606 GN=TIMM8B PE=1 SV=1
2	2	3.86866e-05	0.0828	Ubiquitin-like-conjugating enzyme ATG3 OS=Homo sapiens OX=9606 GN=ATG3 PE=1 SV=1
1	1	0.000222892	0.1376	Cytochrome c oxidase subunit 6A1, mitochondrial OS=Homo sapiens OX=9606 GN=COX6A1 PE=1 SV=4
2	2	9.91641e-06	0.0324	Mitochondrial-processing peptidase subunit alpha OS=Homo sapiens OX=9606 GN=PMPCA PE=1 SV=2
1	1	4.42133e-06	0.0191	Conserved oligomeric Golgi complex subunit 4 OS=Homo sapiens OX=9606 GN=COG4 PE=1 SV=3
7	7	0.000294394	0.3125	Peptidyl-prolyl cis-trans isomerase FKBP3 OS=Homo sapiens OX=9606 GN=FKBP3 PE=1 SV=1
2	2	4.90218e-05	0.1186	Coatomer subunit zeta-1 OS=Homo sapiens OX=9606 GN=COPZ1 PE=1 SV=1
2	2	1.44014e-05	0.0747	Interferon-induced protein with tetratricopeptide repeats 5 OS=Homo sapiens OX=9606 GN=IFIT5 PE=1 SV=1
20	20	0.000143222	0.3398	Glycerol-3-phosphate dehydrogenase, mitochondrial OS=Homo sapiens OX=9606 GN=GPD2 PE=1 SV=3
3	3	1.94986e-05	0.0749	NEDD8-activating enzyme E1 regulatory subunit OS=Homo sapiens OX=9606 GN=NAE1 PE=1 SV=1
1	1	3.98936e-05	0.1092	UPF0687 protein C20orf27 OS=Homo sapiens OX=9606 GN=C20orf27 PE=1 SV=3
1	1	1.6633e-05	0.0415	Ras-related GTP-binding protein A OS=Homo sapiens OX=9606 GN=RRAGA PE=1 SV=1
10	10	5.05003e-05	0.1984	1-phosphatidylinositol 4,5-bisphosphate phosphodiesterase delta-1 OS=Homo sapiens OX=9606 GN=PLCD1 PE=1 SV=2
3	3	0.000207209	0.1592	Retinol-binding protein 4 OS=Homo sapiens OX=9606 GN=RBP4 PE=1 SV=3
1	1	1.24847e-05	0.0408	Serine/threonine-protein phosphatase 4 regulatory subunit 2 OS=Homo sapiens OX=9606 GN=PPP4R2 PE=1 SV=3
3	3	3.87793e-05	0.2011	Guanosine-3',5'-bis(diphosphate) 3'-pyrophosphohydrolase MESH1 OS=Homo sapiens OX=9606 GN=HDDC3 PE=1 SV=3
2	2	3.35879e-05	0.1419	V-type proton ATPase 16 kDa proteolipid subunit OS=Homo sapiens OX=9606 GN=ATP6V0C PE=1 SV=1
1	1	3.97565e-06	0.0149	Serine/threonine-protein phosphatase 6 regulatory subunit 3 OS=Homo sapiens OX=9606 GN=PPP6R3 PE=1 SV=2
1	1	3.01804e-05	0.0783	Thiosulfate:glutathione sulfurtransferase OS=Homo sapiens OX=9606 GN=TSTD1 PE=1 SV=3
7	7	2.95383e-05	0.1404	Synapsin-1 OS=Homo sapiens OX=9606 GN=SYN1 PE=1 SV=3
2	2	0.000161968	0.2	Cytochrome c oxidase subunit 6C OS=Homo sapiens OX=9606 GN=COX6C PE=1 SV=2
5	5	4.00086e-05	0.1988	CD5 antigen-like OS=Homo sapiens OX=9606 GN=CD5L PE=1 SV=1
5	5	6.64385e-06	0.0398	Receptor-type tyrosine-protein phosphatase C OS=Homo sapiens OX=9606 GN=PTPRC PE=1 SV=3
1	1	1.67399e-05	0.045	Protein lifeguard 3 OS=Homo sapiens OX=9606 GN=TMBIM1 PE=1 SV=2
3	3	8.46523e-06	0.0634	Coagulation factor XII OS=Homo sapiens OX=9606 GN=F12 PE=1 SV=3
6	6	5.81225e-05	0.1866	Hydroxysteroid dehydrogenase-like protein 2 OS=Homo sapiens OX=9606 GN=HSDL2 PE=1 SV=1
5	5	0.000189313	0.2091	60S ribosomal protein L35a OS=Homo sapiens OX=9606 GN=RPL35A PE=1 SV=2
2	2	1.07453e-05	0.0526	Mitochondrial glutamate carrier 1 OS=Homo sapiens OX=9606 GN=SLC25A22 PE=1 SV=1
2	2	5.32323e-06	0.0337	Sodium-dependent phosphate transporter 2 OS=Homo sapiens OX=9606 GN=SLC20A2 PE=1 SV=1
14	14	8.28444e-05	0.2249	Cadherin-11 OS=Homo sapiens OX=9606 GN=CDH11 PE=1 SV=2
2	2	1.33833e-05	0.054	Mitochondrial carrier homolog 1 OS=Homo sapiens OX=9606 GN=MTCH1 PE=1 SV=1
1	1	4.83391e-06	0.0279	Inositol monophosphatase 3 OS=Homo sapiens OX=9606 GN=IMPAD1 PE=1 SV=1
1	1	3.49873e-06	0.0383	Glycylpeptide N-tetradecanoyltransferase 1 OS=Homo sapiens OX=9606 GN=NMT1 PE=1 SV=2
1	1	1.01781e-05	0.0411	Cyclic AMP-responsive element-binding protein 1 OS=Homo sapiens OX=9606 GN=CREB1 PE=1 SV=2
1	1	1.10533e-05	0.0382	Secreted frizzled-related protein 1 OS=Homo sapiens OX=9606 GN=SFRP1 PE=1 SV=1
1	1	5.27469e-06	0.0395	Cytosolic arginine sensor for mTORC1 subunit 2 OS=Homo sapiens OX=9606 GN=CASTOR2 PE=1 SV=3
1	1	5.843e-06	0.037	Putative deoxyribonuclease TATDN1 OS=Homo sapiens OX=9606 GN=TATDN1 PE=1 SV=2
1	1	1.62793e-06	0.0131	Ubiquitin conjugation factor E4 A OS=Homo sapiens OX=9606 GN=UBE4A PE=1 SV=2
3	3	9.52193e-06	0.0466	Neurochondrin OS=Homo sapiens OX=9606 GN=NCDN PE=1 SV=1
2	2	1.36108e-05	0.0627	CCR4-NOT transcription complex subunit 11 OS=Homo sapiens OX=9606 GN=CNOT11 PE=1 SV=1
2	2	5.65268e-06	0.0391	Bifunctional 3'-phosphoadenosine 5'-phosphosulfate synthase 2 OS=Homo sapiens OX=9606 GN=PAPSS2 PE=1 SV=2
2	2	1.60906e-06	0.0162	Protein PRRC2A OS=Homo sapiens OX=9606 GN=PRRC2A PE=1 SV=3
1	1	1.45952e-06	0.0101	Phosphatidylinositol 3,4,5-trisphosphate 5-phosphatase 1 OS=Homo sapiens OX=9606 GN=INPP5D PE=1 SV=2
1	1	9.66781e-06	0.039	Protein HEXIM1 OS=Homo sapiens OX=9606 GN=HEXIM1 PE=1 SV=1
1	1	7.96042e-06	0.0642	28S ribosomal protein S34, mitochondrial OS=Homo sapiens OX=9606 GN=MRPS34 PE=1 SV=2
1	1	2.12929e-05	0.0491	Uncharacterized protein DNAH10OS OS=Homo sapiens OX=9606 GN=DNAH10OS PE=2 SV=1
1	1	1.67345e-06	0.0154	Platelet endothelial aggregation receptor 1 OS=Homo sapiens OX=9606 GN=PEAR1 PE=1 SV=1
1	1	3.2256e-06	0.026	CWF19-like protein 1 OS=Homo sapiens OX=9606 GN=CWF19L1 PE=1 SV=2
1	1	1.40973e-06	0.013	EH domain-binding protein 1 OS=Homo sapiens OX=9606 GN=EHBP1 PE=1 SV=3
2	2	1.68975e-06	0.0131	Unconventional myosin-XVIIIa OS=Homo sapiens OX=9606 GN=MYO18A PE=1 SV=3
1	1	6.59837e-06	0.0722	Metaxin-2 OS=Homo sapiens OX=9606 GN=MTX2 PE=1 SV=1
2	2	1.39668e-06	0.0097	Tyrosine-protein phosphatase non-receptor type 13 OS=Homo sapiens OX=9606 GN=PTPN13 PE=1 SV=2
1	1	6.33348e-06	0.0511	Pyrroline-5-carboxylate reductase 3 OS=Homo sapiens OX=9606 GN=PYCR3 PE=1 SV=3
21	21	0.000365342	0.4256	Elongation factor 1-gamma OS=Homo sapiens OX=9606 GN=EEF1G PE=1 SV=3
23	23	0.00160587	0.7264	Transgelin OS=Homo sapiens OX=9606 GN=TAGLN PE=1 SV=4
30	30	0.000705658	0.5323	60 kDa heat shock protein, mitochondrial OS=Homo sapiens OX=9606 GN=HSPD1 PE=1 SV=2
23	23	0.00113949	0.6355	Myristoylated alanine-rich C-kinase substrate OS=Homo sapiens OX=9606 GN=MARCKS PE=1 SV=4
56	56	0.000623801	0.5812	Major vault protein OS=Homo sapiens OX=9606 GN=MVP PE=1 SV=4
17	17	0.00021795	0.4455	26S proteasome non-ATPase regulatory subunit 11 OS=Homo sapiens OX=9606 GN=PSMD11 PE=1 SV=3
17	17	0.000313198	0.372	T-complex protein 1 subunit eta OS=Homo sapiens OX=9606 GN=CCT7 PE=1 SV=2
35	35	0.000146209	0.2882	ATP-dependent RNA helicase A OS=Homo sapiens OX=9606 GN=DHX9 PE=1 SV=4
14	14	0.000193171	0.3266	Asparagine--tRNA ligase, cytoplasmic OS=Homo sapiens OX=9606 GN=NARS PE=1 SV=1
14	14	0.000755727	0.379	60S ribosomal protein L7 OS=Homo sapiens OX=9606 GN=RPL7 PE=1 SV=1
18	18	8.05954e-05	0.2045	Isoleucine--tRNA ligase, mitochondrial OS=Homo sapiens OX=9606 GN=IARS2 PE=1 SV=2
17	17	0.000506331	0.4738	Dynactin subunit 2 OS=Homo sapiens OX=9606 GN=DCTN2 PE=1 SV=4
11	11	0.000633975	0.356	Four and a half LIM domains protein 1 OS=Homo sapiens OX=9606 GN=FHL1 PE=1 SV=4
8	8	0.000614055	0.4923	40S ribosomal protein S15a OS=Homo sapiens OX=9606 GN=RPS15A PE=1 SV=2
10	10	0.000212692	0.2841	Pyruvate dehydrogenase E1 component subunit beta, mitochondrial OS=Homo sapiens OX=9606 GN=PDHB PE=1 SV=3
32	32	0.000262343	0.3437	Ceruloplasmin OS=Homo sapiens OX=9606 GN=CP PE=1 SV=1
8	8	0.000882909	0.6316	SH3 domain-binding glutamic acid-rich-like protein OS=Homo sapiens OX=9606 GN=SH3BGRL PE=1 SV=1
6	6	0.000300932	0.3584	Myeloid-derived growth factor OS=Homo sapiens OX=9606 GN=MYDGF PE=1 SV=1
8	8	0.000815099	0.5379	40S ribosomal protein S12 OS=Homo sapiens OX=9606 GN=RPS12 PE=1 SV=3
6	6	0.000506963	0.4831	Barrier-to-autointegration factor OS=Homo sapiens OX=9606 GN=BANF1 PE=1 SV=1
9	9	7.79943e-05	0.1985	Prolyl 4-hydroxylase subunit alpha-1 OS=Homo sapiens OX=9606 GN=P4HA1 PE=1 SV=2
6	6	0.000121688	0.3018	Mitotic checkpoint protein BUB3 OS=Homo sapiens OX=9606 GN=BUB3 PE=1 SV=1
4	4	0.000673733	0.6824	Ubiquitin-fold modifier 1 OS=Homo sapiens OX=9606 GN=UFM1 PE=1 SV=1
7	7	7.3429e-05	0.1199	Caprin-1 OS=Homo sapiens OX=9606 GN=CAPRIN1 PE=1 SV=2
10	10	4.61126e-05	0.1205	Regulator of nonsense transcripts 1 OS=Homo sapiens OX=9606 GN=UPF1 PE=1 SV=2
4	4	0.000249608	0.5205	Multiple coagulation factor deficiency protein 2 OS=Homo sapiens OX=9606 GN=MCFD2 PE=1 SV=1
18	18	0.000990432	0.7805	Heat shock protein beta-1 OS=Homo sapiens OX=9606 GN=HSPB1 PE=1 SV=2
11	11	0.000365647	0.3946	Prohibitin-2 OS=Homo sapiens OX=9606 GN=PHB2 PE=1 SV=2
9	9	0.000214622	0.4523	S-methyl-5'-thioadenosine phosphorylase OS=Homo sapiens OX=9606 GN=MTAP PE=1 SV=2
11	11	0.000140501	0.3085	Peptidyl-prolyl cis-trans isomerase FKBP5 OS=Homo sapiens OX=9606 GN=FKBP5 PE=1 SV=2
4	4	2.40606e-05	0.0867	Optineurin OS=Homo sapiens OX=9606 GN=OPTN PE=1 SV=3
9	9	0.000185155	0.1862	Lysosome membrane protein 2 OS=Homo sapiens OX=9606 GN=SCARB2 PE=1 SV=2
3	3	0.000603608	0.3043	40S ribosomal protein S28 OS=Homo sapiens OX=9606 GN=RPS28 PE=1 SV=1
14	14	4.83628e-05	0.1057	Protein transport protein Sec31A OS=Homo sapiens OX=9606 GN=SEC31A PE=1 SV=3
10	10	0.000160954	0.1872	Progranulin OS=Homo sapiens OX=9606 GN=GRN PE=1 SV=2
4	4	0.000452072	0.3782	Small nuclear ribonucleoprotein Sm D1 OS=Homo sapiens OX=9606 GN=SNRPD1 PE=1 SV=1
17	17	5.74808e-05	0.1562	Vigilin OS=Homo sapiens OX=9606 GN=HDLBP PE=1 SV=2
7	7	7.48409e-05	0.2615	Protein NDRG2 OS=Homo sapiens OX=9606 GN=NDRG2 PE=1 SV=2
7	7	0.000534682	0.4	CD99 antigen OS=Homo sapiens OX=9606 GN=CD99 PE=1 SV=1
4	4	0.000166263	0.1617	Ubiquitin-fold modifier-conjugating enzyme 1 OS=Homo sapiens OX=9606 GN=UFC1 PE=1 SV=3
5	5	0.000325382	0.2946	Transmembrane emp24 domain-containing protein 7 OS=Homo sapiens OX=9606 GN=TMED7 PE=1 SV=2
8	8	0.000212345	0.308	Ras-related protein Rab-23 OS=Homo sapiens OX=9606 GN=RAB23 PE=1 SV=1
17	17	0.000128019	0.2473	X-ray repair cross-complementing protein 5 OS=Homo sapiens OX=9606 GN=XRCC5 PE=1 SV=3
2	2	2.47321e-05	0.0736	Phosphatidylinositol 5-phosphate 4-kinase type-2 gamma OS=Homo sapiens OX=9606 GN=PIP4K2C PE=1 SV=3
7	7	2.85658e-05	0.1331	Rab-like protein 6 OS=Homo sapiens OX=9606 GN=RABL6 PE=1 SV=2
4	4	0.000305523	0.3662	Peptidyl-prolyl cis-trans isomerase FKBP2 OS=Homo sapiens OX=9606 GN=FKBP2 PE=1 SV=2
2	2	0.000143123	0.2268	Mitochondrial import inner membrane translocase subunit Tim8 A OS=Homo sapiens OX=9606 GN=TIMM8A PE=1 SV=1
4	4	4.71142e-05	0.0618	Transmembrane 9 superfamily member 2 OS=Homo sapiens OX=9606 GN=TM9SF2 PE=1 SV=1
12	12	0.000587222	0.5556	Sorcin OS=Homo sapiens OX=9606 GN=SRI PE=1 SV=1
7	7	0.000298267	0.3828	Platelet basic protein OS=Homo sapiens OX=9606 GN=PPBP PE=1 SV=3
2	2	5.59798e-05	0.0876	H/ACA ribonucleoprotein complex subunit 1 OS=Homo sapiens OX=9606 GN=GAR1 PE=1 SV=1
8	8	0.000177546	0.3135	SPARC OS=Homo sapiens OX=9606 GN=SPARC PE=1 SV=1
5	5	5.3333e-05	0.1418	AP-1 complex subunit mu-1 OS=Homo sapiens OX=9606 GN=AP1M1 PE=1 SV=3
4	4	4.12094e-05	0.1214	Stimulator of interferon genes protein OS=Homo sapiens OX=9606 GN=TMEM173 PE=1 SV=1
9	9	0.000103765	0.2392	Bcl-2-like protein 13 OS=Homo sapiens OX=9606 GN=BCL2L13 PE=1 SV=1
9	9	0.000245314	0.2644	Gap junction alpha-1 protein OS=Homo sapiens OX=9606 GN=GJA1 PE=1 SV=2
5	5	6.21795e-05	0.1889	Ubiquitin recognition factor in ER-associated degradation protein 1 OS=Homo sapiens OX=9606 GN=UFD1 PE=1 SV=3
6	6	5.79838e-05	0.1742	Farnesyl pyrophosphate synthase OS=Homo sapiens OX=9606 GN=FDPS PE=1 SV=4
2	2	9.60538e-06	0.0277	Phosphoacetylglucosamine mutase OS=Homo sapiens OX=9606 GN=PGM3 PE=1 SV=1
1	1	1.32979e-05	0.0287	Protein RCC2 OS=Homo sapiens OX=9606 GN=RCC2 PE=1 SV=2
1	1	7.57805e-06	0.0262	Serine protease HTRA2, mitochondrial OS=Homo sapiens OX=9606 GN=HTRA2 PE=1 SV=2
1	1	5.80392e-06	0.0334	Craniofacial development protein 1 OS=Homo sapiens OX=9606 GN=CFDP1 PE=1 SV=1
9	9	0.000130842	0.2341	Pre-mRNA-processing factor 19 OS=Homo sapiens OX=9606 GN=PRPF19 PE=1 SV=1
3	3	7.51243e-06	0.0505	GMP synthase [glutamine-hydrolyzing] OS=Homo sapiens OX=9606 GN=GMPS PE=1 SV=1
3	3	8.96502e-05	0.1439	Proteasome inhibitor PI31 subunit OS=Homo sapiens OX=9606 GN=PSMF1 PE=1 SV=2
1	1	9.13354e-06	0.0316	Cytosolic acyl coenzyme A thioester hydrolase OS=Homo sapiens OX=9606 GN=ACOT7 PE=1 SV=3
3	3	1.04086e-06	0.0052	Nebulin OS=Homo sapiens OX=9606 GN=NEB PE=1 SV=5
2	2	3.77255e-05	0.0978	Adrenodoxin, mitochondrial OS=Homo sapiens OX=9606 GN=FDX1 PE=1 SV=1
1	1	3.05792e-05	0.0529	Isopentenyl-diphosphate Delta-isomerase 1 OS=Homo sapiens OX=9606 GN=IDI1 PE=1 SV=2
5	5	0.000143948	0.2258	Growth factor receptor-bound protein 2 OS=Homo sapiens OX=9606 GN=GRB2 PE=1 SV=1
7	7	0.000127977	0.2153	Dehydrogenase/reductase SDR family member 7 OS=Homo sapiens OX=9606 GN=DHRS7 PE=1 SV=1
8	8	0.000272368	0.3767	Serum amyloid P-component OS=Homo sapiens OX=9606 GN=APCS PE=1 SV=2
13	13	0.000416489	0.6057	Alpha-crystallin B chain OS=Homo sapiens OX=9606 GN=CRYAB PE=1 SV=2
5	5	0.000151845	0.45	Heat shock protein beta-6 OS=Homo sapiens OX=9606 GN=HSPB6 PE=1 SV=2
7	7	3.51549e-05	0.1326	Cytochrome P450 1B1 OS=Homo sapiens OX=9606 GN=CYP1B1 PE=1 SV=2
6	6	5.84957e-05	0.1888	FAS-associated factor 2 OS=Homo sapiens OX=9606 GN=FAF2 PE=1 SV=2
5	5	2.83161e-05	0.1329	Saccharopine dehydrogenase-like oxidoreductase OS=Homo sapiens OX=9606 GN=SCCPDH PE=1 SV=1
2	2	6.3918e-06	0.0405	Headcase protein homolog OS=Homo sapiens OX=9606 GN=HECA PE=1 SV=1
6	6	5.13762e-05	0.1135	Mitochondrial import receptor subunit TOM70 OS=Homo sapiens OX=9606 GN=TOMM70 PE=1 SV=1
11	11	9.92875e-05	0.2861	Olfactomedin-like protein 1 OS=Homo sapiens OX=9606 GN=OLFML1 PE=1 SV=2
2	2	3.55124e-06	0.0273
2	2	0.000188627	0.2391	Dolichol-phosphate mannosyltransferase subunit 3 OS=Homo sapiens OX=9606 GN=DPM3 PE=1 SV=2
1	1	6.70028e-06	0.0463	Peroxisomal membrane protein 11B OS=Homo sapiens OX=9606 GN=PEX11B PE=1 SV=1
2	2	7.90003e-06	0.0319	ATP-binding cassette sub-family D member 3 OS=Homo sapiens OX=9606 GN=ABCD3 PE=1 SV=1
1	1	2.07415e-05	0.0438	Derlin-1 OS=Homo sapiens OX=9606 GN=DERL1 PE=1 SV=1
3	3	9.46567e-05	0.2606	Ubiquitin-like protein ISG15 OS=Homo sapiens OX=9606 GN=ISG15 PE=1 SV=5
1	1	5.63433e-06	0.039	Maspardin OS=Homo sapiens OX=9606 GN=SPG21 PE=1 SV=1
4	4	8.0715e-05	0.2733	Thioredoxin domain-containing protein 12 OS=Homo sapiens OX=9606 GN=TXNDC12 PE=1 SV=1
13	13	3.63157e-05	0.1084	Aldehyde oxidase OS=Homo sapiens OX=9606 GN=AOX1 PE=1 SV=2
3	3	4.01707e-05	0.162	Refilin-A OS=Homo sapiens OX=9606 GN=RFLNA PE=1 SV=3
1	1	3.10165e-06	0.0134	Putative sodium-coupled neutral amino acid transporter 10 OS=Homo sapiens OX=9606 GN=SLC38A10 PE=1 SV=2
2	2	1.07564e-05	0.0661	Adenylosuccinate lyase OS=Homo sapiens OX=9606 GN=ADSL PE=1 SV=2
2	2	5.30154e-06	0.0285	Protein phosphatase 1 regulatory subunit 12B OS=Homo sapiens OX=9606 GN=PPP1R12B PE=1 SV=2
2	2	1.10886e-05	0.0607	Growth arrest-specific protein 2 OS=Homo sapiens OX=9606 GN=GAS2 PE=1 SV=1
2	2	9.55251e-06	0.044	Sulfite oxidase, mitochondrial OS=Homo sapiens OX=9606 GN=SUOX PE=1 SV=2
2	2	5.50562e-06	0.0222	Disco-interacting protein 2 homolog B OS=Homo sapiens OX=9606 GN=DIP2B PE=1 SV=3
1	1	1.04541e-05	0.0843	39S ribosomal protein L49, mitochondrial OS=Homo sapiens OX=9606 GN=MRPL49 PE=1 SV=1
1	1	6.04659e-06	0.0383	Protein FAM122A OS=Homo sapiens OX=9606 GN=FAM122A PE=1 SV=1
1	1	4.12202e-06	0.0285	ADP-ribosylation factor-like protein 6-interacting protein 4 OS=Homo sapiens OX=9606 GN=ARL6IP4 PE=1 SV=2
1	1	1.91542e-06	0.0033
6	6	1.01424e-05	0.045	Serine/threonine-protein kinase MRCK beta OS=Homo sapiens OX=9606 GN=CDC42BPB PE=1 SV=2
4	4	1.74409e-05	0.1055	Glia-derived nexin OS=Homo sapiens OX=9606 GN=SERPINE2 PE=1 SV=1
4	4	1.31468e-05	0.0833	72 kDa type IV collagenase OS=Homo sapiens OX=9606 GN=MMP2 PE=1 SV=2
3	3	6.85015e-06	0.0408	Prolyl endopeptidase FAP OS=Homo sapiens OX=9606 GN=FAP PE=1 SV=5
1	1	3.88226e-06	0.038	BAG family molecular chaperone regulator 5 OS=Homo sapiens OX=9606 GN=BAG5 PE=1 SV=1
2	2	3.16963e-06	0.0301	Inactive phospholipase C-like protein 1 OS=Homo sapiens OX=9606 GN=PLCL1 PE=1 SV=3
2	2	5.8234e-06	0.0403	Selenocysteine-specific elongation factor OS=Homo sapiens OX=9606 GN=EEFSEC PE=1 SV=4
2	2	4.22232e-06	0.0268	Tyrosine-protein kinase Fer OS=Homo sapiens OX=9606 GN=FER PE=1 SV=2
1	1	4.86099e-06	0.0448	U5 small nuclear ribonucleoprotein 40 kDa protein OS=Homo sapiens OX=9606 GN=SNRNP40 PE=1 SV=1
1	1	4.76097e-06	0.0151	Serine/threonine-protein kinase TBK1 OS=Homo sapiens OX=9606 GN=TBK1 PE=1 SV=1
1	1	3.4432e-06	0.0278	Signal recognition particle 54 kDa protein OS=Homo sapiens OX=9606 GN=SRP54 PE=1 SV=1
1	1	1.3349e-05	0.0423	Coiled-coil domain-containing protein 127 OS=Homo sapiens OX=9606 GN=CCDC127 PE=1 SV=1
49	49	0.000958671	0.5179	Gelsolin OS=Homo sapiens OX=9606 GN=GSN PE=1 SV=1
65	65	0.00165081	0.8496	Methanethiol oxidase OS=Homo sapiens OX=9606 GN=SELENBP1 PE=1 SV=2
45	45	0.000979089	0.4937	ATP synthase subunit alpha, mitochondrial OS=Homo sapiens OX=9606 GN=ATP5F1A PE=1 SV=1
27	27	0.000653791	0.6116	Aspartate aminotransferase, mitochondrial OS=Homo sapiens OX=9606 GN=GOT2 PE=1 SV=3
24	24	8.39696e-05	0.2674	Pyruvate carboxylase, mitochondrial OS=Homo sapiens OX=9606 GN=PC PE=1 SV=2
8	8	0.000622471	0.3478	60S ribosomal protein L17 OS=Homo sapiens OX=9606 GN=RPL17 PE=1 SV=3
23	23	0.000574627	0.4636	Immunoglobulin heavy constant mu OS=Homo sapiens OX=9606 GN=IGHM PE=1 SV=4
24	24	0.000556556	0.3541	Clusterin OS=Homo sapiens OX=9606 GN=CLU PE=1 SV=1
9	9	0.00062856	0.6378	Nuclear transport factor 2 OS=Homo sapiens OX=9606 GN=NUTF2 PE=1 SV=1
14	14	3.54694e-05	0.1211	C-Jun-amino-terminal kinase-interacting protein 4 OS=Homo sapiens OX=9606 GN=SPAG9 PE=1 SV=4
10	10	0.000111132	0.3103	26S proteasome regulatory subunit 8 OS=Homo sapiens OX=9606 GN=PSMC5 PE=1 SV=1
8	8	0.000257092	0.2469	Nuclear ubiquitous casein and cyclin-dependent kinase substrate 1 OS=Homo sapiens OX=9606 GN=NUCKS1 PE=1 SV=1
7	7	4.5192e-05	0.1159	Cullin-3 OS=Homo sapiens OX=9606 GN=CUL3 PE=1 SV=2
21	21	9.83687e-05	0.2321	C-1-tetrahydrofolate synthase, cytoplasmic OS=Homo sapiens OX=9606 GN=MTHFD1 PE=1 SV=3
6	6	0.00032286	0.4186	Prefoldin subunit 6 OS=Homo sapiens OX=9606 GN=PFDN6 PE=1 SV=1
10	10	0.000228338	0.5877	Calcyclin-binding protein OS=Homo sapiens OX=9606 GN=CACYBP PE=1 SV=2
14	14	0.000468125	0.3488	Alpha-2-HS-glycoprotein OS=Homo sapiens OX=9606 GN=AHSG PE=1 SV=2
6	6	0.000195606	0.263	Succinate--CoA ligase [ADP/GDP-forming] subunit alpha, mitochondrial OS=Homo sapiens OX=9606 GN=SUCLG1 PE=1 SV=4
7	7	8.01415e-05	0.1652	Protein NOXP20 OS=Homo sapiens OX=9606 GN=FAM114A1 PE=1 SV=2
6	6	7.24329e-05	0.193	Triokinase/FMN cyclase OS=Homo sapiens OX=9606 GN=TKFC PE=1 SV=2
3	3	0.000162691	0.3646	U6 snRNA-associated Sm-like protein LSm8 OS=Homo sapiens OX=9606 GN=LSM8 PE=1 SV=3
4	4	0.000223119	0.4	Acyl-coenzyme A thioesterase 13 OS=Homo sapiens OX=9606 GN=ACOT13 PE=1 SV=1
8	8	0.000573555	0.4407	Myotrophin OS=Homo sapiens OX=9606 GN=MTPN PE=1 SV=2
4	4	0.000404485	0.2857	40S ribosomal protein S24 OS=Homo sapiens OX=9606 GN=RPS24 PE=1 SV=1
7	7	0.000348911	0.3333	Transmembrane protein 205 OS=Homo sapiens OX=9606 GN=TMEM205 PE=1 SV=1
3	3	0.000240114	0.1447	60S ribosomal protein L29 OS=Homo sapiens OX=9606 GN=RPL29 PE=1 SV=2
3	3	2.71455e-05	0.0436	Dystroglycan OS=Homo sapiens OX=9606 GN=DAG1 PE=1 SV=2
3	3	6.94149e-05	0.196	Gamma-interferon-inducible lysosomal thiol reductase OS=Homo sapiens OX=9606 GN=IFI30 PE=1 SV=3
5	5	0.000151634	0.2864	Ras-related protein Rab-18 OS=Homo sapiens OX=9606 GN=RAB18 PE=1 SV=1
3	3	0.00018099	0.1963	Vitamin K epoxide reductase complex subunit 1 OS=Homo sapiens OX=9606 GN=VKORC1 PE=1 SV=1
10	10	8.97606e-05	0.3017	NADH dehydrogenase [ubiquinone] flavoprotein 1, mitochondrial OS=Homo sapiens OX=9606 GN=NDUFV1 PE=1 SV=4
4	4	1.85068e-05	0.0435	FK506-binding protein 15 OS=Homo sapiens OX=9606 GN=FKBP15 PE=1 SV=2
8	8	3.26133e-05	0.0969	Lysosomal alpha-mannosidase OS=Homo sapiens OX=9606 GN=MAN2B1 PE=1 SV=3
3	3	1.58481e-05	0.0445	Serrate RNA effector molecule homolog OS=Homo sapiens OX=9606 GN=SRRT PE=1 SV=1
6	6	0.000135131	0.3074	RNA transcription, translation and transport factor protein OS=Homo sapiens OX=9606 GN=RTRAF PE=1 SV=1
6	6	4.51813e-05	0.1041	ATP-binding cassette sub-family F member 1 OS=Homo sapiens OX=9606 GN=ABCF1 PE=1 SV=2
4	4	0.000325382	0.3906	60S ribosomal protein L22 OS=Homo sapiens OX=9606 GN=RPL22 PE=1 SV=2
3	3	2.85267e-05	0.0877	Coxsackievirus and adenovirus receptor OS=Homo sapiens OX=9606 GN=CXADR PE=1 SV=1
1	1	6.33926e-05	0.0731	Charged multivesicular body protein 5 OS=Homo sapiens OX=9606 GN=CHMP5 PE=1 SV=1
7	7	0.000118921	0.2284	Enoyl-CoA delta isomerase 2, mitochondrial OS=Homo sapiens OX=9606 GN=ECI2 PE=1 SV=4
9	9	0.000228046	0.2821	Very-long-chain 3-oxoacyl-CoA reductase OS=Homo sapiens OX=9606 GN=HSD17B12 PE=1 SV=2
2	2	4.51279e-05	0.0898	Ferrochelatase, mitochondrial OS=Homo sapiens OX=9606 GN=FECH PE=1 SV=2
1	1	1.59942e-05	0.0369	Arginine/serine-rich coiled-coil protein 2 OS=Homo sapiens OX=9606 GN=RSRC2 PE=1 SV=1
6	6	0.000175964	0.1853	Cytochrome b reductase 1 OS=Homo sapiens OX=9606 GN=CYBRD1 PE=1 SV=1
5	5	1.90352e-05	0.0585	Protein transport protein Sec24C OS=Homo sapiens OX=9606 GN=SEC24C PE=1 SV=3
1	1	6.94149e-05	0.0867	DNA-directed RNA polymerases I, II, and III subunit RPABC3 OS=Homo sapiens OX=9606 GN=POLR2H PE=1 SV=4
1	1	0.000188627	0.1196	Small nuclear ribonucleoprotein E OS=Homo sapiens OX=9606 GN=SNRPE PE=1 SV=1
3	3	3.22218e-05	0.1061	NIF3-like protein 1 OS=Homo sapiens OX=9606 GN=NIF3L1 PE=1 SV=2
3	3	4.44967e-05	0.1282	Apoptosis-associated speck-like protein containing a CARD OS=Homo sapiens OX=9606 GN=PYCARD PE=1 SV=2
3	3	9.13354e-06	0.0453	5'-3' exoribonuclease 2 OS=Homo sapiens OX=9606 GN=XRN2 PE=1 SV=1
2	2	3.76232e-06	0.0146	Proteasome adapter and scaffold protein ECM29 OS=Homo sapiens OX=9606 GN=ECPAS PE=1 SV=2
1	1	8.20784e-05	0.1014	Endothelial differentiation-related factor 1 OS=Homo sapiens OX=9606 GN=EDF1 PE=1 SV=1
1	1	4.94408e-06	0.0684	Nuclear inhibitor of protein phosphatase 1 OS=Homo sapiens OX=9606 GN=PPP1R8 PE=1 SV=2
1	1	2.83095e-06	0.0277	Phostensin OS=Homo sapiens OX=9606 GN=PPP1R18 PE=1 SV=1
2	2	6.59002e-05	0.0886	Oligoribonuclease, mitochondrial OS=Homo sapiens OX=9606 GN=REXO2 PE=1 SV=3
1	1	3.63049e-05	0.046	Phosducin-like protein 3 OS=Homo sapiens OX=9606 GN=PDCL3 PE=1 SV=1
1	1	1.60238e-06	0.0212	Solute carrier family 12 member 7 OS=Homo sapiens OX=9606 GN=SLC12A7 PE=1 SV=3
4	4	5.7153e-05	0.1257	COP9 signalosome complex subunit 5 OS=Homo sapiens OX=9606 GN=COPS5 PE=1 SV=4
1	1	9.64096e-06	0.0333	Deoxyribonuclease-2-alpha OS=Homo sapiens OX=9606 GN=DNASE2 PE=1 SV=2
2	2	2.62935e-05	0.101	Synaptobrevin homolog YKT6 OS=Homo sapiens OX=9606 GN=YKT6 PE=1 SV=1
1	1	8.87406e-05	0.0625	Protein MAL2 OS=Homo sapiens OX=9606 GN=MAL2 PE=1 SV=1
9	9	1.33971e-05	0.0587	Sickle tail protein homolog OS=Homo sapiens OX=9606 GN=KIAA1217 PE=1 SV=2
4	4	1.41727e-05	0.0408	Ubiquitin carboxyl-terminal hydrolase 7 OS=Homo sapiens OX=9606 GN=USP7 PE=1 SV=2
51	51	5.55229e-05	0.2014	Collagen alpha-1(XII) chain OS=Homo sapiens OX=9606 GN=COL12A1 PE=1 SV=2
16	16	0.000102492	0.2228	Myeloperoxidase OS=Homo sapiens OX=9606 GN=MPO PE=1 SV=1
6	6	5.86605e-05	0.2113	NADH dehydrogenase [ubiquinone] 1 alpha subcomplex subunit 10, mitochondrial OS=Homo sapiens OX=9606 GN=NDUFA10 PE=1 SV=1
3	3	6.42731e-05	0.1453	V-type proton ATPase subunit d 1 OS=Homo sapiens OX=9606 GN=ATP6V0D1 PE=1 SV=1
9	9	0.000543611	0.3735	Apolipoprotein C-I OS=Homo sapiens OX=9606 GN=APOC1 PE=1 SV=1
3	3	0.000115691	0.2067	Glycophorin-A OS=Homo sapiens OX=9606 GN=GYPA PE=1 SV=2
4	4	0.000128827	0.2096	Peroxiredoxin-like 2A OS=Homo sapiens OX=9606 GN=PRXL2A PE=1 SV=3
4	4	3.19998e-05	0.0738	Complement C1r subcomponent OS=Homo sapiens OX=9606 GN=C1R PE=1 SV=2
9	9	4.16489e-05	0.1347	Signal transducer and activator of transcription 1-alpha/beta OS=Homo sapiens OX=9606 GN=STAT1 PE=1 SV=2
6	6	2.33327e-05	0.1193	Sorting nexin-9 OS=Homo sapiens OX=9606 GN=SNX9 PE=1 SV=1
1	1	6.67451e-06	0.0462	ProSAAS OS=Homo sapiens OX=9606 GN=PCSK1N PE=1 SV=1
1	1	2.38703e-06	0.0316	Engulfment and cell motility protein 1 OS=Homo sapiens OX=9606 GN=ELMO1 PE=1 SV=2
1	1	1.55256e-06	0.0022
6	6	3.78627e-05	0.2473	Pyridoxal phosphate homeostasis protein OS=Homo sapiens OX=9606 GN=PLPBP PE=1 SV=1
4	4	0.000157761	0.4444	Acylphosphatase-1 OS=Homo sapiens OX=9606 GN=ACYP1 PE=1 SV=2
4	4	4.88073e-05	0.1	Eukaryotic translation initiation factor 3 subunit G OS=Homo sapiens OX=9606 GN=EIF3G PE=1 SV=2
2	2	5.97374e-06	0.0396	Pyridine nucleotide-disulfide oxidoreductase domain-containing protein 2 OS=Homo sapiens OX=9606 GN=PYROXD2 PE=1 SV=2
1	1	1.63099e-06	0.0122	Lethal(2) giant larvae protein homolog 1 OS=Homo sapiens OX=9606 GN=LLGL1 PE=1 SV=3
2	2	1.70692e-05	0.0852	WD repeat-containing protein 61 OS=Homo sapiens OX=9606 GN=WDR61 PE=1 SV=1
1	1	5.11155e-06	0.0133	Membrane-spanning 4-domains subfamily A member 14 OS=Homo sapiens OX=9606 GN=MS4A14 PE=2 SV=2
2	2	6.85918e-06	0.0731	Sodium-coupled neutral amino acid transporter 2 OS=Homo sapiens OX=9606 GN=SLC38A2 PE=1 SV=2
1	1	9.74928e-06	0.03	CD276 antigen OS=Homo sapiens OX=9606 GN=CD276 PE=1 SV=1
1	1	1.17255e-05	0.0878	DNA-directed RNA polymerase II subunit GRINL1A, isoforms 4/5 OS=Homo sapiens OX=9606 GN=POLR2M PE=1 SV=1
4	4	3.49404e-05	0.1409	Isochorismatase domain-containing protein 1 OS=Homo sapiens OX=9606 GN=ISOC1 PE=1 SV=3
1	1	2.81412e-05	0.0757	Translocon-associated protein subunit gamma OS=Homo sapiens OX=9606 GN=SSR3 PE=1 SV=1
1	1	1.42244e-06	0.0045
3	3	1.39949e-05	0.0625	Lysosomal Pro-X carboxypeptidase OS=Homo sapiens OX=9606 GN=PRCP PE=1 SV=1
1	1	1.29505e-05	0.0485	Ribonuclease P protein subunit p30 OS=Homo sapiens OX=9606 GN=RPP30 PE=1 SV=1
2	2	1.3232e-06	0.0088	Microtubule-associated serine/threonine-protein kinase 4 OS=Homo sapiens OX=9606 GN=MAST4 PE=1 SV=4
2	2	7.62801e-06	0.0505	5'-nucleotidase domain-containing protein 1 OS=Homo sapiens OX=9606 GN=NT5DC1 PE=1 SV=1
1	1	4.71569e-06	0.0231	Zinc finger CCCH domain-containing protein 14 OS=Homo sapiens OX=9606 GN=ZC3H14 PE=1 SV=1
1	1	1.53031e-06	0.0194	Ankyrin repeat and SAM domain-containing protein 1A OS=Homo sapiens OX=9606 GN=ANKS1A PE=1 SV=4
5	5	7.29148e-05	0.1975	Endothelial protein C receptor OS=Homo sapiens OX=9606 GN=PROCR PE=1 SV=1
2	2	7.44795e-06	0.0515	Metaxin-1 OS=Homo sapiens OX=9606 GN=MTX1 PE=1 SV=3
2	2	1.2999e-05	0.0824	CD82 antigen OS=Homo sapiens OX=9606 GN=CD82 PE=1 SV=1
1	1	3.93955e-06	0.0148	Rho GTPase-activating protein 17 OS=Homo sapiens OX=9606 GN=ARHGAP17 PE=1 SV=1
1	1	1.68483e-05	0.1068	Matrix Gla protein OS=Homo sapiens OX=9606 GN=MGP PE=1 SV=2
2	2	2.0167e-06	0.0186	Intersectin-1 OS=Homo sapiens OX=9606 GN=ITSN1 PE=1 SV=3
1	1	6.21997e-06	0.0466	Metallo-beta-lactamase domain-containing protein 2 OS=Homo sapiens OX=9606 GN=MBLAC2 PE=1 SV=3
1	1	4.30613e-06	0.0372	SEC14-like protein 2 OS=Homo sapiens OX=9606 GN=SEC14L2 PE=1 SV=1
1	1	1.40289e-06	0.0097	Ras-specific guanine nucleotide-releasing factor 2 OS=Homo sapiens OX=9606 GN=RASGRF2 PE=1 SV=2
1	1	9.72197e-06	0.0448	Homeobox protein HMX3 OS=Homo sapiens OX=9606 GN=HMX3 PE=1 SV=1
38	38	0.000436322	0.4657	Calpain-2 catalytic subunit OS=Homo sapiens OX=9606 GN=CAPN2 PE=1 SV=6
17	17	0.000274847	0.2928	Stress-induced-phosphoprotein 1 OS=Homo sapiens OX=9606 GN=STIP1 PE=1 SV=1
18	18	0.000800142	0.4281	Malate dehydrogenase, cytoplasmic OS=Homo sapiens OX=9606 GN=MDH1 PE=1 SV=4
10	10	0.000290872	0.3068	Protein AMBP OS=Homo sapiens OX=9606 GN=AMBP PE=1 SV=1
20	20	0.000441927	0.441	6-phosphogluconate dehydrogenase, decarboxylating OS=Homo sapiens OX=9606 GN=PGD PE=1 SV=3
20	20	0.00024791	0.3382	Heterochromatin protein 1-binding protein 3 OS=Homo sapiens OX=9606 GN=HP1BP3 PE=1 SV=1
22	22	0.000271349	0.2679	Heterogeneous nuclear ribonucleoprotein U OS=Homo sapiens OX=9606 GN=HNRNPU PE=1 SV=6
27	27	0.000552644	0.4807	Fascin OS=Homo sapiens OX=9606 GN=FSCN1 PE=1 SV=3
8	8	0.000808004	0.3122	Apolipoprotein D OS=Homo sapiens OX=9606 GN=APOD PE=1 SV=1
9	9	0.000531236	0.4643	UMP-CMP kinase OS=Homo sapiens OX=9606 GN=CMPK1 PE=1 SV=3
10	10	0.000525618	0.4567	40S ribosomal protein S8 OS=Homo sapiens OX=9606 GN=RPS8 PE=1 SV=2
15	15	0.000223365	0.4139	tRNA-splicing ligase RtcB homolog OS=Homo sapiens OX=9606 GN=RTCB PE=1 SV=1
23	23	0.0002613	0.4484	Leukotriene A-4 hydrolase OS=Homo sapiens OX=9606 GN=LTA4H PE=1 SV=2
10	10	0.0005625	0.3517	40S ribosomal protein S19 OS=Homo sapiens OX=9606 GN=RPS19 PE=1 SV=2
11	11	0.00161142	0.8469	Cystatin-B OS=Homo sapiens OX=9606 GN=CSTB PE=1 SV=2
16	16	0.000473822	0.4949	40S ribosomal protein S2 OS=Homo sapiens OX=9606 GN=RPS2 PE=1 SV=2
7	7	0.000212495	0.4653	Eukaryotic translation initiation factor 6 OS=Homo sapiens OX=9606 GN=EIF6 PE=1 SV=1
7	7	1.60287e-05	0.0573	Latent-transforming growth factor beta-binding protein 4 OS=Homo sapiens OX=9606 GN=LTBP4 PE=1 SV=2
5	5	0.00024791	0.2987	Prefoldin subunit 2 OS=Homo sapiens OX=9606 GN=PFDN2 PE=1 SV=1
4	4	0.000356268	0.2914	40S ribosomal protein S13 OS=Homo sapiens OX=9606 GN=RPS13 PE=1 SV=2
4	4	0.000141343	0.1493	Serine/arginine-rich splicing factor 9 OS=Homo sapiens OX=9606 GN=SRSF9 PE=1 SV=1
3	3	0.000291025	0.2422	Thy-1 membrane glycoprotein OS=Homo sapiens OX=9606 GN=THY1 PE=1 SV=2
4	4	0.000253481	0.309	PEST proteolytic signal-containing nuclear protein OS=Homo sapiens OX=9606 GN=PCNP PE=1 SV=2
3	3	8.19861e-06	0.0677	Sodium-dependent multivitamin transporter OS=Homo sapiens OX=9606 GN=SLC5A6 PE=2 SV=2
17	17	0.000266395	0.4605	RuvB-like 1 OS=Homo sapiens OX=9606 GN=RUVBL1 PE=1 SV=1
3	3	0.00024791	0.2585	Allograft inflammatory factor 1 OS=Homo sapiens OX=9606 GN=AIF1 PE=1 SV=1
7	7	0.000245492	0.3268	Heme-binding protein 2 OS=Homo sapiens OX=9606 GN=HEBP2 PE=1 SV=1
3	3	0.0001528	0.1887	U1 small nuclear ribonucleoprotein C OS=Homo sapiens OX=9606 GN=SNRPC PE=1 SV=1
9	9	0.000255202	0.3431	60S ribosomal protein L15 OS=Homo sapiens OX=9606 GN=RPL15 PE=1 SV=2
3	3	0.000352498	0.2734	NHP2-like protein 1 OS=Homo sapiens OX=9606 GN=SNU13 PE=1 SV=3
6	6	0.000171519	0.2616	Neudesin OS=Homo sapiens OX=9606 GN=NENF PE=1 SV=1
4	4	0.000188823	0.3161	Cysteine and glycine-rich protein 2 OS=Homo sapiens OX=9606 GN=CSRP2 PE=1 SV=3
2	2	6.64257e-05	0.1483	D-aminoacyl-tRNA deacylase 1 OS=Homo sapiens OX=9606 GN=DTD1 PE=1 SV=2
2	2	2.46152e-05	0.052	Lysosomal acid phosphatase OS=Homo sapiens OX=9606 GN=ACP2 PE=1 SV=3
5	5	0.000447261	0.4175	40S ribosomal protein S7 OS=Homo sapiens OX=9606 GN=RPS7 PE=1 SV=1
5	5	5.27099e-05	0.1355	Flotillin-2 OS=Homo sapiens OX=9606 GN=FLOT2 PE=1 SV=2
4	4	3.86299e-05	0.1113	Complement component C8 alpha chain OS=Homo sapiens OX=9606 GN=C8A PE=1 SV=2
10	10	6.05362e-05	0.1948	Complement C1s subcomponent OS=Homo sapiens OX=9606 GN=C1S PE=1 SV=1
18	18	0.000204435	0.2316	Heterogeneous nuclear ribonucleoprotein U-like protein 2 OS=Homo sapiens OX=9606 GN=HNRNPUL2 PE=1 SV=1
1	1	5.68975e-06	0.0393	Putative monooxygenase p33MONOX OS=Homo sapiens OX=9606 GN=KIAA1191 PE=1 SV=1
3	3	4.6902e-05	0.1419	Pyridoxal phosphate phosphatase OS=Homo sapiens OX=9606 GN=PDXP PE=1 SV=2
3	3	0.000100714	0.1964	Acylpyruvase FAHD1, mitochondrial OS=Homo sapiens OX=9606 GN=FAHD1 PE=1 SV=2
2	2	7.71277e-05	0.1926	CDGSH iron-sulfur domain-containing protein 2 OS=Homo sapiens OX=9606 GN=CISD2 PE=1 SV=1
1	1	0.000119224	0.0992	Leptin receptor gene-related protein OS=Homo sapiens OX=9606 GN=LEPROT PE=1 SV=1
1	1	1.27367e-05	0.0385	Carboxypeptidase N subunit 2 OS=Homo sapiens OX=9606 GN=CPN2 PE=1 SV=3
2	2	6.73931e-05	0.1893	Transcription factor BTF3 OS=Homo sapiens OX=9606 GN=BTF3 PE=1 SV=1
3	3	0.000272701	0.1929	Profilin-2 OS=Homo sapiens OX=9606 GN=PFN2 PE=1 SV=3
15	15	3.01367e-05	0.1295	Eukaryotic translation initiation factor 3 subunit A OS=Homo sapiens OX=9606 GN=EIF3A PE=1 SV=1
1	1	8.82393e-05	0.0932	V-type proton ATPase subunit G 1 OS=Homo sapiens OX=9606 GN=ATP6V1G1 PE=1 SV=3
6	6	0.000127601	0.4363	HD domain-containing protein 2 OS=Homo sapiens OX=9606 GN=HDDC2 PE=1 SV=1
2	2	7.84054e-06	0.0602	SPARC-like protein 1 OS=Homo sapiens OX=9606 GN=SPARCL1 PE=1 SV=2
4	4	2.85893e-05	0.0791	Guanine nucleotide-binding protein-like 1 OS=Homo sapiens OX=9606 GN=GNL1 PE=1 SV=2
2	2	1.25752e-05	0.0314	Transcriptional repressor protein YY1 OS=Homo sapiens OX=9606 GN=YY1 PE=1 SV=2
9	9	6.56627e-05	0.1743	Serine/threonine-protein kinase DCLK1 OS=Homo sapiens OX=9606 GN=DCLK1 PE=1 SV=2
13	13	0.000152689	0.2132	Protein enabled homolog OS=Homo sapiens OX=9606 GN=ENAH PE=1 SV=2
6	6	5.70846e-05	0.1201	Nuclear protein localization protein 4 homolog OS=Homo sapiens OX=9606 GN=NPLOC4 PE=1 SV=3
8	8	4.89527e-05	0.1269	DCC-interacting protein 13-alpha OS=Homo sapiens OX=9606 GN=APPL1 PE=1 SV=1
11	11	2.8877e-05	0.0927	Isoleucine--tRNA ligase, cytoplasmic OS=Homo sapiens OX=9606 GN=IARS PE=1 SV=2
6	6	9.45555e-05	0.2372	Aminoacyl tRNA synthase complex-interacting multifunctional protein 1 OS=Homo sapiens OX=9606 GN=AIMP1 PE=1 SV=2
23	23	7.77833e-05	0.2009	Unconventional myosin-VI OS=Homo sapiens OX=9606 GN=MYO6 PE=1 SV=4
3	3	6.25872e-05	0.2	Heterogeneous nuclear ribonucleoprotein A0 OS=Homo sapiens OX=9606 GN=HNRNPA0 PE=1 SV=1
8	8	3.91227e-05	0.1353	Acyl-CoA dehydrogenase family member 9, mitochondrial OS=Homo sapiens OX=9606 GN=ACAD9 PE=1 SV=1
1	1	9.13354e-06	0.0184	Transferrin receptor protein 1 OS=Homo sapiens OX=9606 GN=TFRC PE=1 SV=2
4	4	1.09834e-05	0.0479	Platelet-derived growth factor receptor beta OS=Homo sapiens OX=9606 GN=PDGFRB PE=1 SV=1
2	2	6.94149e-05	0.17	EKC/KEOPS complex subunit GON7 OS=Homo sapiens OX=9606 GN=GON7 PE=1 SV=2
6	6	6.19776e-05	0.2143	3'(2'),5'-bisphosphate nucleotidase 1 OS=Homo sapiens OX=9606 GN=BPNT1 PE=1 SV=1
3	3	5.37505e-05	0.0841	Golgi reassembly-stacking protein 2 OS=Homo sapiens OX=9606 GN=GORASP2 PE=1 SV=3
2	2	4.70929e-06	0.0299	Procollagen-lysine,2-oxoglutarate 5-dioxygenase 2 OS=Homo sapiens OX=9606 GN=PLOD2 PE=1 SV=2
1	1	7.67864e-06	0.0332	Mitochondrial import inner membrane translocase subunit TIM44 OS=Homo sapiens OX=9606 GN=TIMM44 PE=1 SV=2
1	1	6.54857e-06	0.0566	Polyglutamine-binding protein 1 OS=Homo sapiens OX=9606 GN=PQBP1 PE=1 SV=1
7	7	1.01896e-05	0.0411	Supervillin OS=Homo sapiens OX=9606 GN=SVIL PE=1 SV=2
3	3	3.02461e-05	0.0915	Peptidyl-prolyl cis-trans isomerase FKBP4 OS=Homo sapiens OX=9606 GN=FKBP4 PE=1 SV=3
1	1	1.18053e-05	0.102	Bis(5'-nucleosyl)-tetraphosphatase [asymmetrical] OS=Homo sapiens OX=9606 GN=NUDT2 PE=1 SV=3
3	3	1.05558e-05	0.0426	Epidermal growth factor receptor kinase substrate 8 OS=Homo sapiens OX=9606 GN=EPS8 PE=1 SV=1
3	3	2.17374e-05	0.0668	Polyadenylate-binding protein-interacting protein 1 OS=Homo sapiens OX=9606 GN=PAIP1 PE=1 SV=1
2	2	1.88371e-06	0.0057	Dystrophin OS=Homo sapiens OX=9606 GN=DMD PE=1 SV=3
1	1	9.20622e-06	0.0265	Geranylgeranyl transferase type-1 subunit beta OS=Homo sapiens OX=9606 GN=PGGT1B PE=1 SV=2
4	4	3.61536e-05	0.1597	Syntaxin-1A OS=Homo sapiens OX=9606 GN=STX1A PE=1 SV=1
4	4	2.08245e-05	0.096	Prostacyclin synthase OS=Homo sapiens OX=9606 GN=PTGIS PE=1 SV=1
4	4	3.7843e-05	0.162	rRNA 2'-O-methyltransferase fibrillarin OS=Homo sapiens OX=9606 GN=FBL PE=1 SV=2
5	5	1.62184e-05	0.0876	Heterogeneous nuclear ribonucleoprotein U-like protein 1 OS=Homo sapiens OX=9606 GN=HNRNPUL1 PE=1 SV=2
1	1	8.74463e-07	0.0033
3	3	1.31136e-05	0.0882	Serpin B10 OS=Homo sapiens OX=9606 GN=SERPINB10 PE=1 SV=1
3	3	9.2471e-06	0.0568	Nicalin OS=Homo sapiens OX=9606 GN=NCLN PE=1 SV=2
10	10	2.30768e-05	0.1028	Nck-associated protein 1 OS=Homo sapiens OX=9606 GN=NCKAP1 PE=1 SV=1
2	2	2.01008e-05	0.056	Protein FAM98A OS=Homo sapiens OX=9606 GN=FAM98A PE=1 SV=2
3	3	5.73e-05	0.1415	Programmed cell death protein 10 OS=Homo sapiens OX=9606 GN=PDCD10 PE=1 SV=1
4	4	7.16438e-05	0.1789	Eukaryotic translation initiation factor 3 subunit K OS=Homo sapiens OX=9606 GN=EIF3K PE=1 SV=1
1	1	1.7529e-05	0.0909	Protein dpy-30 homolog OS=Homo sapiens OX=9606 GN=DPY30 PE=1 SV=1
1	1	9.28007e-06	0.0187	Translocating chain-associated membrane protein 1 OS=Homo sapiens OX=9606 GN=TRAM1 PE=1 SV=3
1	1	8.14729e-06	0.0845	AN1-type zinc finger protein 5 OS=Homo sapiens OX=9606 GN=ZFAND5 PE=1 SV=1
1	1	1.25117e-06	0.005	Teneurin-2 OS=Homo sapiens OX=9606 GN=TENM2 PE=1 SV=3
1	1	1.82096e-06	0.0126	Zinc finger CCCH domain-containing protein 18 OS=Homo sapiens OX=9606 GN=ZC3H18 PE=1 SV=2
1	1	1.12687e-05	0.0909	Iron-sulfur cluster assembly 2 homolog, mitochondrial OS=Homo sapiens OX=9606 GN=ISCA2 PE=1 SV=2
1	1	1.20095e-05	0.0415	Serine/threonine-protein phosphatase PGAM5, mitochondrial OS=Homo sapiens OX=9606 GN=PGAM5 PE=1 SV=2
1	1	3.97414e-05	0.0916	Protein FAM107B OS=Homo sapiens OX=9606 GN=FAM107B PE=1 SV=1
1	1	4.44398e-06	0.0205	Transcription factor Sp3 OS=Homo sapiens OX=9606 GN=SP3 PE=1 SV=3
1	1	7.56154e-06	0.0261	Zinc finger protein ZPR1 OS=Homo sapiens OX=9606 GN=ZPR1 PE=1 SV=1
1	1	7.99711e-06	0.0599	Biogenesis of lysosome-related organelles complex 1 subunit 4 OS=Homo sapiens OX=9606 GN=BLOC1S4 PE=1 SV=1
9	9	7.04209e-05	0.2899	Annexin A9 OS=Homo sapiens OX=9606 GN=ANXA9 PE=1 SV=3
2	2	1.92819e-05	0.025	Transmembrane protein 198 OS=Homo sapiens OX=9606 GN=TMEM198 PE=1 SV=1
2	2	1.18053e-05	0.0522	UBX domain-containing protein 6 OS=Homo sapiens OX=9606 GN=UBXN6 PE=1 SV=1
1	1	1.52226e-05	0.0526	E3 ubiquitin-protein ligase RNF114 OS=Homo sapiens OX=9606 GN=RNF114 PE=1 SV=1
1	1	3.86497e-06	0.0267	UMP-CMP kinase 2, mitochondrial OS=Homo sapiens OX=9606 GN=CMPK2 PE=1 SV=3
1	1	3.77665e-06	0.012	Probable 2-oxoglutarate dehydrogenase E1 component DHKTD1, mitochondrial OS=Homo sapiens OX=9606 GN=DHTKD1 PE=1 SV=2
15	15	0.000627838	0.6138	Proteasome subunit alpha type-6 OS=Homo sapiens OX=9606 GN=PSMA6 PE=1 SV=1
20	20	0.000338908	0.3647	Caveolae-associated protein 2 OS=Homo sapiens OX=9606 GN=CAVIN2 PE=1 SV=3
55	55	9.46818e-05	0.2971	Fatty acid synthase OS=Homo sapiens OX=9606 GN=FASN PE=1 SV=3
40	40	0.00120523	0.6747	Epoxide hydrolase 1 OS=Homo sapiens OX=9606 GN=EPHX1 PE=1 SV=1
22	22	0.000243057	0.4247	Succinate dehydrogenase [ubiquinone] flavoprotein subunit, mitochondrial OS=Homo sapiens OX=9606 GN=SDHA PE=1 SV=2
16	16	0.000734473	0.5685	Proteasome subunit alpha type-5 OS=Homo sapiens OX=9606 GN=PSMA5 PE=1 SV=3
15	15	0.000264514	0.3903	26S proteasome regulatory subunit 7 OS=Homo sapiens OX=9606 GN=PSMC2 PE=1 SV=3
11	11	0.000273287	0.5394	Persulfide dioxygenase ETHE1, mitochondrial OS=Homo sapiens OX=9606 GN=ETHE1 PE=1 SV=2
10	10	0.000672031	0.5294	Rho GDP-dissociation inhibitor 1 OS=Homo sapiens OX=9606 GN=ARHGDIA PE=1 SV=3
11	11	0.000638846	0.5385	Protein canopy homolog 2 OS=Homo sapiens OX=9606 GN=CNPY2 PE=1 SV=1
20	20	0.000190178	0.2511	Importin subunit beta-1 OS=Homo sapiens OX=9606 GN=KPNB1 PE=1 SV=2
10	10	0.000146261	0.3098	Ornithine aminotransferase, mitochondrial OS=Homo sapiens OX=9606 GN=OAT PE=1 SV=1
9	9	0.000757253	0.5455	60S ribosomal protein L12 OS=Homo sapiens OX=9606 GN=RPL12 PE=1 SV=1
10	10	0.000482773	0.3346	60S ribosomal protein L7a OS=Homo sapiens OX=9606 GN=RPL7A PE=1 SV=2
9	9	0.000593883	0.3689	Ras-related protein Rab-21 OS=Homo sapiens OX=9606 GN=RAB21 PE=1 SV=3
7	7	0.000723072	0.3269	60S ribosomal protein L23a OS=Homo sapiens OX=9606 GN=RPL23A PE=1 SV=1
11	11	4.80229e-05	0.1836	Delta-1-pyrroline-5-carboxylate synthase OS=Homo sapiens OX=9606 GN=ALDH18A1 PE=1 SV=2
10	10	0.000141217	0.1174	Reticulon-4 OS=Homo sapiens OX=9606 GN=RTN4 PE=1 SV=2
8	8	0.000171327	0.3599	Serine/threonine-protein phosphatase CPPED1 OS=Homo sapiens OX=9606 GN=CPPED1 PE=1 SV=3
6	6	0.000520612	0.4462	Astrocytic phosphoprotein PEA-15 OS=Homo sapiens OX=9606 GN=PEA15 PE=1 SV=2
5	5	0.000462081	0.3077	Nucleoside diphosphate kinase 3 OS=Homo sapiens OX=9606 GN=NME3 PE=1 SV=2
6	6	2.71401e-05	0.0856	Ubiquitin-associated protein 2-like OS=Homo sapiens OX=9606 GN=UBAP2L PE=1 SV=2
5	5	0.000106436	0.184	Protein DEK OS=Homo sapiens OX=9606 GN=DEK PE=1 SV=1
5	5	6.73931e-05	0.1845	DnaJ homolog subfamily A member 2 OS=Homo sapiens OX=9606 GN=DNAJA2 PE=1 SV=1
4	4	6.81566e-05	0.136	Cathepsin S OS=Homo sapiens OX=9606 GN=CTSS PE=1 SV=3
5	5	7.77926e-05	0.2276	Translin-associated protein X OS=Homo sapiens OX=9606 GN=TSNAX PE=1 SV=1
3	3	2.58528e-05	0.0968	[Pyruvate dehydrogenase [acetyl-transferring]]-phosphatase 1, mitochondrial OS=Homo sapiens OX=9606 GN=PDP1 PE=1 SV=3
9	9	0.000121405	0.2551	Methyl-CpG-binding protein 2 OS=Homo sapiens OX=9606 GN=MECP2 PE=1 SV=1
3	3	1.76778e-05	0.0798	Transmembrane 9 superfamily member 3 OS=Homo sapiens OX=9606 GN=TM9SF3 PE=1 SV=2
4	4	0.000137607	0.207	MICOS complex subunit MIC19 OS=Homo sapiens OX=9606 GN=CHCHD3 PE=1 SV=1
2	2	3.82e-05	0.0912	Deoxyribose-phosphate aldolase OS=Homo sapiens OX=9606 GN=DERA PE=1 SV=2
6	6	0.000449911	0.4815	40S ribosomal protein S17 OS=Homo sapiens OX=9606 GN=RPS17 PE=1 SV=2
1	1	0.000100894	0.186	BolA-like protein 2 OS=Homo sapiens OX=9606 GN=BOLA2 PE=1 SV=1
5	5	0.000209924	0.4597	Tax1-binding protein 3 OS=Homo sapiens OX=9606 GN=TAX1BP3 PE=1 SV=2
2	2	4.91806e-05	0.1296	V-type proton ATPase subunit D OS=Homo sapiens OX=9606 GN=ATP6V1D PE=1 SV=1
2	2	4.98193e-05	0.1053	Glycolipid transfer protein OS=Homo sapiens OX=9606 GN=GLTP PE=1 SV=3
8	8	0.000173537	0.3481	Phosphatidylinositol transfer protein alpha isoform OS=Homo sapiens OX=9606 GN=PITPNA PE=1 SV=2
15	15	3.57563e-05	0.1126	Macrophage mannose receptor 1 OS=Homo sapiens OX=9606 GN=MRC1 PE=1 SV=1
1	1	2.02049e-05	0.0181	Pantothenate kinase 4 OS=Homo sapiens OX=9606 GN=PANK4 PE=1 SV=1
2	2	0.000229682	0.2206	Guanine nucleotide-binding protein G(I)/G(S)/G(O) subunit gamma-10 OS=Homo sapiens OX=9606 GN=GNG10 PE=1 SV=1
2	2	1.28864e-05	0.026	TBC1 domain family member 10B OS=Homo sapiens OX=9606 GN=TBC1D10B PE=1 SV=3
2	2	2.9117e-06	0.0235	Tubulin-specific chaperone D OS=Homo sapiens OX=9606 GN=TBCD PE=1 SV=2
1	1	7.7472e-06	0.0536	COMM domain-containing protein 5 OS=Homo sapiens OX=9606 GN=COMMD5 PE=1 SV=1
3	3	7.73733e-05	0.1783	RNA-binding protein 3 OS=Homo sapiens OX=9606 GN=RBM3 PE=1 SV=1
2	2	7.03529e-05	0.2027	Cytochrome c oxidase assembly factor 5 OS=Homo sapiens OX=9606 GN=COA5 PE=1 SV=1
2	2	3.9085e-05	0.0991	Charged multivesicular body protein 4a OS=Homo sapiens OX=9606 GN=CHMP4A PE=1 SV=3
11	11	0.000132809	0.3214	Branched-chain-amino-acid aminotransferase, mitochondrial OS=Homo sapiens OX=9606 GN=BCAT2 PE=1 SV=2
4	4	1.05558e-05	0.045	AP-1 complex subunit gamma-1 OS=Homo sapiens OX=9606 GN=AP1G1 PE=1 SV=5
2	2	3.16674e-06	0.0219	La-related protein 1 OS=Homo sapiens OX=9606 GN=LARP1 PE=1 SV=2
2	2	4.60718e-05	0.1106	Arpin OS=Homo sapiens OX=9606 GN=ARPIN PE=1 SV=1
1	1	3.81401e-05	0.0549	Voltage-gated hydrogen channel 1 OS=Homo sapiens OX=9606 GN=HVCN1 PE=1 SV=1
3	3	1.77987e-05	0.0846	Tumor susceptibility gene 101 protein OS=Homo sapiens OX=9606 GN=TSG101 PE=1 SV=2
10	10	3.92914e-05	0.1321	Pre-mRNA-splicing factor ATP-dependent RNA helicase DHX15 OS=Homo sapiens OX=9606 GN=DHX15 PE=1 SV=2
6	6	0.000336312	0.3488	Cytochrome c oxidase subunit 5B, mitochondrial OS=Homo sapiens OX=9606 GN=COX5B PE=1 SV=2
1	1	4.20187e-06	0.0157	Elongator complex protein 2 OS=Homo sapiens OX=9606 GN=ELP2 PE=1 SV=2
3	3	1.6903e-05	0.0568	Replication protein A 70 kDa DNA-binding subunit OS=Homo sapiens OX=9606 GN=RPA1 PE=1 SV=2
2	2	1.39201e-05	0.0722	Eukaryotic translation initiation factor 3 subunit M OS=Homo sapiens OX=9606 GN=EIF3M PE=1 SV=1
1	1	2.21067e-05	0.035	Regulator of microtubule dynamics protein 1 OS=Homo sapiens OX=9606 GN=RMDN1 PE=1 SV=1
7	7	0.000228779	0.1994	Tricarboxylate transport protein, mitochondrial OS=Homo sapiens OX=9606 GN=SLC25A1 PE=1 SV=2
3	3	7.23072e-05	0.1111	Transformer-2 protein homolog beta OS=Homo sapiens OX=9606 GN=TRA2B PE=1 SV=1
18	18	4.45233e-05	0.1444	Complement C5 OS=Homo sapiens OX=9606 GN=C5 PE=1 SV=4
16	16	9.6519e-05	0.2168	Plakophilin-2 OS=Homo sapiens OX=9606 GN=PKP2 PE=1 SV=2
2	2	0.00017163	0.2747	Cytochrome b-c1 complex subunit 6, mitochondrial OS=Homo sapiens OX=9606 GN=UQCRH PE=1 SV=2
5	5	1.93626e-05	0.1046	SUN domain-containing protein 2 OS=Homo sapiens OX=9606 GN=SUN2 PE=1 SV=3
4	4	2.55829e-05	0.1007	Myeloid cell nuclear differentiation antigen OS=Homo sapiens OX=9606 GN=MNDA PE=1 SV=1
5	5	6.70164e-05	0.1159	Solute carrier family 2, facilitated glucose transporter member 1 OS=Homo sapiens OX=9606 GN=SLC2A1 PE=1 SV=2
2	2	2.76553e-05	0.0717	Azurocidin OS=Homo sapiens OX=9606 GN=AZU1 PE=1 SV=3
4	4	4.00086e-05	0.1354	Leucine-rich alpha-2-glycoprotein OS=Homo sapiens OX=9606 GN=LRG1 PE=1 SV=2
6	6	5.32072e-05	0.25	3-ketoacyl-CoA thiolase, peroxisomal OS=Homo sapiens OX=9606 GN=ACAA1 PE=1 SV=2
8	8	3.92305e-05	0.121	Complement C2 OS=Homo sapiens OX=9606 GN=C2 PE=1 SV=2
1	1	5.98404e-06	0.019	immunoglobulin heavy chain, secreted form - Atlantic cod
1	1	9.61425e-06	0.0443	Cell cycle control protein 50A OS=Homo sapiens OX=9606 GN=TMEM30A PE=1 SV=1
8	8	5.12836e-05	0.1277	Integrin alpha-5 OS=Homo sapiens OX=9606 GN=ITGA5 PE=1 SV=2
1	1	1.41663e-05	0.0408	Complement C1q subcomponent subunit A OS=Homo sapiens OX=9606 GN=C1QA PE=1 SV=2
2	2	6.33348e-05	0.1533	2-iminobutanoate/2-iminopropanoate deaminase OS=Homo sapiens OX=9606 GN=RIDA PE=1 SV=1
1	1	6.57338e-06	0.0644
3	3	5.13424e-05	0.1716	Translocator protein OS=Homo sapiens OX=9606 GN=TSPO PE=1 SV=3
2	2	1.81714e-05	0.0654	Guanine nucleotide exchange factor for Rab-3A OS=Homo sapiens OX=9606 GN=RAB3IL1 PE=1 SV=1
1	1	3.45004e-06	0.0239	Lanosterol 14-alpha demethylase OS=Homo sapiens OX=9606 GN=CYP51A1 PE=1 SV=3
2	2	7.08315e-05	0.2143	NADH dehydrogenase [ubiquinone] 1 beta subcomplex subunit 3 OS=Homo sapiens OX=9606 GN=NDUFB3 PE=1 SV=3
1	1	9.69482e-06	0.0447	Signal peptidase complex catalytic subunit SEC11A OS=Homo sapiens OX=9606 GN=SEC11A PE=1 SV=1
4	4	7.72597e-05	0.1575	Histamine N-methyltransferase OS=Homo sapiens OX=9606 GN=HNMT PE=1 SV=1
1	1	1.74409e-05	0.0452	Charged multivesicular body protein 1b OS=Homo sapiens OX=9606 GN=CHMP1B PE=1 SV=1
1	1	1.15192e-06	0.0033
1	1	3.43638e-06	0.0198
3	3	4.43074e-05	0.1617	MICOS complex subunit MIC25 OS=Homo sapiens OX=9606 GN=CHCHD6 PE=1 SV=1
2	2	2.99202e-05	0.3017	Transmembrane protein 263 OS=Homo sapiens OX=9606 GN=TMEM263 PE=1 SV=1
3	3	1.90282e-05	0.068	Equilibrative nucleoside transporter 1 OS=Homo sapiens OX=9606 GN=SLC29A1 PE=1 SV=3
3	3	6.94149e-05	0.32	Cytochrome c oxidase assembly factor 6 homolog OS=Homo sapiens OX=9606 GN=COA6 PE=1 SV=1
1	1	3.21068e-07	0.0031
2	2	7.12971e-06	0.0197	Structural maintenance of chromosomes protein 3 OS=Homo sapiens OX=9606 GN=SMC3 PE=1 SV=2
2	2	1.03604e-05	0.0328	Soluble lamin-associated protein of 75 kDa OS=Homo sapiens OX=9606 GN=FAM169A PE=1 SV=2
4	4	3.66306e-05	0.1055	Protein farnesyltransferase/geranylgeranyltransferase type-1 subunit alpha OS=Homo sapiens OX=9606 GN=FNTA PE=1 SV=1
2	2	6.84565e-06	0.0493	Nucleoporin p54 OS=Homo sapiens OX=9606 GN=NUP54 PE=1 SV=2
2	2	5.44004e-06	0.0392	Plasma kallikrein OS=Homo sapiens OX=9606 GN=KLKB1 PE=1 SV=1
1	1	4.7221e-05	0.0952	Microsomal glutathione S-transferase 2 OS=Homo sapiens OX=9606 GN=MGST2 PE=1 SV=1
2	2	4.15492e-06	0.02
1	1	4.42697e-06	0.0128	Cadherin-5 OS=Homo sapiens OX=9606 GN=CDH5 PE=1 SV=5
1	1	2.72429e-06	0.0165	Symplekin OS=Homo sapiens OX=9606 GN=SYMPK PE=1 SV=2
2	2	4.64003e-06	0.0361	Disintegrin and metalloproteinase domain-containing protein 10 OS=Homo sapiens OX=9606 GN=ADAM10 PE=1 SV=1
2	2	1.82e-06	0.0173	Receptor-type tyrosine-protein phosphatase F OS=Homo sapiens OX=9606 GN=PTPRF PE=1 SV=2
1	1	3.07146e-05	0.0796	RING-box protein 2 OS=Homo sapiens OX=9606 GN=RNF7 PE=1 SV=1
30	30	0.000721757	0.4841	Ectonucleotide pyrophosphatase/phosphodiesterase family member 6 OS=Homo sapiens OX=9606 GN=ENPP6 PE=1 SV=2
33	33	0.00111276	0.6616	Synaptic vesicle membrane protein VAT-1 homolog OS=Homo sapiens OX=9606 GN=VAT1 PE=1 SV=2
21	21	0.000598543	0.4444	Adenosylhomocysteinase OS=Homo sapiens OX=9606 GN=AHCY PE=1 SV=4
26	26	0.000301931	0.5135	Bifunctional purine biosynthesis protein PURH OS=Homo sapiens OX=9606 GN=ATIC PE=1 SV=3
19	19	0.000139834	0.2221	Alanine--tRNA ligase, cytoplasmic OS=Homo sapiens OX=9606 GN=AARS PE=1 SV=2
22	22	0.000764628	0.4521	LIM and SH3 domain protein 1 OS=Homo sapiens OX=9606 GN=LASP1 PE=1 SV=2
16	16	0.000379226	0.3872	Medium-chain specific acyl-CoA dehydrogenase, mitochondrial OS=Homo sapiens OX=9606 GN=ACADM PE=1 SV=1
17	17	0.000522147	0.354	Cathepsin B OS=Homo sapiens OX=9606 GN=CTSB PE=1 SV=3
11	11	9.99154e-05	0.1924	Arginine--tRNA ligase, cytoplasmic OS=Homo sapiens OX=9606 GN=RARS PE=1 SV=2
27	27	0.000394533	0.5222	Dolichyl-diphosphooligosaccharide--protein glycosyltransferase subunit 1 OS=Homo sapiens OX=9606 GN=RPN1 PE=1 SV=1
12	12	7.0019e-05	0.1108	Valine--tRNA ligase OS=Homo sapiens OX=9606 GN=VARS PE=1 SV=4
11	11	0.000385638	0.3678	Endoplasmic reticulum resident protein 29 OS=Homo sapiens OX=9606 GN=ERP29 PE=1 SV=4
2	2	1.58241e-05	0.1094	Serine dehydratase-like OS=Homo sapiens OX=9606 GN=SDSL PE=1 SV=1
6	6	6.43724e-05	0.0835	Dihydrolipoyllysine-residue acetyltransferase component of pyruvate dehydrogenase complex, mitochondrial OS=Homo sapiens OX=9606 GN=DLAT PE=1 SV=3
15	15	8.31316e-05	0.2455	Transcription intermediary factor 1-beta OS=Homo sapiens OX=9606 GN=TRIM28 PE=1 SV=5
3	3	0.000544826	0.4767	Cytochrome c oxidase subunit 6B1 OS=Homo sapiens OX=9606 GN=COX6B1 PE=1 SV=2
6	6	0.000947892	0.479	Beta-2-microglobulin OS=Homo sapiens OX=9606 GN=B2M PE=1 SV=1
9	9	0.000380564	0.1842	CD9 antigen OS=Homo sapiens OX=9606 GN=CD9 PE=1 SV=4
6	6	0.000279588	0.4889	Adenine phosphoribosyltransferase OS=Homo sapiens OX=9606 GN=APRT PE=1 SV=2
7	7	0.000115691	0.2424	Zinc finger Ran-binding domain-containing protein 2 OS=Homo sapiens OX=9606 GN=ZRANB2 PE=1 SV=2
2	2	0.000274006	0.3947	Heat shock factor-binding protein 1 OS=Homo sapiens OX=9606 GN=HSBP1 PE=1 SV=1
1	1	2.62935e-05	0.1263	COMM domain-containing protein 9 OS=Homo sapiens OX=9606 GN=COMMD9 PE=1 SV=2
6	6	0.000161968	0.2267	Monocyte differentiation antigen CD14 OS=Homo sapiens OX=9606 GN=CD14 PE=1 SV=2
4	4	4.01242e-05	0.1069	SUMO-activating enzyme subunit 1 OS=Homo sapiens OX=9606 GN=SAE1 PE=1 SV=1
8	8	0.00014583	0.2241	Alpha-2-macroglobulin receptor-associated protein OS=Homo sapiens OX=9606 GN=LRPAP1 PE=1 SV=1
5	5	0.000819481	0.5694	Guanine nucleotide-binding protein G(I)/G(S)/G(O) subunit gamma-12 OS=Homo sapiens OX=9606 GN=GNG12 PE=1 SV=3
9	9	0.000195229	0.325	Transmembrane protein 43 OS=Homo sapiens OX=9606 GN=TMEM43 PE=1 SV=1
12	12	0.000134402	0.2938	Acyl-coenzyme A thioesterase 9, mitochondrial OS=Homo sapiens OX=9606 GN=ACOT9 PE=1 SV=2
9	9	2.65232e-05	0.0906	Protein O-GlcNAcase OS=Homo sapiens OX=9606 GN=OGA PE=1 SV=2
2	2	0.00013349	0.1795	Acyl carrier protein, mitochondrial OS=Homo sapiens OX=9606 GN=NDUFAB1 PE=1 SV=3
2	2	0.000112768	0.1011	Cation-dependent mannose-6-phosphate receptor OS=Homo sapiens OX=9606 GN=M6PR PE=1 SV=1
4	4	7.2523e-05	0.1493	Pro-cathepsin H OS=Homo sapiens OX=9606 GN=CTSH PE=1 SV=4
5	5	2.83455e-05	0.1361	Chloride channel CLIC-like protein 1 OS=Homo sapiens OX=9606 GN=CLCC1 PE=1 SV=1
6	6	1.86235e-05	0.0663	Dihydropyrimidine dehydrogenase [NADP(+)] OS=Homo sapiens OX=9606 GN=DPYD PE=1 SV=2
1	1	1.35048e-05	0.0447	F-box-like/WD repeat-containing protein TBL1XR1 OS=Homo sapiens OX=9606 GN=TBL1XR1 PE=1 SV=1
4	4	3.63683e-06	0.0161	Lipopolysaccharide-responsive and beige-like anchor protein OS=Homo sapiens OX=9606 GN=LRBA PE=1 SV=4
4	4	2.93302e-05	0.0803	Prolyl endopeptidase OS=Homo sapiens OX=9606 GN=PREP PE=1 SV=2
2	2	4.49578e-05	0.1762	Interleukin-18 OS=Homo sapiens OX=9606 GN=IL18 PE=1 SV=1
1	1	1.77987e-05	0.0718	BH3-interacting domain death agonist OS=Homo sapiens OX=9606 GN=BID PE=1 SV=1
12	12	9.37421e-05	0.1924	LIM domain and actin-binding protein 1 OS=Homo sapiens OX=9606 GN=LIMA1 PE=1 SV=1
2	2	1.29144e-05	0.026	Ataxin-2-like protein OS=Homo sapiens OX=9606 GN=ATXN2L PE=1 SV=2
2	2	1.05815e-05	0.0457
6	6	6.64894e-05	0.3103	Estradiol 17-beta-dehydrogenase 8 OS=Homo sapiens OX=9606 GN=HSD17B8 PE=1 SV=2
1	1	6.14291e-06	0.0212	Nephronectin OS=Homo sapiens OX=9606 GN=NPNT PE=2 SV=3
5	5	2.91932e-05	0.086	Succinate-semialdehyde dehydrogenase, mitochondrial OS=Homo sapiens OX=9606 GN=ALDH5A1 PE=1 SV=2
2	2	6.12484e-05	0.0235	RanBP-type and C3HC4-type zinc finger-containing protein 1 OS=Homo sapiens OX=9606 GN=RBCK1 PE=1 SV=2
12	12	0.000134033	0.2033	Dipeptidyl peptidase 2 OS=Homo sapiens OX=9606 GN=DPP7 PE=1 SV=3
9	9	2.14111e-05	0.0629	Nestin OS=Homo sapiens OX=9606 GN=NES PE=1 SV=2
3	3	1.16208e-05	0.0413	Epidermal growth factor receptor substrate 15 OS=Homo sapiens OX=9606 GN=EPS15 PE=1 SV=2
1	1	1.52896e-05	0.0529	Sperm-associated antigen 7 OS=Homo sapiens OX=9606 GN=SPAG7 PE=1 SV=2
12	12	4.96767e-05	0.1412	Pleckstrin homology domain-containing family A member 6 OS=Homo sapiens OX=9606 GN=PLEKHA6 PE=1 SV=4
5	5	7.32462e-05	0.1656	Very-long-chain enoyl-CoA reductase OS=Homo sapiens OX=9606 GN=TECR PE=1 SV=1
1	1	1.75645e-05	0.0304	WD repeat-containing protein 37 OS=Homo sapiens OX=9606 GN=WDR37 PE=1 SV=2
2	2	8.5768e-06	0.0412	Rap1 GTPase-GDP dissociation stimulator 1 OS=Homo sapiens OX=9606 GN=RAP1GDS1 PE=1 SV=3
1	1	2.96645e-06	0.0154	Eukaryotic translation initiation factor 2A OS=Homo sapiens OX=9606 GN=EIF2A PE=1 SV=3
3	3	8.70952e-06	0.0439	AFG3-like protein 2 OS=Homo sapiens OX=9606 GN=AFG3L2 PE=1 SV=2
3	3	7.0258e-05	0.1174	Transmembrane protein 33 OS=Homo sapiens OX=9606 GN=TMEM33 PE=1 SV=2
6	6	0.000213365	0.3689	Dihydropteridine reductase OS=Homo sapiens OX=9606 GN=QDPR PE=1 SV=2
3	3	3.94403e-05	0.0938	Eukaryotic translation initiation factor 3 subunit H OS=Homo sapiens OX=9606 GN=EIF3H PE=1 SV=1
4	4	2.42247e-05	0.066	Integrin beta-3 OS=Homo sapiens OX=9606 GN=ITGB3 PE=1 SV=2
4	4	0.000402405	0.4058	ATP synthase subunit e, mitochondrial OS=Homo sapiens OX=9606 GN=ATP5ME PE=1 SV=2
4	4	1.98897e-05	0.0559	Long-chain-fatty-acid--CoA ligase 1 OS=Homo sapiens OX=9606 GN=ACSL1 PE=1 SV=1
4	4	5.4596e-05	0.1146	Phosphatidate cytidylyltransferase 2 OS=Homo sapiens OX=9606 GN=CDS2 PE=1 SV=1
27	27	0.000374889	0.4495	5'-nucleotidase OS=Homo sapiens OX=9606 GN=NT5E PE=1 SV=1
2	2	0.000114169	0.1645	Mitochondrial fission 1 protein OS=Homo sapiens OX=9606 GN=FIS1 PE=1 SV=2
2	2	6.81875e-06	0.0295	Contactin-1 OS=Homo sapiens OX=9606 GN=CNTN1 PE=1 SV=1
9	9	9.64096e-05	0.2078	Protein kinase C and casein kinase substrate in neurons protein 2 OS=Homo sapiens OX=9606 GN=PACSIN2 PE=1 SV=2
1	1	0.000188627	0.1304	Phospholemman OS=Homo sapiens OX=9606 GN=FXYD1 PE=1 SV=2
2	2	6.21997e-06	0.0358	V-type proton ATPase 116 kDa subunit a isoform 1 OS=Homo sapiens OX=9606 GN=ATP6V0A1 PE=1 SV=3
3	3	1.58241e-05	0.0578	Endoglin OS=Homo sapiens OX=9606 GN=ENG PE=1 SV=2
4	4	9.28389e-05	0.0905	Transmembrane protein 109 OS=Homo sapiens OX=9606 GN=TMEM109 PE=1 SV=1
1	1	1.17785e-05	0.0249	Plasmalemma vesicle-associated protein OS=Homo sapiens OX=9606 GN=PLVAP PE=1 SV=1
1	1	1.4583e-05	0.0504
6	6	1.89084e-05	0.0714	Dolichyl-diphosphooligosaccharide--protein glycosyltransferase subunit STT3B OS=Homo sapiens OX=9606 GN=STT3B PE=1 SV=1
3	3	9.43137e-06	0.0476	Prolyl 3-hydroxylase 1 OS=Homo sapiens OX=9606 GN=P3H1 PE=1 SV=2
2	2	9.46567e-05	0.2545	Cortexin domain containing 2 OS=Homo sapiens OX=9606 GN=CTXND2 PE=3 SV=1
5	5	4.89987e-05	0.1671	Secernin-2 OS=Homo sapiens OX=9606 GN=SCRN2 PE=1 SV=3
1	1	5.49168e-06	0.0301	Acetolactate synthase-like protein OS=Homo sapiens OX=9606 GN=ILVBL PE=1 SV=2
4	4	0.000182671	0.4105	Mitochondrial import inner membrane translocase subunit Tim13 OS=Homo sapiens OX=9606 GN=TIMM13 PE=1 SV=1
4	4	8.92477e-05	0.3314	ADP-ribosylation factor 6 OS=Homo sapiens OX=9606 GN=ARF6 PE=1 SV=2
1	1	6.71442e-06	0.0035
1	1	1.06726e-06	0.0055
1	1	5.01553e-06	0.0173
3	3	1.46651e-05	0.093	Serum paraoxonase/arylesterase 1 OS=Homo sapiens OX=9606 GN=PON1 PE=1 SV=3
2	2	6.01516e-06	0.0433	Double-stranded RNA-binding protein Staufen homolog 1 OS=Homo sapiens OX=9606 GN=STAU1 PE=1 SV=2
1	1	3.09888e-05	0.0952	Bcl2-associated agonist of cell death OS=Homo sapiens OX=9606 GN=BAD PE=1 SV=3
1	1	1.8997e-06	0.0093	Microtubule-associated protein 2 OS=Homo sapiens OX=9606 GN=MAP2 PE=1 SV=4
1	1	2.39032e-06	0.0096	Receptor-type tyrosine-protein phosphatase mu OS=Homo sapiens OX=9606 GN=PTPRM PE=1 SV=2
1	1	3.76029e-06	0.0141	Neuropilin-1 OS=Homo sapiens OX=9606 GN=NRP1 PE=1 SV=3
10	10	0.000134228	0.2818	Adenosine kinase OS=Homo sapiens OX=9606 GN=ADK PE=1 SV=2
3	3	9.6768e-06	0.0836	Nectin-2 OS=Homo sapiens OX=9606 GN=NECTIN2 PE=1 SV=1
1	1	7.71277e-06	0.0289	5-phosphohydroxy-L-lysine phospho-lyase OS=Homo sapiens OX=9606 GN=PHYKPL PE=1 SV=1
1	1	7.14145e-06	0.07	Thiamin pyrophosphokinase 1 OS=Homo sapiens OX=9606 GN=TPK1 PE=1 SV=1
1	1	2.59398e-06	0.0239	Sodium/hydrogen exchanger 6 OS=Homo sapiens OX=9606 GN=SLC9A6 PE=1 SV=2
3	3	5.62216e-06	0.0454	Alpha-aminoadipic semialdehyde synthase, mitochondrial OS=Homo sapiens OX=9606 GN=AASS PE=1 SV=1
1	1	2.35784e-06	0.0177	Gephyrin OS=Homo sapiens OX=9606 GN=GPHN PE=1 SV=1
1	1	3.01804e-06	0.0104	Cell division cycle and apoptosis regulator protein 1 OS=Homo sapiens OX=9606 GN=CCAR1 PE=1 SV=2
1	1	4.84741e-06	0.0307	Ganglioside-induced differentiation-associated protein 1 OS=Homo sapiens OX=9606 GN=GDAP1 PE=1 SV=3
9	9	4.81262e-05	0.1631	Podocan OS=Homo sapiens OX=9606 GN=PODN PE=1 SV=2
6	6	2.98174e-05	0.1151	Matrix metalloproteinase-14 OS=Homo sapiens OX=9606 GN=MMP14 PE=1 SV=3
5	5	1.50086e-05	0.0616	Probable ATP-dependent RNA helicase DDX58 OS=Homo sapiens OX=9606 GN=DDX58 PE=1 SV=2
1	1	3.38279e-06	0.0331	Pantetheinase OS=Homo sapiens OX=9606 GN=VNN1 PE=1 SV=2
1	1	2.30461e-06	0.0159	MAP/microtubule affinity-regulating kinase 3 OS=Homo sapiens OX=9606 GN=MARK3 PE=1 SV=5
1	1	1.42011e-06	0.0115	Deubiquitinating protein VCIP135 OS=Homo sapiens OX=9606 GN=VCPIP1 PE=1 SV=2
2	2	2.22484e-05	0.25	Cyclin-dependent kinase inhibitor 2A OS=Homo sapiens OX=9606 GN=CDKN2A PE=1 SV=2
2	2	1.06465e-05	0.0798	Regulation of nuclear pre-mRNA domain-containing protein 1B OS=Homo sapiens OX=9606 GN=RPRD1B PE=1 SV=1
1	1	5.07419e-06	0.0219	Cleavage and polyadenylation specificity factor subunit 3 OS=Homo sapiens OX=9606 GN=CPSF3 PE=1 SV=1
2	2	5.18796e-06	0.0329	RNA-binding protein 14 OS=Homo sapiens OX=9606 GN=RBM14 PE=1 SV=2
1	1	9.13354e-06	0.0737	COMM domain-containing protein 1 OS=Homo sapiens OX=9606 GN=COMMD1 PE=1 SV=1
2	2	1.81714e-05	0.178
1	1	2.37722e-05	0.1233	Ubiquitin-like protein 5 OS=Homo sapiens OX=9606 GN=UBL5 PE=1 SV=1
1	1	1.14169e-05	0.0658	Prostaglandin E synthase OS=Homo sapiens OX=9606 GN=PTGES PE=1 SV=2
1	1	2.26846e-06	0.0157	DNA topoisomerase 1 OS=Homo sapiens OX=9606 GN=TOP1 PE=1 SV=2
25	25	0.000444238	0.2383	Caldesmon OS=Homo sapiens OX=9606 GN=CALD1 PE=1 SV=3
16	16	0.0005393	0.5415	Aldo-keto reductase family 1 member A1 OS=Homo sapiens OX=9606 GN=AKR1A1 PE=1 SV=3
24	24	0.000177185	0.2583	Hypoxia up-regulated protein 1 OS=Homo sapiens OX=9606 GN=HYOU1 PE=1 SV=1
22	22	0.000734835	0.4593	Serpin H1 OS=Homo sapiens OX=9606 GN=SERPINH1 PE=1 SV=2
16	16	0.000298851	0.3679	Coatomer subunit delta OS=Homo sapiens OX=9606 GN=ARCN1 PE=1 SV=1
8	8	0.00058969	0.4563	Tumor protein D54 OS=Homo sapiens OX=9606 GN=TPD52L2 PE=1 SV=2
14	14	0.000250268	0.2995	Dolichyl-diphosphooligosaccharide--protein glycosyltransferase subunit 2 OS=Homo sapiens OX=9606 GN=RPN2 PE=1 SV=3
127	127	0.000232694	0.3598	Collagen alpha-3(VI) chain OS=Homo sapiens OX=9606 GN=COL6A3 PE=1 SV=5
21	21	0.000252929	0.4899	UDP-glucose 6-dehydrogenase OS=Homo sapiens OX=9606 GN=UGDH PE=1 SV=1
35	35	0.000280022	0.3666	Band 3 anion transport protein OS=Homo sapiens OX=9606 GN=SLC4A1 PE=1 SV=3
16	16	0.000167407	0.3193	Peroxisomal multifunctional enzyme type 2 OS=Homo sapiens OX=9606 GN=HSD17B4 PE=1 SV=3
14	14	0.000292092	0.3248	Prenylcysteine oxidase 1 OS=Homo sapiens OX=9606 GN=PCYOX1 PE=1 SV=3
7	7	0.000409052	0.5214	60S ribosomal protein L23 OS=Homo sapiens OX=9606 GN=RPL23 PE=1 SV=1
15	15	0.00020949	0.3214	Apoptosis-inducing factor 1, mitochondrial OS=Homo sapiens OX=9606 GN=AIFM1 PE=1 SV=1
6	6	0.000223495	0.3561	Proteasome subunit beta type-4 OS=Homo sapiens OX=9606 GN=PSMB4 PE=1 SV=4
6	6	1.35576e-05	0.0608	Integrin alpha-M OS=Homo sapiens OX=9606 GN=ITGAM PE=1 SV=2
14	14	6.19144e-05	0.1427	Echinoderm microtubule-associated protein-like 4 OS=Homo sapiens OX=9606 GN=EML4 PE=1 SV=3
17	17	6.05362e-05	0.2147	Desmoglein-2 OS=Homo sapiens OX=9606 GN=DSG2 PE=1 SV=2
7	7	0.000743731	0.4545	Cysteine-rich protein 1 OS=Homo sapiens OX=9606 GN=CRIP1 PE=1 SV=3
2	2	6.98808e-05	0.2148	Cell cycle exit and neuronal differentiation protein 1 OS=Homo sapiens OX=9606 GN=CEND1 PE=1 SV=1
5	5	9.11435e-05	0.1849	Thyroid receptor-interacting protein 6 OS=Homo sapiens OX=9606 GN=TRIP6 PE=1 SV=3
7	7	0.000298101	0.4724	Histidine triad nucleotide-binding protein 2, mitochondrial OS=Homo sapiens OX=9606 GN=HINT2 PE=1 SV=1
9	9	0.000867686	0.3594	CD59 glycoprotein OS=Homo sapiens OX=9606 GN=CD59 PE=1 SV=1
2	2	4.30258e-05	0.0909	Methylthioribulose-1-phosphate dehydratase OS=Homo sapiens OX=9606 GN=APIP PE=1 SV=1
7	7	0.000215186	0.158	Plasma protease C1 inhibitor OS=Homo sapiens OX=9606 GN=SERPING1 PE=1 SV=2
11	11	0.00014905	0.2372	Coronin-1B OS=Homo sapiens OX=9606 GN=CORO1B PE=1 SV=1
4	4	5.55319e-05	0.09	Monocarboxylate transporter 1 OS=Homo sapiens OX=9606 GN=SLC16A1 PE=1 SV=3
2	2	0.000129345	0.1491	Ragulator complex protein LAMTOR1 OS=Homo sapiens OX=9606 GN=LAMTOR1 PE=1 SV=2
2	2	0.00014691	0.1323	Tumor protein p53-inducible protein 11 OS=Homo sapiens OX=9606 GN=TP53I11 PE=1 SV=2
6	6	4.56045e-05	0.1107	Threonine--tRNA ligase, cytoplasmic OS=Homo sapiens OX=9606 GN=TARS PE=1 SV=3
17	17	0.000118104	0.2558	Inter-alpha-trypsin inhibitor heavy chain H1 OS=Homo sapiens OX=9606 GN=ITIH1 PE=1 SV=3
13	13	4.35327e-05	0.0981	Collagen alpha-1(XVIII) chain OS=Homo sapiens OX=9606 GN=COL18A1 PE=1 SV=5
1	1	7.76453e-06	0.038	WAS protein family homolog 6 OS=Homo sapiens OX=9606 GN=WASH6P PE=1 SV=3
5	5	0.000399721	0.2135	Actin-related protein 2/3 complex subunit 3 OS=Homo sapiens OX=9606 GN=ARPC3 PE=1 SV=3
2	2	1.658e-05	0.1146	Osteopontin OS=Homo sapiens OX=9606 GN=SPP1 PE=1 SV=1
11	11	5.57102e-05	0.2006	Kelch repeat and BTB domain-containing protein 11 OS=Homo sapiens OX=9606 GN=KBTBD11 PE=1 SV=1
2	2	7.74144e-05	0.0855	Surfeit locus protein 4 OS=Homo sapiens OX=9606 GN=SURF4 PE=1 SV=3
2	2	1.22786e-05	0.059	Splicing factor 3B subunit 4 OS=Homo sapiens OX=9606 GN=SF3B4 PE=1 SV=1
2	2	5.31915e-05	0.0881	Enolase-phosphatase E1 OS=Homo sapiens OX=9606 GN=ENOPH1 PE=1 SV=1
2	2	1.87608e-05	0.0541	Phosphoserine aminotransferase OS=Homo sapiens OX=9606 GN=PSAT1 PE=1 SV=2
5	5	0.000127305	0.332	Haloacid dehalogenase-like hydrolase domain-containing protein 2 OS=Homo sapiens OX=9606 GN=HDHD2 PE=1 SV=1
1	1	6.54857e-05	0.1038	ATPase inhibitor, mitochondrial OS=Homo sapiens OX=9606 GN=ATP5IF1 PE=1 SV=1
10	10	6.33549e-05	0.2	4F2 cell-surface antigen heavy chain OS=Homo sapiens OX=9606 GN=SLC3A2 PE=1 SV=3
1	1	2.55829e-05	0.0393	Proteasomal ubiquitin receptor ADRM1 OS=Homo sapiens OX=9606 GN=ADRM1 PE=1 SV=2
3	3	8.21154e-06	0.0647	Phosphatase and actin regulator 2 OS=Homo sapiens OX=9606 GN=PHACTR2 PE=1 SV=2
12	12	8.42166e-05	0.1765	Fermitin family homolog 2 OS=Homo sapiens OX=9606 GN=FERMT2 PE=1 SV=1
2	2	8.93601e-06	0.0247	Reversion-inducing cysteine-rich protein with Kazal motifs OS=Homo sapiens OX=9606 GN=RECK PE=1 SV=1
1	1	6.38005e-06	0.0239	Lariat debranching enzyme OS=Homo sapiens OX=9606 GN=DBR1 PE=1 SV=2
1	1	9.48291e-06	0.0273	RNA 3'-terminal phosphate cyclase OS=Homo sapiens OX=9606 GN=RTCA PE=1 SV=1
2	2	8.00941e-05	0.1436	MARCKS-related protein OS=Homo sapiens OX=9606 GN=MARCKSL1 PE=1 SV=2
1	1	6.71324e-06	0.0213	General transcription factor IIF subunit 1 OS=Homo sapiens OX=9606 GN=GTF2F1 PE=1 SV=2
2	2	9.9734e-06	0.0402	Occludin OS=Homo sapiens OX=9606 GN=OCLN PE=1 SV=1
2	2	2.59011e-05	0.0836	Probable tRNA N6-adenosine threonylcarbamoyltransferase OS=Homo sapiens OX=9606 GN=OSGEP PE=1 SV=1
1	1	6.0256e-06	0.0625	Endoribonuclease LACTB2 OS=Homo sapiens OX=9606 GN=LACTB2 PE=1 SV=2
6	6	5.57681e-05	0.1285	Nucleolar protein 58 OS=Homo sapiens OX=9606 GN=NOP58 PE=1 SV=1
1	1	4.60311e-06	0.0318	Peroxisomal membrane protein PEX14 OS=Homo sapiens OX=9606 GN=PEX14 PE=1 SV=1
4	4	5.90994e-05	0.1393	Aquaporin-4 OS=Homo sapiens OX=9606 GN=AQP4 PE=1 SV=2
2	2	3.33725e-05	0.1115	HLA class II histocompatibility antigen, DP alpha 1 chain OS=Homo sapiens OX=9606 GN=HLA-DPA1 PE=1 SV=1
1	1	2.06592e-05	0.0952	Pleiotrophin OS=Homo sapiens OX=9606 GN=PTN PE=1 SV=1
7	7	6.50257e-05	0.2178	Kallistatin OS=Homo sapiens OX=9606 GN=SERPINA4 PE=1 SV=3
2	2	2.28338e-05	0.0691	Myelin basic protein OS=Homo sapiens OX=9606 GN=MBP PE=1 SV=3
4	4	4.38718e-05	0.1545	Stomatin-like protein 2, mitochondrial OS=Homo sapiens OX=9606 GN=STOML2 PE=1 SV=1
2	2	4.23778e-06	0.0281	Nuclear pore complex protein Nup93 OS=Homo sapiens OX=9606 GN=NUP93 PE=1 SV=2
1	1	4.1483e-05	0.0677	BRI3-binding protein OS=Homo sapiens OX=9606 GN=BRI3BP PE=1 SV=1
6	6	8.97606e-05	0.2552	Endoplasmic reticulum-Golgi intermediate compartment protein 1 OS=Homo sapiens OX=9606 GN=ERGIC1 PE=1 SV=1
2	2	5.98404e-05	0.1954	NADH dehydrogenase [ubiquinone] 1 alpha subcomplex subunit 4-like 2 OS=Homo sapiens OX=9606 GN=NDUFA4L2 PE=3 SV=1
1	1	9.91641e-06	0.0857	NADH dehydrogenase [ubiquinone] iron-sulfur protein 4, mitochondrial OS=Homo sapiens OX=9606 GN=NDUFS4 PE=1 SV=1
1	1	9.0384e-06	0.0625	39S ribosomal protein L11, mitochondrial OS=Homo sapiens OX=9606 GN=MRPL11 PE=1 SV=1
1	1	1.91754e-05	0.0552	Malignant T-cell-amplified sequence 1 OS=Homo sapiens OX=9606 GN=MCTS1 PE=1 SV=1
2	2	8.59095e-05	0.2574	Ubiquitin-related modifier 1 OS=Homo sapiens OX=9606 GN=URM1 PE=1 SV=1
2	2	2.4791e-05	0.1381	Frataxin, mitochondrial OS=Homo sapiens OX=9606 GN=FXN PE=1 SV=2
1	1	1.23076e-05	0.1064	Hemoglobin subunit mu OS=Homo sapiens OX=9606 GN=HBM PE=1 SV=1
3	3	2.31383e-05	0.1067	Geranylgeranyl pyrophosphate synthase OS=Homo sapiens OX=9606 GN=GGPS1 PE=1 SV=1
3	3	6.67451e-06	0.0413	Alpha-mannosidase 2C1 OS=Homo sapiens OX=9606 GN=MAN2C1 PE=1 SV=1
1	1	1.00311e-05	0.052	Ephrin-B1 OS=Homo sapiens OX=9606 GN=EFNB1 PE=1 SV=1
2	2	3.52957e-06	0.0176	Nuclear pore complex protein Nup153 OS=Homo sapiens OX=9606 GN=NUP153 PE=1 SV=2
1	1	2.59398e-06	0.0224	Cleft lip and palate transmembrane protein 1 OS=Homo sapiens OX=9606 GN=CLPTM1 PE=1 SV=1
1	1	7.88806e-06	0.0364	WAS/WASL-interacting protein family member 2 OS=Homo sapiens OX=9606 GN=WIPF2 PE=1 SV=1
2	2	1.83379e-06	0.0077	Neurofibromin OS=Homo sapiens OX=9606 GN=NF1 PE=1 SV=2
2	2	1.03604e-05	0.0687	Glutaredoxin-3 OS=Homo sapiens OX=9606 GN=GLRX3 PE=1 SV=2
1	1	4.39335e-06	0.0354	Choline/ethanolamine kinase OS=Homo sapiens OX=9606 GN=CHKB PE=1 SV=3
1	1	6.47527e-06	0.0448	MICOS complex subunit MIC27 OS=Homo sapiens OX=9606 GN=APOOL PE=1 SV=1
1	1	1.08915e-05	0.0209
8	8	1.19589e-05	0.0804	Angiotensin-converting enzyme OS=Homo sapiens OX=9606 GN=ACE PE=1 SV=1
7	7	2.17193e-05	0.1189	Integrin beta-5 OS=Homo sapiens OX=9606 GN=ITGB5 PE=1 SV=1
4	4	9.65437e-06	0.0654	2'-5'-oligoadenylate synthase 2 OS=Homo sapiens OX=9606 GN=OAS2 PE=1 SV=3
3	3	9.38039e-06	0.0581	E3 ubiquitin-protein ligase DTX3L OS=Homo sapiens OX=9606 GN=DTX3L PE=1 SV=1
1	1	3.42283e-06	0.0355	Solute carrier family 41 member 3 OS=Homo sapiens OX=9606 GN=SLC41A3 PE=1 SV=2
2	2	6.6964e-07	0.0041	E3 ubiquitin-protein ligase UBR4 OS=Homo sapiens OX=9606 GN=UBR4 PE=1 SV=1
1	1	5.05939e-06	0.0146	MAM domain-containing protein 2 OS=Homo sapiens OX=9606 GN=MAMDC2 PE=2 SV=3
1	1	8.8834e-07	0.002	A-kinase anchor protein 9 OS=Homo sapiens OX=9606 GN=AKAP9 PE=1 SV=4
8	8	0.000146261	0.2415	26S proteasome regulatory subunit 6A OS=Homo sapiens OX=9606 GN=PSMC3 PE=1 SV=3
77	77	0.00109161	0.6117	Transitional endoplasmic reticulum ATPase OS=Homo sapiens OX=9606 GN=VCP PE=1 SV=4
18	18	0.000352957	0.5738	Aspartate aminotransferase, cytoplasmic OS=Homo sapiens OX=9606 GN=GOT1 PE=1 SV=3
18	18	0.00100399	0.7893	3-hydroxyacyl-CoA dehydrogenase type-2 OS=Homo sapiens OX=9606 GN=HSD17B10 PE=1 SV=3
14	14	0.000835283	0.4564	Glutathione S-transferase omega-1 OS=Homo sapiens OX=9606 GN=GSTO1 PE=1 SV=2
16	16	0.000900089	0.7054	Chloride intracellular channel protein 1 OS=Homo sapiens OX=9606 GN=CLIC1 PE=1 SV=4
17	17	0.000488697	0.4569	Macrophage-capping protein OS=Homo sapiens OX=9606 GN=CAPG PE=1 SV=2
13	13	0.000461039	0.397	2,4-dienoyl-CoA reductase, mitochondrial OS=Homo sapiens OX=9606 GN=DECR1 PE=1 SV=1
14	14	0.000482448	0.444	Proteasome subunit beta type-1 OS=Homo sapiens OX=9606 GN=PSMB1 PE=1 SV=2
34	34	0.000978331	0.604	Mimecan OS=Homo sapiens OX=9606 GN=OGN PE=1 SV=1
10	10	0.000422118	0.4144	Electron transfer flavoprotein subunit alpha, mitochondrial OS=Homo sapiens OX=9606 GN=ETFA PE=1 SV=1
13	13	0.000909005	0.6095	Thioredoxin OS=Homo sapiens OX=9606 GN=TXN PE=1 SV=3
15	15	0.00130842	0.7381	Histidine triad nucleotide-binding protein 1 OS=Homo sapiens OX=9606 GN=HINT1 PE=1 SV=2
7	7	0.000752692	0.5301	40S ribosomal protein S21 OS=Homo sapiens OX=9606 GN=RPS21 PE=1 SV=1
10	10	0.000487824	0.3871	60S ribosomal protein L10a OS=Homo sapiens OX=9606 GN=RPL10A PE=1 SV=2
15	15	0.00027512	0.4573	Delta(3,5)-Delta(2,4)-dienoyl-CoA isomerase, mitochondrial OS=Homo sapiens OX=9606 GN=ECH1 PE=1 SV=2
8	8	0.000119924	0.2114	Cytoplasmic dynein 1 light intermediate chain 2 OS=Homo sapiens OX=9606 GN=DYNC1LI2 PE=1 SV=1
7	7	0.000206253	0.3566	L-xylulose reductase OS=Homo sapiens OX=9606 GN=DCXR PE=1 SV=2
9	9	1.17503e-05	0.0444	Nucleoprotein TPR OS=Homo sapiens OX=9606 GN=TPR PE=1 SV=3
9	9	0.000168144	0.128	Non-specific lipid-transfer protein OS=Homo sapiens OX=9606 GN=SCP2 PE=1 SV=2
13	13	0.000192819	0.3902	Paralemmin-1 OS=Homo sapiens OX=9606 GN=PALM PE=1 SV=2
5	5	0.000129811	0.2008	Proteasome activator complex subunit 3 OS=Homo sapiens OX=9606 GN=PSME3 PE=1 SV=1
35	35	0.000172481	0.2623	C-type mannose receptor 2 OS=Homo sapiens OX=9606 GN=MRC2 PE=1 SV=2
24	24	0.000980639	0.5385	Lumican OS=Homo sapiens OX=9606 GN=LUM PE=1 SV=2
8	8	3.47352e-05	0.0624	Tripeptidyl-peptidase 2 OS=Homo sapiens OX=9606 GN=TPP2 PE=1 SV=4
3	3	0.000141251	0.3256	High affinity immunoglobulin epsilon receptor subunit gamma OS=Homo sapiens OX=9606 GN=FCER1G PE=1 SV=1
5	5	0.000230105	0.3204	28 kDa heat- and acid-stable phosphoprotein OS=Homo sapiens OX=9606 GN=PDAP1 PE=1 SV=1
6	6	0.00039359	0.2062	Histone H1.0 OS=Homo sapiens OX=9606 GN=H1F0 PE=1 SV=3
3	3	0.000291543	0.28	Programmed cell death protein 5 OS=Homo sapiens OX=9606 GN=PDCD5 PE=1 SV=3
6	6	6.59441e-05	0.178	4-aminobutyrate aminotransferase, mitochondrial OS=Homo sapiens OX=9606 GN=ABAT PE=1 SV=3
7	7	0.000100393	0.2534	ADP-ribose glycohydrolase ARH3 OS=Homo sapiens OX=9606 GN=ADPRHL2 PE=1 SV=1
2	2	2.83558e-05	0.1275	Polyadenylate-binding protein 2 OS=Homo sapiens OX=9606 GN=PABPN1 PE=1 SV=3
3	3	3.98936e-05	0.1533	Proliferating cell nuclear antigen OS=Homo sapiens OX=9606 GN=PCNA PE=1 SV=1
9	9	0.000122746	0.2585	WD repeat and FYVE domain-containing protein 1 OS=Homo sapiens OX=9606 GN=WDFY1 PE=1 SV=1
9	9	4.76751e-05	0.1731	Propionyl-CoA carboxylase alpha chain, mitochondrial OS=Homo sapiens OX=9606 GN=PCCA PE=1 SV=4
6	6	5.3333e-05	0.2009	COP9 signalosome complex subunit 3 OS=Homo sapiens OX=9606 GN=COPS3 PE=1 SV=3
11	11	6.31044e-05	0.2013	Signal transducer and activator of transcription 3 OS=Homo sapiens OX=9606 GN=STAT3 PE=1 SV=2
8	8	1.0909e-05	0.0474	Agrin OS=Homo sapiens OX=9606 GN=AGRN PE=1 SV=6
2	2	3.61536e-05	0.0787	Luc7-like protein 3 OS=Homo sapiens OX=9606 GN=LUC7L3 PE=1 SV=2
5	5	0.000223495	0.2652	NADH dehydrogenase [ubiquinone] iron-sulfur protein 3, mitochondrial OS=Homo sapiens OX=9606 GN=NDUFS3 PE=1 SV=1
2	2	0.000173537	0.1643	FLYWCH family member 2 OS=Homo sapiens OX=9606 GN=FLYWCH2 PE=1 SV=1
4	4	0.00012787	0.2789	Jupiter microtubule associated homolog 2 OS=Homo sapiens OX=9606 GN=JPT2 PE=1 SV=1
4	4	0.000230714	0.3064	Translocon-associated protein subunit delta OS=Homo sapiens OX=9606 GN=SSR4 PE=1 SV=1
8	8	8.32979e-05	0.152	Endonuclease domain-containing 1 protein OS=Homo sapiens OX=9606 GN=ENDOD1 PE=1 SV=2
7	7	0.000524048	0.4604	Tetranectin OS=Homo sapiens OX=9606 GN=CLEC3B PE=1 SV=3
5	5	7.85049e-05	0.1571	Mannose-1-phosphate guanyltransferase alpha OS=Homo sapiens OX=9606 GN=GMPPA PE=1 SV=1
1	1	2.51503e-05	0.1014	Vesicle transport protein GOT1B OS=Homo sapiens OX=9606 GN=GOLT1B PE=1 SV=1
11	11	5.84957e-05	0.209	Eukaryotic translation initiation factor 3 subunit E OS=Homo sapiens OX=9606 GN=EIF3E PE=1 SV=1
3	3	0.000186599	0.3118	Protein S100-A8 OS=Homo sapiens OX=9606 GN=S100A8 PE=1 SV=1
3	3	6.69382e-06	0.0309	Presequence protease, mitochondrial OS=Homo sapiens OX=9606 GN=PITRM1 PE=1 SV=3
2	2	0.000204161	0.2157	U6 snRNA-associated Sm-like protein LSm3 OS=Homo sapiens OX=9606 GN=LSM3 PE=1 SV=2
3	3	6.0256e-05	0.2569	Coiled-coil domain-containing protein 58 OS=Homo sapiens OX=9606 GN=CCDC58 PE=1 SV=1
2	2	1.8897e-05	0.0436	Interferon-induced, double-stranded RNA-activated protein kinase OS=Homo sapiens OX=9606 GN=EIF2AK2 PE=1 SV=2
1	1	7.03529e-05	0.027	POM121-like protein 12 OS=Homo sapiens OX=9606 GN=POM121L12 PE=2 SV=3
1	1	5.64349e-06	0.0163
1	1	5.22703e-06	0.0105
13	13	0.000199277	0.3278	Pigment epithelium-derived factor OS=Homo sapiens OX=9606 GN=SERPINF1 PE=1 SV=4
10	10	0.000584745	0.5652	Protein S100-B OS=Homo sapiens OX=9606 GN=S100B PE=1 SV=2
3	3	2.48799e-05	0.1254	Four and a half LIM domains protein 2 OS=Homo sapiens OX=9606 GN=FHL2 PE=1 SV=3
3	3	8.76451e-05	0.2071	Neutrophil gelatinase-associated lipocalin OS=Homo sapiens OX=9606 GN=LCN2 PE=1 SV=2
2	2	1.81335e-06	0.0089	Myosin light chain kinase, smooth muscle OS=Homo sapiens OX=9606 GN=MYLK PE=1 SV=4
2	2	0.000101418	0.1688	Golgi-associated plant pathogenesis-related protein 1 OS=Homo sapiens OX=9606 GN=GLIPR2 PE=1 SV=3
1	1	8.62511e-07	0.0075	Nuclear pore complex protein Nup205 OS=Homo sapiens OX=9606 GN=NUP205 PE=1 SV=3
3	3	8.74978e-05	0.3361	V-type proton ATPase subunit F OS=Homo sapiens OX=9606 GN=ATP6V1F PE=1 SV=2
2	2	5.05939e-06	0.0452	Acyl-CoA synthetase short-chain family member 3, mitochondrial OS=Homo sapiens OX=9606 GN=ACSS3 PE=1 SV=1
1	1	4.30258e-05	0.0909	Immunoglobulin heavy variable 6-1 OS=Homo sapiens OX=9606 GN=IGHV6-1 PE=3 SV=1
1	1	1.30971e-05	0.0906
1	1	3.5058e-05	0.0556	MICOS complex subunit MIC26 OS=Homo sapiens OX=9606 GN=APOO PE=1 SV=1
4	4	2.20287e-05	0.0606	Nicastrin OS=Homo sapiens OX=9606 GN=NCSTN PE=1 SV=2
2	2	1.57761e-05	0.0636	Sequestosome-1 OS=Homo sapiens OX=9606 GN=SQSTM1 PE=1 SV=1
2	2	3.07872e-06	0.013	ADAMTS-like protein 3 OS=Homo sapiens OX=9606 GN=ADAMTSL3 PE=1 SV=4
3	3	5.55764e-06	0.0264	Inverted formin-2 OS=Homo sapiens OX=9606 GN=INF2 PE=1 SV=2
2	2	2.30359e-05	0.1327	Signal peptidase complex subunit 2 OS=Homo sapiens OX=9606 GN=SPCS2 PE=1 SV=3
5	5	7.49496e-05	0.1595	Inactive C-alpha-formylglycine-generating enzyme 2 OS=Homo sapiens OX=9606 GN=SUMF2 PE=1 SV=2
3	3	1.1071e-05	0.0558	Signal recognition particle subunit SRP68 OS=Homo sapiens OX=9606 GN=SRP68 PE=1 SV=2
1	1	1.3349e-05	0.0692	28S ribosomal protein S17, mitochondrial OS=Homo sapiens OX=9606 GN=MRPS17 PE=1 SV=1
2	2	5.8234e-06	0.0369	Vacuolar protein sorting-associated protein 33A OS=Homo sapiens OX=9606 GN=VPS33A PE=1 SV=1
4	4	6.12773e-06	0.029	Uveal autoantigen with coiled-coil domains and ankyrin repeats OS=Homo sapiens OX=9606 GN=UACA PE=1 SV=2
14	14	4.03575e-05	0.1609	Target of Nesh-SH3 OS=Homo sapiens OX=9606 GN=ABI3BP PE=1 SV=1
2	2	1.59697e-05	0.0767	Apolipoprotein F OS=Homo sapiens OX=9606 GN=APOF PE=1 SV=2
1	1	3.85638e-05	0.1444	Mitochondrial import inner membrane translocase subunit Tim10 OS=Homo sapiens OX=9606 GN=TIMM10 PE=1 SV=1
1	1	8.83891e-06	0.0255	Putative phospholipase B-like 2 OS=Homo sapiens OX=9606 GN=PLBD2 PE=1 SV=2
2	2	4.43829e-06	0.0345	Protein phosphatase 1 regulatory subunit 12C OS=Homo sapiens OX=9606 GN=PPP1R12C PE=1 SV=1
1	1	3.64319e-06	0.0091	Attractin OS=Homo sapiens OX=9606 GN=ATRN PE=1 SV=2
2	2	4.11713e-06	0.0344	RNA-binding protein 25 OS=Homo sapiens OX=9606 GN=RBM25 PE=1 SV=3
2	2	1.18861e-05	0.089	Glutaryl-CoA dehydrogenase, mitochondrial OS=Homo sapiens OX=9606 GN=GCDH PE=1 SV=1
1	1	9.38039e-06	0.0595	Testis development-related protein OS=Homo sapiens OX=9606 GN=TDRP PE=1 SV=2
1	1	3.18417e-05	0.0734	Transcription initiation factor IIA subunit 2 OS=Homo sapiens OX=9606 GN=GTF2A2 PE=1 SV=1
1	1	1.10393e-05	0.0153	von Willebrand factor A domain-containing protein 5A OS=Homo sapiens OX=9606 GN=VWA5A PE=2 SV=2
2	2	1.9112e-05	0.0419	Protein phosphatase 1F OS=Homo sapiens OX=9606 GN=PPM1F PE=1 SV=3
1	1	5.50912e-06	0.0143	Mannosyl-oligosaccharide 1,2-alpha-mannosidase IC OS=Homo sapiens OX=9606 GN=MAN1C1 PE=1 SV=1
1	1	6.18304e-06	0.0154	ATP-binding cassette sub-family B member 6, mitochondrial OS=Homo sapiens OX=9606 GN=ABCB6 PE=1 SV=1
1	1	3.12117e-06	0.027	HIRA-interacting protein 3 OS=Homo sapiens OX=9606 GN=HIRIP3 PE=1 SV=3
1	1	1.84614e-06	0.0181	DNA repair protein complementing XP-C cells OS=Homo sapiens OX=9606 GN=XPC PE=1 SV=4
1	1	4.80713e-06	0.0332	Mitochondrial import receptor subunit TOM40 homolog OS=Homo sapiens OX=9606 GN=TOMM40 PE=1 SV=1
1	1	1.92392e-06	0.0133	Zinc finger CCCH-type antiviral protein 1 OS=Homo sapiens OX=9606 GN=ZC3HAV1 PE=1 SV=3
1	1	4.0641e-06	0.0258
1	1	9.77675e-06	0.031	Vacuolar protein sorting-associated protein 37C OS=Homo sapiens OX=9606 GN=VPS37C PE=1 SV=2
8	8	0.000395503	0.2698	60S ribosomal protein L14 OS=Homo sapiens OX=9606 GN=RPL14 PE=1 SV=4
11	11	0.000214409	0.4402	Bisphosphoglycerate mutase OS=Homo sapiens OX=9606 GN=BPGM PE=1 SV=2
11	11	0.000141985	0.3136	26S proteasome regulatory subunit 4 OS=Homo sapiens OX=9606 GN=PSMC1 PE=1 SV=1
7	7	0.000173537	0.2475	Protein TFG OS=Homo sapiens OX=9606 GN=TFG PE=1 SV=2
31	31	0.00259066	0.8429	Profilin-1 OS=Homo sapiens OX=9606 GN=PFN1 PE=1 SV=2
27	27	0.000385178	0.4821	Synaptic vesicle membrane protein VAT-1 homolog-like OS=Homo sapiens OX=9606 GN=VAT1L PE=1 SV=2
22	22	0.00120655	0.6509	Malate dehydrogenase, mitochondrial OS=Homo sapiens OX=9606 GN=MDH2 PE=1 SV=3
18	18	0.000520612	0.6526	Prostaglandin-H2 D-isomerase OS=Homo sapiens OX=9606 GN=PTGDS PE=1 SV=1
29	29	0.00111846	0.5867	Annexin A1 OS=Homo sapiens OX=9606 GN=ANXA1 PE=1 SV=2
12	12	0.000219535	0.3825	Quinone oxidoreductase PIG3 OS=Homo sapiens OX=9606 GN=TP53I3 PE=1 SV=2
15	15	0.000751398	0.3969	40S ribosomal protein S9 OS=Homo sapiens OX=9606 GN=RPS9 PE=1 SV=3
16	16	0.000299746	0.4182	Delta-aminolevulinic acid dehydratase OS=Homo sapiens OX=9606 GN=ALAD PE=1 SV=1
12	12	0.000899823	0.4213	GTP-binding nuclear protein Ran OS=Homo sapiens OX=9606 GN=RAN PE=1 SV=3
8	8	0.000148017	0.2912	PRKC apoptosis WT1 regulator protein OS=Homo sapiens OX=9606 GN=PAWR PE=1 SV=1
9	9	0.000115162	0.2174	Eukaryotic peptide chain release factor subunit 1 OS=Homo sapiens OX=9606 GN=ETF1 PE=1 SV=3
6	6	3.31811e-05	0.1587	Probable aminopeptidase NPEPL1 OS=Homo sapiens OX=9606 GN=NPEPL1 PE=1 SV=3
6	6	0.000170692	0.3607	NEDD8-conjugating enzyme Ubc12 OS=Homo sapiens OX=9606 GN=UBE2M PE=1 SV=1
2	2	3.00683e-05	0.0842	Ubiquitin-like modifier-activating enzyme 5 OS=Homo sapiens OX=9606 GN=UBA5 PE=1 SV=1
6	6	0.000227691	0.1667	Complement component 1 Q subcomponent-binding protein, mitochondrial OS=Homo sapiens OX=9606 GN=C1QBP PE=1 SV=1
3	3	0.000330547	0.4286	Calcium-regulated heat-stable protein 1 OS=Homo sapiens OX=9606 GN=CARHSP1 PE=1 SV=2
5	5	0.000108915	0.1004	BUB3-interacting and GLEBS motif-containing protein ZNF207 OS=Homo sapiens OX=9606 GN=ZNF207 PE=1 SV=1
4	4	3.76511e-05	0.1262	Arylsulfatase A OS=Homo sapiens OX=9606 GN=ARSA PE=1 SV=3
5	5	6.28189e-05	0.1244	Cell adhesion molecule 1 OS=Homo sapiens OX=9606 GN=CADM1 PE=1 SV=2
6	6	2.84213e-05	0.0607	Importin-7 OS=Homo sapiens OX=9606 GN=IPO7 PE=1 SV=1
8	8	9.45339e-05	0.249	H/ACA ribonucleoprotein complex subunit DKC1 OS=Homo sapiens OX=9606 GN=DKC1 PE=1 SV=3
9	9	9.64096e-05	0.2263	Hematopoietic lineage cell-specific protein OS=Homo sapiens OX=9606 GN=HCLS1 PE=1 SV=3
7	7	1.14401e-05	0.0512	TP53-binding protein 1 OS=Homo sapiens OX=9606 GN=TP53BP1 PE=1 SV=2
2	2	1.6128e-05	0.0595	Coiled-coil domain-containing protein 8 OS=Homo sapiens OX=9606 GN=CCDC8 PE=1 SV=2
8	8	0.000119681	0.2463	COP9 signalosome complex subunit 4 OS=Homo sapiens OX=9606 GN=COPS4 PE=1 SV=1
4	4	3.41273e-06	0.0187	Biorientation of chromosomes in cell division protein 1-like 1 OS=Homo sapiens OX=9606 GN=BOD1L1 PE=1 SV=2
2	2	0.000154944	0.3214	40S ribosomal protein S29 OS=Homo sapiens OX=9606 GN=RPS29 PE=1 SV=2
10	10	9.44115e-05	0.2358	3-hydroxyisobutyryl-CoA hydrolase, mitochondrial OS=Homo sapiens OX=9606 GN=HIBCH PE=1 SV=2
3	3	6.70675e-05	0.1981	SPRY domain-containing protein 4 OS=Homo sapiens OX=9606 GN=SPRYD4 PE=1 SV=2
4	4	0.000117557	0.1452	26S proteasome non-ATPase regulatory subunit 14 OS=Homo sapiens OX=9606 GN=PSMD14 PE=1 SV=1
1	1	5.55319e-05	0.112	Multifunctional methyltransferase subunit TRM112-like protein OS=Homo sapiens OX=9606 GN=TRMT112 PE=1 SV=1
11	11	6.76918e-05	0.172	Eukaryotic translation initiation factor 3 subunit L OS=Homo sapiens OX=9606 GN=EIF3L PE=1 SV=1
2	2	0.000250294	0.2692	Enhancer of rudimentary homolog OS=Homo sapiens OX=9606 GN=ERH PE=1 SV=1
3	3	5.0405e-05	0.0768	Ras GTPase-activating protein-binding protein 2 OS=Homo sapiens OX=9606 GN=G3BP2 PE=1 SV=2
2	2	3.40269e-05	0.084	BLOC-1-related complex subunit 6 OS=Homo sapiens OX=9606 GN=BORCS6 PE=1 SV=2
2	2	9.91641e-05	0.1257	Ferritin light chain OS=Homo sapiens OX=9606 GN=FTL PE=1 SV=2
8	8	4.17533e-05	0.1368	Protein-arginine deiminase type-2 OS=Homo sapiens OX=9606 GN=PADI2 PE=1 SV=2
2	2	1.60683e-05	0.0593	Probable lysosomal cobalamin transporter OS=Homo sapiens OX=9606 GN=LMBRD1 PE=1 SV=1
2	2	2.16021e-05	0.1286	B-cell receptor-associated protein 29 OS=Homo sapiens OX=9606 GN=BCAP29 PE=1 SV=2
4	4	0.000230574	0.2308	40S ribosomal protein S23 OS=Homo sapiens OX=9606 GN=RPS23 PE=1 SV=3
2	2	7.84054e-05	0.0813	3-ketodihydrosphingosine reductase OS=Homo sapiens OX=9606 GN=KDSR PE=1 SV=1
3	3	4.23262e-05	0.0683	Lysosome-associated membrane glycoprotein 2 OS=Homo sapiens OX=9606 GN=LAMP2 PE=1 SV=2
3	3	2.38539e-05	0.1271	Valacyclovir hydrolase OS=Homo sapiens OX=9606 GN=BPHL PE=1 SV=1
14	14	0.000287604	0.3596	Vesicular integral-membrane protein VIP36 OS=Homo sapiens OX=9606 GN=LMAN2 PE=1 SV=1
2	2	2.11202e-05	0.0467	Phospholipid transfer protein OS=Homo sapiens OX=9606 GN=PLTP PE=1 SV=1
3	3	6.33348e-05	0.1022	Copper chaperone for superoxide dismutase OS=Homo sapiens OX=9606 GN=CCS PE=1 SV=1
1	1	6.38005e-06	0.0441	5'-AMP-activated protein kinase subunit beta-2 OS=Homo sapiens OX=9606 GN=PRKAB2 PE=1 SV=1
3	3	4.22403e-05	0.0629	Xaa-Pro dipeptidase OS=Homo sapiens OX=9606 GN=PEPD PE=1 SV=3
3	3	1.14357e-05	0.0692	EPM2A-interacting protein 1 OS=Homo sapiens OX=9606 GN=EPM2AIP1 PE=1 SV=1
1	1	1.2999e-06	0.0082	Regulatory-associated protein of mTOR OS=Homo sapiens OX=9606 GN=RPTOR PE=1 SV=1
6	6	1.98167e-05	0.0644	Double-stranded RNA-specific adenosine deaminase OS=Homo sapiens OX=9606 GN=ADAR PE=1 SV=4
10	10	0.000216922	0.2686	Fibromodulin OS=Homo sapiens OX=9606 GN=FMOD PE=1 SV=2
2	2	2.8558e-06	0.0154	Laminin subunit alpha-4 OS=Homo sapiens OX=9606 GN=LAMA4 PE=1 SV=4
1	1	2.66366e-06	0.0092	Latent-transforming growth factor beta-binding protein 3 OS=Homo sapiens OX=9606 GN=LTBP3 PE=1 SV=4
3	3	5.87068e-06	0.0257	FYVE and coiled-coil domain-containing protein 1 OS=Homo sapiens OX=9606 GN=FYCO1 PE=1 SV=3
1	1	1.72674e-05	0.0398	Charged multivesicular body protein 6 OS=Homo sapiens OX=9606 GN=CHMP6 PE=1 SV=3
1	1	2.28639e-06	0.0237	Protein zyg-11 homolog A OS=Homo sapiens OX=9606 GN=ZYG11A PE=2 SV=3
1	1	1.57761e-05	0.1091	Glutamine amidotransferase-like class 1 domain-containing protein 1 OS=Homo sapiens OX=9606 GN=GATD1 PE=1 SV=1
1	1	4.05461e-05	0.1168	Osteoclast-stimulating factor 1 OS=Homo sapiens OX=9606 GN=OSTF1 PE=1 SV=2
2	2	5.70846e-06	0.0461	Histone-arginine methyltransferase CARM1 OS=Homo sapiens OX=9606 GN=CARM1 PE=1 SV=3
2	2	7.88806e-05	0.2	PHD finger-like domain-containing protein 5A OS=Homo sapiens OX=9606 GN=PHF5A PE=1 SV=1
3	3	3.96204e-05	0.1553	Proteasome subunit beta type-9 OS=Homo sapiens OX=9606 GN=PSMB9 PE=1 SV=2
1	1	1.868e-06	0.0183	Synaptopodin OS=Homo sapiens OX=9606 GN=SYNPO PE=1 SV=2
1	1	7.85236e-06	0.0271	Protein cereblon OS=Homo sapiens OX=9606 GN=CRBN PE=1 SV=1
6	6	2.37073e-05	0.0833	Lanosterol synthase OS=Homo sapiens OX=9606 GN=LSS PE=1 SV=1
1	1	2.84954e-06	0.0312	2',5'-phosphodiesterase 12 OS=Homo sapiens OX=9606 GN=PDE12 PE=1 SV=2
1	1	2.42709e-06	0.0168	Epidermal growth factor receptor kinase substrate 8-like protein 2 OS=Homo sapiens OX=9606 GN=EPS8L2 PE=1 SV=2
1	1	7.90963e-07	0.0025	Vacuolar protein sorting-associated protein 13D OS=Homo sapiens OX=9606 GN=VPS13D PE=1 SV=2
2	2	1.80768e-05	0.0583	RAC-alpha serine/threonine-protein kinase OS=Homo sapiens OX=9606 GN=AKT1 PE=1 SV=2
3	3	1.36286e-05	0.089	V-type proton ATPase subunit C 1 OS=Homo sapiens OX=9606 GN=ATP6V1C1 PE=1 SV=4
2	2	2.21773e-05	0.0703	Synaptophysin OS=Homo sapiens OX=9606 GN=SYP PE=1 SV=3
2	2	0.000149601	0.2241	NADH dehydrogenase [ubiquinone] 1 alpha subcomplex subunit 5 OS=Homo sapiens OX=9606 GN=NDUFA5 PE=1 SV=3
2	2	5.12665e-06	0.0502	NADPH--cytochrome P450 reductase OS=Homo sapiens OX=9606 GN=POR PE=1 SV=2
2	2	3.19983e-06	0.0154	Pappalysin-1 OS=Homo sapiens OX=9606 GN=PAPPA PE=1 SV=3
3	3	3.84215e-05	0.1402	Phosphatidylinositol transfer protein beta isoform OS=Homo sapiens OX=9606 GN=PITPNB PE=1 SV=2
3	3	5.62216e-06	0.0454	Peripheral plasma membrane protein CASK OS=Homo sapiens OX=9606 GN=CASK PE=1 SV=3
2	2	7.40031e-06	0.0512	Ufm1-specific protease 2 OS=Homo sapiens OX=9606 GN=UFSP2 PE=1 SV=3
1	1	6.53624e-06	0.0207	Sterol 26-hydroxylase, mitochondrial OS=Homo sapiens OX=9606 GN=CYP27A1 PE=1 SV=1
2	2	2.82941e-05	0.1087	ADP-ribosylation factor-like protein 2 OS=Homo sapiens OX=9606 GN=ARL2 PE=1 SV=4
1	1	7.48005e-06	0.0453	Chitobiosyldiphosphodolichol beta-mannosyltransferase OS=Homo sapiens OX=9606 GN=ALG1 PE=1 SV=2
1	1	7.65605e-05	0.1912	Protein transport protein Sec61 subunit gamma OS=Homo sapiens OX=9606 GN=SEC61G PE=1 SV=1
1	1	8.50673e-06	0.0686	Tumor protein D53 OS=Homo sapiens OX=9606 GN=TPD52L1 PE=1 SV=1
1	1	1.23076e-05	0.1064	NADH dehydrogenase [ubiquinone] 1 alpha subcomplex subunit 11 OS=Homo sapiens OX=9606 GN=NDUFA11 PE=1 SV=3
1	1	7.33773e-06	0.0233	Phosphatidylserine synthase 1 OS=Homo sapiens OX=9606 GN=PTDSS1 PE=1 SV=1
55	55	0.000102778	0.369	Periplakin OS=Homo sapiens OX=9606 GN=PPL PE=1 SV=4
37	37	8.04636e-05	0.2768	CD109 antigen OS=Homo sapiens OX=9606 GN=CD109 PE=1 SV=2
3	3	9.70838e-06	0.0727	Adseverin OS=Homo sapiens OX=9606 GN=SCIN PE=1 SV=4
1	1	3.32766e-06	0.0268	Integrator complex subunit 3 OS=Homo sapiens OX=9606 GN=INTS3 PE=1 SV=1
1	1	4.19172e-06	0.058	28S ribosomal protein S27, mitochondrial OS=Homo sapiens OX=9606 GN=MRPS27 PE=1 SV=3
1	1	1.00311e-05	0.0318	Histone PARylation factor 1 OS=Homo sapiens OX=9606 GN=HPF1 PE=1 SV=2
1	1	1.85601e-06	0.0064	Dedicator of cytokinesis protein 5 OS=Homo sapiens OX=9606 GN=DOCK5 PE=1 SV=3
1	1	1.65747e-06	0.0105	FACT complex subunit SPT16 OS=Homo sapiens OX=9606 GN=SUPT16H PE=1 SV=1
1	1	3.16097e-06	0.0118	Transcription elongation regulator 1 OS=Homo sapiens OX=9606 GN=TCERG1 PE=1 SV=2
1	1	4.39335e-06	0.0139	Nuclear cap-binding protein subunit 1 OS=Homo sapiens OX=9606 GN=NCBP1 PE=1 SV=1
8	8	0.000144392	0.1849	Drebrin OS=Homo sapiens OX=9606 GN=DBN1 PE=1 SV=4
13	13	0.000421136	0.4561	Adenylate kinase 2, mitochondrial OS=Homo sapiens OX=9606 GN=AK2 PE=1 SV=2
19	19	0.000464519	0.5328	Apolipoprotein A-IV OS=Homo sapiens OX=9606 GN=APOA4 PE=1 SV=3
65	65	0.000237832	0.3349	Fibronectin OS=Homo sapiens OX=9606 GN=FN1 PE=1 SV=4
25	25	0.000409502	0.4851	WD repeat-containing protein 1 OS=Homo sapiens OX=9606 GN=WDR1 PE=1 SV=4
23	23	0.000480849	0.3517	Tripeptidyl-peptidase 1 OS=Homo sapiens OX=9606 GN=TPP1 PE=1 SV=2
29	29	0.000304358	0.4631	Aminopeptidase B OS=Homo sapiens OX=9606 GN=RNPEP PE=1 SV=2
16	16	0.000805919	0.522	40S ribosomal protein SA OS=Homo sapiens OX=9606 GN=RPSA PE=1 SV=4
14	14	8.34777e-06	0.0352	IgGFc-binding protein OS=Homo sapiens OX=9606 GN=FCGBP PE=1 SV=3
15	15	0.000522413	0.5675	Purine nucleoside phosphorylase OS=Homo sapiens OX=9606 GN=PNP PE=1 SV=2
21	21	0.000202368	0.3802	Deoxynucleoside triphosphate triphosphohydrolase SAMHD1 OS=Homo sapiens OX=9606 GN=SAMHD1 PE=1 SV=2
13	13	0.000396981	0.4542	Mycophenolic acid acyl-glucuronide esterase, mitochondrial OS=Homo sapiens OX=9606 GN=ABHD10 PE=1 SV=1
13	13	0.000293784	0.3228	UTP--glucose-1-phosphate uridylyltransferase OS=Homo sapiens OX=9606 GN=UGP2 PE=1 SV=5
10	10	0.000747015	0.6358	40S ribosomal protein S14 OS=Homo sapiens OX=9606 GN=RPS14 PE=1 SV=3
11	11	1.70258e-05	0.0549	Serine/arginine repetitive matrix protein 2 OS=Homo sapiens OX=9606 GN=SRRM2 PE=1 SV=2
8	8	0.000127534	0.2231	cAMP-dependent protein kinase type I-alpha regulatory subunit OS=Homo sapiens OX=9606 GN=PRKAR1A PE=1 SV=1
9	9	0.000345745	0.3678	Pyridoxine-5'-phosphate oxidase OS=Homo sapiens OX=9606 GN=PNPO PE=1 SV=1
9	9	0.000250595	0.4079	Inositol monophosphatase 1 OS=Homo sapiens OX=9606 GN=IMPA1 PE=1 SV=1
15	15	0.000344283	0.3834	Glutamine synthetase OS=Homo sapiens OX=9606 GN=GLUL PE=1 SV=4
12	12	0.000272128	0.3265	26S proteasome non-ATPase regulatory subunit 6 OS=Homo sapiens OX=9606 GN=PSMD6 PE=1 SV=1
17	17	0.00020574	0.3076	Protein LYRIC OS=Homo sapiens OX=9606 GN=MTDH PE=1 SV=2
8	8	0.000755208	0.713	Peptidyl-prolyl cis-trans isomerase FKBP1A OS=Homo sapiens OX=9606 GN=FKBP1A PE=1 SV=2
13	13	0.000140506	0.2457	Chloride intracellular channel protein 6 OS=Homo sapiens OX=9606 GN=CLIC6 PE=2 SV=3
9	9	3.1607e-05	0.1015	AP-3 complex subunit delta-1 OS=Homo sapiens OX=9606 GN=AP3D1 PE=1 SV=1
7	7	0.000357921	0.2562	60S ribosomal protein L21 OS=Homo sapiens OX=9606 GN=RPL21 PE=1 SV=2
10	10	0.000538936	0.5093	ATP synthase subunit d, mitochondrial OS=Homo sapiens OX=9606 GN=ATP5PD PE=1 SV=3
5	5	0.000503155	0.3373	Cytochrome c oxidase subunit 4 isoform 1, mitochondrial OS=Homo sapiens OX=9606 GN=COX4I1 PE=1 SV=1
5	5	0.000113176	0.2355	Syntaxin-12 OS=Homo sapiens OX=9606 GN=STX12 PE=1 SV=1
12	12	0.000485372	0.3027	Caveolae-associated protein 3 OS=Homo sapiens OX=9606 GN=CAVIN3 PE=1 SV=3
5	5	0.000218876	0.4775	Prothymosin alpha OS=Homo sapiens OX=9606 GN=PTMA PE=1 SV=2
9	9	0.00030864	0.2886	Zinc-alpha-2-glycoprotein OS=Homo sapiens OX=9606 GN=AZGP1 PE=1 SV=2
7	7	1.32365e-05	0.0325	Cation-independent mannose-6-phosphate receptor OS=Homo sapiens OX=9606 GN=IGF2R PE=1 SV=3
4	4	0.000312367	0.4933	Cytochrome b5 type B OS=Homo sapiens OX=9606 GN=CYB5B PE=1 SV=3
4	4	0.000520612	0.4714	60S ribosomal protein L38 OS=Homo sapiens OX=9606 GN=RPL38 PE=1 SV=2
26	26	0.000271538	0.3912	Fibulin-1 OS=Homo sapiens OX=9606 GN=FBLN1 PE=1 SV=4
5	5	4.72424e-05	0.1053	Cleavage and polyadenylation specificity factor subunit 6 OS=Homo sapiens OX=9606 GN=CPSF6 PE=1 SV=2
2	2	0.000216922	0.2321	Elongin-C OS=Homo sapiens OX=9606 GN=ELOC PE=1 SV=1
7	7	0.00026698	0.2906	LRP chaperone MESD OS=Homo sapiens OX=9606 GN=MESD PE=1 SV=2
2	2	2.90196e-05	0.087	Leucine zipper transcription factor-like protein 1 OS=Homo sapiens OX=9606 GN=LZTFL1 PE=1 SV=1
6	6	0.000268861	0.2254	Histone H1x OS=Homo sapiens OX=9606 GN=H1FX PE=1 SV=1
2	2	4.34749e-05	0.0689	Trans-Golgi network integral membrane protein 2 OS=Homo sapiens OX=9606 GN=TGOLN2 PE=1 SV=3
2	2	8.53462e-05	0.1721	Selenoprotein H OS=Homo sapiens OX=9606 GN=SELENOH PE=1 SV=2
12	12	0.000185519	0.3274	Procollagen C-endopeptidase enhancer 1 OS=Homo sapiens OX=9606 GN=PCOLCE PE=1 SV=2
4	4	5.07419e-05	0.2398	Methylosome protein 50 OS=Homo sapiens OX=9606 GN=WDR77 PE=1 SV=1
10	10	4.56677e-05	0.1107	Sorbin and SH3 domain-containing protein 1 OS=Homo sapiens OX=9606 GN=SORBS1 PE=1 SV=3
3	3	2.45803e-05	0.0907	THUMP domain-containing protein 1 OS=Homo sapiens OX=9606 GN=THUMPD1 PE=1 SV=2
3	3	2.4019e-05	0.1038	ATP synthase mitochondrial F1 complex assembly factor 2 OS=Homo sapiens OX=9606 GN=ATPAF2 PE=1 SV=1
3	3	1.03811e-05	0.0359	Helicase MOV-10 OS=Homo sapiens OX=9606 GN=MOV10 PE=1 SV=2
1	1	0.000143288	0.1284	SRA stem-loop-interacting RNA-binding protein, mitochondrial OS=Homo sapiens OX=9606 GN=SLIRP PE=1 SV=1
2	2	1.98612e-05	0.03	Nucleolar and coiled-body phosphoprotein 1 OS=Homo sapiens OX=9606 GN=NOLC1 PE=1 SV=2
4	4	5.96534e-05	0.1219	Aminoacyl tRNA synthase complex-interacting multifunctional protein 2 OS=Homo sapiens OX=9606 GN=AIMP2 PE=1 SV=2
1	1	8.09031e-06	0.028	Alpha-galactosidase A OS=Homo sapiens OX=9606 GN=GLA PE=1 SV=1
2	2	5.4596e-06	0.0126	CAD protein OS=Homo sapiens OX=9606 GN=CAD PE=1 SV=3
1	1	2.79336e-05	0.0141	tRNA (adenine(58)-N(1))-methyltransferase non-catalytic subunit TRM6 OS=Homo sapiens OX=9606 GN=TRMT6 PE=1 SV=1
6	6	8.81244e-05	0.2422	Myeloblastin OS=Homo sapiens OX=9606 GN=PRTN3 PE=1 SV=3
3	3	1.98328e-05	0.1057	Pleckstrin OS=Homo sapiens OX=9606 GN=PLEK PE=1 SV=3
2	2	1.31567e-06	0.0066	Ankyrin-2 OS=Homo sapiens OX=9606 GN=ANK2 PE=1 SV=4
1	1	1.36643e-05	0.0217	Abl interactor 1 OS=Homo sapiens OX=9606 GN=ABI1 PE=1 SV=4
1	1	3.17253e-06	0.0219	Serine beta-lactamase-like protein LACTB, mitochondrial OS=Homo sapiens OX=9606 GN=LACTB PE=1 SV=2
1	1	6.64894e-06	0.0383	WW domain-binding protein 2 OS=Homo sapiens OX=9606 GN=WBP2 PE=1 SV=1
4	4	2.00235e-05	0.0923	Amine oxidase [flavin-containing] B OS=Homo sapiens OX=9606 GN=MAOB PE=1 SV=3
4	4	0.000202836	0.2987	Protein FAM162A OS=Homo sapiens OX=9606 GN=FAM162A PE=1 SV=2
3	3	1.29505e-05	0.0597	Lysosomal acid glucosylceramidase OS=Homo sapiens OX=9606 GN=GBA PE=1 SV=3
1	1	3.69228e-05	0.1596	Protein S100-A1 OS=Homo sapiens OX=9606 GN=S100A1 PE=1 SV=2
4	4	8.43096e-05	0.1377	Chloride intracellular channel protein 2 OS=Homo sapiens OX=9606 GN=CLIC2 PE=1 SV=3
1	1	1.03604e-05	0.0299	Magnesium transporter protein 1 OS=Homo sapiens OX=9606 GN=MAGT1 PE=1 SV=1
18	18	2.85736e-05	0.1378	Integrin beta-4 OS=Homo sapiens OX=9606 GN=ITGB4 PE=1 SV=5
1	1	3.38279e-06	0.0273	Cytochrome c oxidase subunit 1 OS=Homo sapiens OX=9606 GN=MT-CO1 PE=1 SV=1
1	1	1.62946e-05	0.0469	Charged multivesicular body protein 2b OS=Homo sapiens OX=9606 GN=CHMP2B PE=1 SV=1
3	3	3.25892e-05	0.1127	NADH dehydrogenase [ubiquinone] iron-sulfur protein 7, mitochondrial OS=Homo sapiens OX=9606 GN=NDUFS7 PE=1 SV=3
1	1	2.11889e-06	0.0293	Protein IWS1 homolog OS=Homo sapiens OX=9606 GN=IWS1 PE=1 SV=2
4	4	1.82671e-05	0.1011	Ataxin-10 OS=Homo sapiens OX=9606 GN=ATXN10 PE=1 SV=1
1	1	4.01707e-06	0.0417	Phosphoprotein associated with glycosphingolipid-enriched microdomains 1 OS=Homo sapiens OX=9606 GN=PAG1 PE=1 SV=2
3	3	6.36e-05	0.1937	Chromobox protein homolog 5 OS=Homo sapiens OX=9606 GN=CBX5 PE=1 SV=1
[truncated: 1,915 more rows]

## Sheet: TFold Analysis
#PatternLab's TFold analyzer
[truncated: 41 more rows]

## Sheet: Venn Diagram - Uniques - Female
Name	ReplicateCount	TotalSignal	Description
[truncated: 235 more rows]

[truncated: 2 more sheets: Venn Diagram - Uniques - Male, Venn Diagram - Commom]
