# Supplementary material for: Proteomics pinpoints alterations in grade I meningiomas of male versus female patients
Source: Sci Rep. 2020 Jun 25;10:10335. doi: 10.1038/s41598-020-67113-3 (PMC7316823; doi:10.1038/s41598-020-67113-3)
Supplement: Supplementary file 4 — Supplemenatry information4. [file 41598_2020_67113_MOESM4_ESM.xlsx]

## Sheet: Female - GO - BP
Category	Term	Count	%	PValue	Genes	List Total	Pop Hits	Pop Total	Fold Enrichment	Bonferroni	Benjamini	FDR
GOTERM_BP_DIRECT	GO:0098609~cell-cell adhesion	19	7.33591	7.2093e-08	Q9H4G0, P49959, Q9NUQ8, Q7Z478, O00571, Q9H2G2, O15020, Q9UDY2, P55010, Q8IUD2, P51610, Q86SQ0, Q08378, Q6PKG0, A0MZ66, Q9H3U1, P78344, Q6EMK4, Q6WCQ1	241	271	16792	4.88506	8.85263e-05	8.85263e-05	0.000116885
GOTERM_BP_DIRECT	GO:0043547~positive regulation of GTPase activity	16	6.17761	0.0160772	O75962, Q15276, P52594, Q9H2M9, Q14161, O15020, P07196, Q8N6H7, Q14155, Q14232, Q9UHA4, P52306, Q9NPQ8, Q9Y2X7, Q2M1Z3, P21359	241	565	16792	1.97314	1	0.649199	23.1088
GOTERM_BP_DIRECT	GO:0000398~mRNA splicing, via spliceosome	13	5.01931	8.69206e-05	Q09161, Q8WWY3, O94906, P33240, P26368, Q7L014, O75533, Q9UKF6, Q9BWJ5, Q8WXF1, Q15427, O75934, O43719	241	222	16792	4.08015	0.101244	0.0349555	0.140832
GOTERM_BP_DIRECT	GO:0015031~protein transport	13	5.01931	0.011634	Q9NP79, Q96KP1, Q15276, Q9H3S7, Q8N6H7, Q9UID3, O60826, P61018, Q8IUD2, Q12768, O60493, Q13445, O60784	241	395	16792	2.29315	0.999999	0.592676	17.2817
GOTERM_BP_DIRECT	GO:0016032~viral process	11	4.2471	0.0110869	Q05086, Q9Y6G9, Q92621, P49959, Q5T4S7, Q14160, Q8N1F7, Q86UT6, P19174, P52948, Q86X55	241	299	16792	2.56334	0.999999	0.598569	16.5362
GOTERM_BP_DIRECT	GO:0006413~translational initiation	10	3.861	0.000157029	P62861, P61513, Q6PKG0, Q7Z478, O60841, O15371, Q9UKV8, P55010, P78344, Q14232	241	137	16792	5.08586	0.175391	0.037835	0.254288
GOTERM_BP_DIRECT	GO:0008283~cell proliferation	10	3.861	0.0800391	Q13480, Q9NTI5, P49959, P12931, Q6PKG0, Q14160, Q96JB5, O75312, P12004, O75410	241	366	16792	1.90373	1	0.92769	74.1423
GOTERM_BP_DIRECT	GO:0006886~intracellular protein transport	9	3.4749	0.0204894	O75886, Q9H2M9, O14787, O43592, Q96L92, O14972, O43747, Q9Y2T2, O60784	241	236	16792	2.65715	1	0.685119	28.5124
GOTERM_BP_DIRECT	GO:0000226~microtubule cytoskeleton organization	8	3.0888	6.81931e-05	Q9H0W5, O75122, O75312, P11137, P07196, Q14194, O75410, Q86SQ0	241	71	16792	7.85086	0.0803333	0.0410074	0.110505
GOTERM_BP_DIRECT	GO:0006406~mRNA export from nucleus	7	2.7027	0.00312112	Q09161, Q92621, P26368, P52594, Q8N1F7, Q9UKF6, P52948	241	100	16792	4.87734	0.978479	0.347226	4.94191
GOTERM_BP_DIRECT	GO:0006888~ER to Golgi vesicle-mediated transport	7	2.7027	0.0276297	O43617, O14576, Q8NHH9, O15020, O75935, Q14789, Q8N6H7	241	160	16792	3.04834	1	0.761555	36.5087
GOTERM_BP_DIRECT	GO:0016055~Wnt signaling pathway	7	2.7027	0.052297	Q13131, P19784, P35813, O60493, Q66K66, O00571, Q9P1Z2	241	187	16792	2.60821	1	0.872709	58.1414
GOTERM_BP_DIRECT	GO:0007049~cell cycle	7	2.7027	0.0918114	Q9ULC4, P19474, Q13620, P12931, Q13098, O75410, P51610	241	217	16792	2.24762	1	0.919232	79.0152
GOTERM_BP_DIRECT	GO:0006446~regulation of translational initiation	6	2.3166	0.000150192	Q09161, O60841, O15371, P55010, P78344, Q14232	241	36	16792	11.6127	0.168438	0.0450654	0.24323
GOTERM_BP_DIRECT	GO:0016197~endosomal transport	6	2.3166	0.00251633	Q9NP79, O75886, Q96L92, Q86VN1, O60784, Q12768	241	66	16792	6.33421	0.954678	0.320735	4.00259
GOTERM_BP_DIRECT	GO:0035335~peptidyl-tyrosine dephosphorylation	6	2.3166	0.0138054	Q8TE77, Q12923, P10586, Q05209, Q9H3S7, Q9BVJ7	241	99	16792	4.22281	1	0.612638	20.1793
GOTERM_BP_DIRECT	GO:0007062~sister chromatid cohesion	6	2.3166	0.0161465	Q9NTI5, P49959, O75122, Q14683, Q29RF7, P52948	241	103	16792	4.05882	1	0.631931	23.1965
GOTERM_BP_DIRECT	GO:0006470~protein dephosphorylation	6	2.3166	0.0347358	P35813, Q12923, Q8WVY7, Q14738, Q05209, Q63HR2	241	126	16792	3.31792	1	0.799698	43.6275
GOTERM_BP_DIRECT	GO:0008380~RNA splicing	6	2.3166	0.0901225	Q09161, Q15427, O94906, O75312, O75934, P98175	241	166	16792	2.51842	1	0.919643	78.3735
GOTERM_BP_DIRECT	GO:0016311~dephosphorylation	5	1.9305	0.0347944	P35813, Q08623, Q9BSD7, Q9BVJ7, P34913	241	86	16792	4.05095	1	0.788422	43.6829
GOTERM_BP_DIRECT	GO:0048013~ephrin receptor signaling pathway	5	1.9305	0.0347944	P12931, Q13464, Q9Y2X7, P98172, Q14155	241	86	16792	4.05095	1	0.788422	43.6829
GOTERM_BP_DIRECT	GO:0031047~gene silencing by RNA	5	1.9305	0.0749292	Q09161, Q92621, Q8N1F7, Q9UKV8, P52948	241	111	16792	3.13857	1	0.924599	71.7127
GOTERM_BP_DIRECT	GO:0019083~viral transcription	5	1.9305	0.0768768	P62861, Q92621, P61513, Q8N1F7, P52948	241	112	16792	3.11055	1	0.924606	72.6629
GOTERM_BP_DIRECT	GO:0016925~protein sumoylation	5	1.9305	0.0869907	Q92621, Q14683, Q8N1F7, P12004, P52948	241	117	16792	2.97762	1	0.925656	77.1345
GOTERM_BP_DIRECT	GO:0051895~negative regulation of focal adhesion assembly	4	1.5444	0.001407	P12931, O75122, P50281, Q86SQ0	241	16	16792	17.4191	0.822542	0.250366	2.25694
GOTERM_BP_DIRECT	GO:0000375~RNA splicing, via transesterification reactions	4	1.5444	0.00525675	Q15427, O94906, O75533, O75934	241	25	16792	11.1482	0.998454	0.476507	8.19036
GOTERM_BP_DIRECT	GO:0009058~biosynthetic process	4	1.5444	0.00880615	Q3SY69, P49585, Q9NUV7, Q6YP21	241	30	16792	9.29018	0.999981	0.59552	13.3599
GOTERM_BP_DIRECT	GO:0021510~spinal cord development	4	1.5444	0.00880615	O75312, P07196, P21359, O43175	241	30	16792	9.29018	0.999981	0.59552	13.3599
GOTERM_BP_DIRECT	GO:0006409~tRNA export from nucleus	4	1.5444	0.0105359	Q92621, Q8N1F7, O43592, P52948	241	32	16792	8.70954	0.999998	0.605073	15.779
GOTERM_BP_DIRECT	GO:0010501~RNA secondary structure unwinding	4	1.5444	0.024836	Q86XP3, Q7L014, Q9UKV8, O00571	241	44	16792	6.33421	1	0.738879	33.4857
GOTERM_BP_DIRECT	GO:0031124~mRNA 3'-end processing	4	1.5444	0.0345493	Q09161, P26368, P33240, Q9UKF6	241	50	16792	5.57411	1	0.809984	43.4506
GOTERM_BP_DIRECT	GO:0006369~termination of RNA polymerase II transcription	4	1.5444	0.0636381	Q09161, P26368, P33240, Q9UKF6	241	64	16792	4.35477	1	0.906972	65.5638
GOTERM_BP_DIRECT	GO:0007030~Golgi organization	4	1.5444	0.0894697	O75122, Q8NHH9, Q14789, Q14155	241	74	16792	3.76629	1	0.92252	78.1205
GOTERM_BP_DIRECT	GO:1900034~regulation of cellular response to heat	4	1.5444	0.0922621	Q92621, Q8N1F7, P52948, Q92598	241	75	16792	3.71607	1	0.91596	79.1834
GOTERM_BP_DIRECT	GO:1904261~positive regulation of basement membrane assembly involved in embryonic body morphogenesis	3	1.1583	0.0019773	Q86UU1, O75122, Q86SQ0	241	5	16792	41.8058	0.91201	0.29335	3.15805
GOTERM_BP_DIRECT	GO:0000059~protein import into nucleus, docking	3	1.1583	0.00538168	Q92621, O14787, P52948	241	8	16792	26.1286	0.998675	0.452511	8.37713
GOTERM_BP_DIRECT	GO:0010470~regulation of gastrulation	3	1.1583	0.00538168	Q86UU1, O75122, Q86SQ0	241	8	16792	26.1286	0.998675	0.452511	8.37713
GOTERM_BP_DIRECT	GO:0051292~nuclear pore complex assembly	3	1.1583	0.0102767	Q92621, Q8N1F7, P52948	241	11	16792	19.0026	0.999997	0.623099	15.4205
GOTERM_BP_DIRECT	GO:0010717~regulation of epithelial to mesenchymal transition	3	1.1583	0.0122167	Q86UU1, O75122, Q86SQ0	241	12	16792	17.4191	1	0.588485	18.0688
GOTERM_BP_DIRECT	GO:0007064~mitotic sister chromatid cohesion	3	1.1583	0.0165312	Q9NTI5, Q14683, Q29RF7	241	14	16792	14.9306	1	0.622717	23.682
GOTERM_BP_DIRECT	GO:0030520~intracellular estrogen receptor signaling pathway	3	1.1583	0.0357375	Q96PK6, P12931, Q86X55	241	21	16792	9.95376	1	0.785833	44.5685
GOTERM_BP_DIRECT	GO:0001731~formation of translation preinitiation complex	3	1.1583	0.0422636	Q9ULC4, O15371, P55010	241	23	16792	9.08822	1	0.82926	50.3477
GOTERM_BP_DIRECT	GO:0036258~multivesicular body assembly	3	1.1583	0.0721549	Q9NP79, O75886, Q86VN1	241	31	16792	6.74287	1	0.922277	70.3054
GOTERM_BP_DIRECT	GO:0010827~regulation of glucose transport	3	1.1583	0.0804431	Q92621, Q8N1F7, P52948	241	33	16792	6.33421	1	0.923816	74.3258
GOTERM_BP_DIRECT	GO:0071364~cellular response to epidermal growth factor stimulus	3	1.1583	0.0804431	O75312, Q05209, P19174	241	33	16792	6.33421	1	0.923816	74.3258
GOTERM_BP_DIRECT	GO:0010634~positive regulation of epithelial cell migration	3	1.1583	0.0804431	P12931, O75122, P19174	241	33	16792	6.33421	1	0.923816	74.3258
GOTERM_BP_DIRECT	GO:0006626~protein targeting to mitochondrion	3	1.1583	0.0846927	O43615, Q13505, Q8TB36	241	34	16792	6.14791	1	0.924788	76.1833
GOTERM_BP_DIRECT	GO:0031648~protein destabilization	3	1.1583	0.089009	P19474, P12931, Q969V3	241	35	16792	5.97226	1	0.925856	77.9403
GOTERM_BP_DIRECT	GO:0003420~regulation of growth plate cartilage chondrocyte proliferation	2	0.772201	0.0283816	P16435, Q86X55	241	2	16792	69.6763	1	0.756897	37.3
GOTERM_BP_DIRECT	GO:1903690~negative regulation of wound healing, spreading of epidermal cells	2	0.772201	0.0422701	O75122, Q86SQ0	241	3	16792	46.4509	1	0.81929	50.3531
GOTERM_BP_DIRECT	GO:0006499~N-terminal protein myristoylation	2	0.772201	0.055961	P35813, P30419	241	4	16792	34.8382	1	0.882693	60.6894
GOTERM_BP_DIRECT	GO:0021764~amygdala development	2	0.772201	0.055961	A0AVT1, P21359	241	4	16792	34.8382	1	0.882693	60.6894
GOTERM_BP_DIRECT	GO:0032876~negative regulation of DNA endoreduplication	2	0.772201	0.0694569	P49959, Q14683	241	5	16792	27.8705	1	0.919999	68.8741
GOTERM_BP_DIRECT	GO:0006552~leucine catabolic process	2	0.772201	0.0694569	Q13825, Q96RQ3	241	5	16792	27.8705	1	0.919999	68.8741
GOTERM_BP_DIRECT	GO:0045542~positive regulation of cholesterol biosynthetic process	2	0.772201	0.0694569	Q13131, P16435	241	5	16792	27.8705	1	0.919999	68.8741
GOTERM_BP_DIRECT	GO:0007185~transmembrane receptor protein tyrosine phosphatase signaling pathway	2	0.772201	0.0827606	P10586, O75962	241	6	16792	23.2254	1	0.924784	75.355
GOTERM_BP_DIRECT	GO:0043615~astrocyte cell migration	2	0.772201	0.0827606	Q14160, P50281	241	6	16792	23.2254	1	0.924784	75.355
GOTERM_BP_DIRECT	GO:0046134~pyrimidine nucleoside biosynthetic process	2	0.772201	0.0827606	P33316, P11172	241	6	16792	23.2254	1	0.924784	75.355
GOTERM_BP_DIRECT	GO:2000394~positive regulation of lamellipodium morphogenesis	2	0.772201	0.095875	P12931, Q14155	241	7	16792	19.9075	1	0.920011	80.4868

## Sheet: Female - GO - CC
Category	Term	Count	%	PValue	Genes	List Total	Pop Hits	Pop Total	Fold Enrichment	Bonferroni	Benjamini	FDR
GOTERM_CC_DIRECT	GO:0005829~cytosol	105	40.5405	7.64361e-18	P19474, P61513, Q96KP1, O60610, Q9UPN7, O75962, O43617, Q9NQ48, O95394, Q8N6H7, O43175, Q9UID3, P34913, O60493, Q01433, Q99829, Q9NTI5, Q8WUW1, Q13464, O15020, P55010, P52306, P62861, Q14683, Q96L92, O60784, Q9UKV8, Q9UDY2, O75475, P13861, Q08378, P35813, O75886, O75122, P09488, Q9NP79, Q13131, Q9BRA2, P30419, A0AVT1, Q29RF7, P19174, O14936, Q99442, P07196, Q13976, Q8TDB6, Q96RL7, Q14155, Q15126,…	254	3315	18224	2.27256	2.30073e-15	2.30073e-15	1.02194e-14
GOTERM_CC_DIRECT	GO:0005737~cytoplasm	125	48.2625	4.87147e-12	P19474, Q9UPN7, O43617, Q9H3S7, P11137, O00571, O14787, Q8N6H7, Q8TB36, P34913, Q96PK6, O60493, Q9NZT2, O76054, Q14139, Q9BQE3, Q9P1Z2, P50281, O75410, Q99829, Q5T4S7, Q96JB5, O15020, P55010, Q9H7D7, Q14683, P51114, Q96L92, P98172, O60784, Q12923, Q9Y6G9, Q14160, Q9UKV8, Q9UDY2, Q9H425, P13861, Q6PKG0, O75886, Q13098, O75122, P09488, Q8IU85, Q13131, Q9H0W5, P30419, A0AVT1, Q9H553, Q9H2M9, P19174,…	254	5222	18224	1.71745	1.4663e-09	7.33151e-10	6.51301e-09
GOTERM_CC_DIRECT	GO:0005913~cell-cell adherens junction	22	8.49421	5.13416e-09	Q9H4G0, P49959, Q9NUQ8, P12931, Q14160, Q9BX66, Q7Z478, O00571, Q9H2G2, O15020, Q9UDY2, P55010, Q8IUD2, P51610, Q86SQ0, Q08378, Q6PKG0, A0MZ66, Q9H3U1, P78344, Q6EMK4, Q6WCQ1	254	323	18224	4.88686	1.54538e-06	5.15127e-07	6.86427e-06
GOTERM_CC_DIRECT	GO:0005654~nucleoplasm	70	27.027	5.88093e-07	Q6PGP7, P33316, Q09161, Q9NTZ6, Q15477, P49959, O75312, Q9H3S7, P42226, Q8NFW8, Q96PK6, Q15427, Q92621, Q8WTS6, Q9P0K7, P06132, Q9NTI5, Q9H1B7, O94906, Q5T4S7, Q9UKF6, Q9BWJ5, Q9H7D7, P62861, Q13620, Q14683, Q8WWI5, Q96L92, Q9Y6A4, P19784, Q9Y6G9, Q86XP3, Q8WWY3, P57764, P33240, Q14160, Q9UKV8, O75533, Q14161, Q9UDY2, O75475, Q13451, O60237, Q16352, P51610, Q08378, P35813, Q6PKG0, O75886, Q13098,…	254	2784	18224	1.80401	0.000177001	4.42531e-05	0.000786266
GOTERM_CC_DIRECT	GO:0016020~membrane	58	22.3938	1.97311e-06	Q9UBB6, Q96KP1, O75352, P12429, Q9UID3, Q8NFW8, Q8TB36, P16435, Q9P2D3, Q9NZT2, Q92621, Q8N1F7, Q9Y2X7, Q08357, O43747, O75410, Q99829, Q9NUQ8, Q969V3, O94906, Q5VW32, Q5T4S7, Q96JB5, Q96P70, P28288, Q14232, O15371, Q8NC56, Q14789, Q8WWI5, P51114, O60784, Q9Y6G9, Q86XP3, Q9BSD7, Q7L014, Q9UKV8, Q13451, P13861, P51610, Q08378, P35813, Q6PKG0, O75122, Q8NHH9, Q9UBV8, O96011, Q9H553, Q5K4L6, Q96I24,…	254	2200	18224	1.89154	0.000593731	0.000118774	0.00263798
GOTERM_CC_DIRECT	GO:0034399~nuclear periphery	5	1.9305	0.000180251	Q92621, Q8N1F7, O14787, O75475, P52948	254	21	18224	17.0829	0.0528147	0.00900266	0.240724
GOTERM_CC_DIRECT	GO:0031252~cell leading edge	6	2.3166	0.000194065	Q14160, O75122, Q9H2G2, A0MZ66, Q9Y5S2, Q86SQ0	254	39	18224	11.0382	0.0567457	0.0083109	0.259151
GOTERM_CC_DIRECT	GO:0005925~focal adhesion	15	5.79151	0.0011831	P61513, Q9BX66, Q14161, Q05209, O14936, P13861, Q14155, Q63HR2, Q9UHA4, Q86SQ0, O75122, Q9Y2X7, Q2M1Z3, P50281, Q6WCQ1	254	391	18224	2.75248	0.299754	0.0435631	1.57026
GOTERM_CC_DIRECT	GO:0030027~lamellipodium	9	3.4749	0.00179881	Q12923, Q15746, Q8WUW1, Q14160, Q13464, Q2M1Z3, A0MZ66, P19174, Q14155	254	160	18224	4.03583	0.418375	0.0584373	2.3784
GOTERM_CC_DIRECT	GO:0045180~basal cortex	3	1.1583	0.00186746	Q86UU1, O75122, Q86SQ0	254	5	18224	43.0488	0.430292	0.0547096	2.46812
GOTERM_CC_DIRECT	GO:0005759~mitochondrial matrix	13	5.01931	0.00214825	Q9Y2Y0, Q3SY69, Q13825, O43272, O43615, Q9NUB1, Q96RP9, Q16762, P43897, Q10713, Q86U28, P51687, Q96RQ3	254	327	18224	2.85237	0.476552	0.0571491	2.83431
GOTERM_CC_DIRECT	GO:0030424~axon	10	3.861	0.00394412	Q9UBB6, Q8WXF7, P12429, O75312, A0MZ66, P07196, P21359, P51114, P78344, P51610	254	222	18224	3.23189	0.695635	0.0943726	5.14648
GOTERM_CC_DIRECT	GO:0016607~nuclear speck	9	3.4749	0.00713195	Q86XP3, Q8WWY3, O94906, P61011, P26368, Q7L014, O75533, O00571, Q8WXF1	254	201	18224	3.2126	0.884028	0.15272	9.12583
GOTERM_CC_DIRECT	GO:0070062~extracellular exosome	55	21.2355	0.00720843	P33316, P61513, P12931, O75352, Q08623, P12429, O00571, Q9H3S7, O43175, Q86VN1, P67812, P34913, O60493, Q9P2D3, Q3SY69, O76054, P51674, Q08357, Q6EMK4, Q99829, Q8TBF2, Q8WUW1, Q5VW32, Q9H2G2, Q9BVJ7, P21283, Q9UHA4, P52306, Q13620, Q9P289, Q8WWI5, Q9Y5S2, P98172, O60784, Q9Y6A4, Q12923, Q9BSD7, Q14160, Q13451, P13861, P10586, P02008, P12004, Q9UBV8, Q9NP79, O96011, Q9BRA2, P34896, Q9Y263, Q15746,…	254	2811	18224	1.40382	0.886686	0.144049	9.21938
GOTERM_CC_DIRECT	GO:0005739~mitochondrion	30	11.583	0.0105796	P33316, Q09161, Q13825, O43615, P12931, Q9BQ69, O75352, P51610, Q8TB36, O60239, P16435, Q96RQ3, Q3SY69, O43272, Q5JTZ9, P43897, Q86U28, Q6EMK4, Q9P0K7, Q96RP9, Q7Z478, P30419, P34896, Q6YP21, P52306, Q16762, Q8N573, Q10713, Q8WWI5, P51687	254	1331	18224	1.61716	0.959296	0.19219	13.2553
GOTERM_CC_DIRECT	GO:0005643~nuclear pore	5	1.9305	0.0178734	Q92621, P52594, Q8N1F7, O43592, P52948	254	72	18224	4.9825	0.995611	0.287721	21.4257
GOTERM_CC_DIRECT	GO:0044295~axonal growth cone	3	1.1583	0.025374	P51674, O75122, A0MZ66	254	18	18224	11.958	0.999563	0.365595	29.0804
GOTERM_CC_DIRECT	GO:0000776~kinetochore	5	1.9305	0.0262679	Q9Y6G9, O75122, Q14683, O14576, P52948	254	81	18224	4.42889	0.999669	0.359259	29.9452
GOTERM_CC_DIRECT	GO:0005874~microtubule	10	3.861	0.0302166	Q9Y6G9, O75122, Q96JB5, O14576, Q9BQE3, P11137, Q9NSK0, Q8IVM0, Q9Y6A4, Q92598	254	311	18224	2.30701	0.999902	0.384965	33.6495
GOTERM_CC_DIRECT	GO:0005686~U2 snRNP	3	1.1583	0.0309449	O75533, O43719, Q9BWJ5	254	20	18224	10.7622	0.999922	0.376919	34.3126
GOTERM_CC_DIRECT	GO:0000777~condensed chromosome kinetochore	5	1.9305	0.0329807	Q9Y6G9, O75122, Q14683, O14576, O75935	254	87	18224	4.12345	0.999959	0.381646	36.1339
GOTERM_CC_DIRECT	GO:0015030~Cajal body	4	1.5444	0.0337862	Q86XP3, Q8WWY3, Q7L014, O75312	254	51	18224	5.6273	0.999968	0.375151	36.8414
GOTERM_CC_DIRECT	GO:0005634~nucleus	90	34.749	0.0338948	Q6PGP7, Q9Y2Y0, Q09161, P33316, P19474, Q15477, Q9UBB6, P61513, P49959, Q8N3V7, P12931, P28290, O75312, Q9H3S7, O00571, O14787, P11172, P42226, Q86VN1, Q8NFW8, Q8TB36, Q96PK6, Q9NZT2, O76054, P43897, Q14139, Q9BQE3, Q9P1Z2, O75410, Q9P0K7, Q99829, Q9NTI5, Q9H1B7, P61011, O94906, Q7Z478, Q96JB5, Q9BVJ7, P55010, Q9BWJ5, Q8TED9, Q9GZT9, O60841, Q14683, Q96EI5, Q96ME7, Q9P289, P98172, P19784, Q12923,…	254	5415	18224	1.19249	0.999969	0.363183	36.9363
GOTERM_CC_DIRECT	GO:0045111~intermediate filament cytoskeleton	4	1.5444	0.035498	Q99442, O75410, Q16352, Q86SQ0	254	52	18224	5.51908	0.999981	0.364471	38.3212
GOTERM_CC_DIRECT	GO:0055087~Ski complex	2	0.772201	0.0410751	Q6PGP7, Q15477	254	3	18224	47.832	0.999997	0.396487	42.9227
GOTERM_CC_DIRECT	GO:0005681~spliceosomal complex	5	1.9305	0.0419678	Q15427, O94906, P26368, O75533, O75934	254	94	18224	3.81638	0.999998	0.39125	43.629
GOTERM_CC_DIRECT	GO:0071011~precatalytic spliceosome	3	1.1583	0.046707	Q8WWY3, O75934, Q9BWJ5	254	25	18224	8.60976	0.999999	0.413304	47.2453
GOTERM_CC_DIRECT	GO:0005689~U12-type spliceosomal complex	3	1.1583	0.0501468	Q15427, O75533, Q9BWJ5	254	26	18224	8.27862	1	0.424816	49.7343
GOTERM_CC_DIRECT	GO:0005694~chromosome	5	1.9305	0.058613	Q9NTI5, Q14683, Q29RF7, Q8WTS6, P46063	254	105	18224	3.41657	1	0.465765	55.405
GOTERM_CC_DIRECT	GO:0055037~recycling endosome	5	1.9305	0.067185	Q15276, O14576, P61018, Q9UID3, O43747	254	110	18224	3.26127	1	0.502322	60.5386
GOTERM_CC_DIRECT	GO:0043025~neuronal cell body	9	3.4749	0.073518	P10586, Q9UBB6, P52594, P51674, P12429, O75312, O15020, Q14155, P51610	254	315	18224	2.04994	1	0.523571	63.9739
GOTERM_CC_DIRECT	GO:0005813~centrosome	11	4.2471	0.0748623	Q9NQG5, Q9Y2Y0, Q9H0W5, Q9Y6G9, Q5T4S7, Q9BX66, Q96JB5, O75935, Q9P289, P13861, P12004	254	426	18224	1.85265	1	0.519018	64.6666
GOTERM_CC_DIRECT	GO:0005684~U2-type spliceosomal complex	2	0.772201	0.0932392	Q8WWY3, O43719	254	7	18224	20.4994	1	0.590473	72.98
GOTERM_CC_DIRECT	GO:0005768~endosome	7	2.7027	0.0947644	Q15276, Q9H3S7, Q96L92, O14972, O60826, Q86VN1, O60784	254	225	18224	2.23216	1	0.585797	73.5813

## Sheet: Female - GO - MF
Category	Term	Count	%	PValue	Genes	List Total	Pop Hits	Pop Total	Fold Enrichment	Bonferroni	Benjamini	FDR
GOTERM_MF_DIRECT	GO:0005515~protein binding	184	71.0425	1.02322e-13	P19474, P61513, Q96KP1, Q8N3V7, O60610, O43615, O75352, Q9UPN7, O75962, O43617, P52594, Q9NQ48, Q9H3S7, O14787, P11137, O00571, Q9UID3, Q63HR2, Q96PK6, O60493, Q9NZT2, Q14139, Q8N1F7, Q9BQE3, Q9P1Z2, Q01433, Q86U28, P50281, O75410, Q99829, Q9NTI5, Q9NUQ8, Q8WUW1, Q969V3, Q5T4S7, Q13464, Q96JB5, Q9UKF6, P55010, Q9Y2T2, P52306, Q9H7D7, Q14683, Q14789, Q96L92, P51114, P98172, O60784, Q12923, Q9Y6G9,…	245	8785	16881	1.44314	4.26852e-11	4.26852e-11	1.43641e-10
GOTERM_MF_DIRECT	GO:0044822~poly(A) RNA binding	42	16.2162	3.98893e-08	P33316, Q09161, Q9Y6G9, Q9NTZ6, P61513, Q86XP3, Q8WWY3, O60610, P33240, Q9BSD7, Q7L014, Q9UKV8, O75533, O00571, O75475, Q96PK6, Q15427, Q6PKG0, Q9Y4P3, P43897, Q9UBV8, P98175, P61011, O94906, P26368, Q96RP9, Q7Z478, Q86VM9, Q96I24, P55010, Q8WXF1, Q6YP21, P62861, O60841, Q14683, O15371, Q9Y3B7, Q14789, P51114, O43719, P78344, Q9Y6A4	245	1129	16881	2.56323	1.66337e-05	5.5446e-06	5.59748e-05
GOTERM_MF_DIRECT	GO:0005524~ATP binding	32	12.3552	0.0261321	P19784, Q9Y6G9, Q15477, O43615, Q86XP3, P12931, O75962, Q9BSD7, Q7L014, O00571, Q96RQ3, Q5JTZ9, Q8IU85, Q13131, Q9NTI5, Q9NUQ8, Q9NUB1, A0AVT1, Q7Z478, Q13464, Q9H2G2, O14936, P46063, P28288, Q13976, Q15126, Q15746, Q14683, Q86UT6, Q9P289, Q9Y5S2, Q92598	245	1495	16881	1.47483	0.999984	0.498487	31.0354
GOTERM_MF_DIRECT	GO:0098641~cadherin binding involved in cell-cell adhesion	21	8.10811	8.48825e-09	Q9H4G0, P49959, Q9NUQ8, P12931, Q14160, Q7Z478, O00571, Q9H2G2, O15020, Q9UDY2, P55010, Q8IUD2, P51610, Q86SQ0, Q08378, Q6PKG0, A0MZ66, Q9H3U1, P78344, Q6EMK4, Q6WCQ1	245	290	16881	4.98946	3.53959e-06	1.7698e-06	1.19111e-05
GOTERM_MF_DIRECT	GO:0003723~RNA binding	18	6.94981	0.00261275	Q09161, P19474, Q15477, P26368, O94906, P33240, P52594, O00571, Q96I24, Q9UKF6, P52948, Q96PK6, P62861, O15371, Q53EL6, P51114, O43719, P78344	245	547	16881	2.26734	0.6641	0.196026	3.60457
GOTERM_MF_DIRECT	GO:0005096~GTPase activator activity	10	3.861	0.0205247	P52306, Q9NPQ8, P52594, Q15276, Q9H2M9, Q9Y2X7, Q2M1Z3, Q14161, P21359, Q8N6H7	245	279	16881	2.46961	0.999825	0.46082	25.2492
GOTERM_MF_DIRECT	GO:0003743~translation initiation factor activity	8	3.0888	2.71462e-05	Q9ULC4, Q7Z478, O60841, O15371, Q9UKV8, P55010, P78344, Q14232	245	61	16881	9.03633	0.0112563	0.00282603	0.0380862
GOTERM_MF_DIRECT	GO:0008022~protein C-terminus binding	8	3.0888	0.0168192	Q13131, Q9NP79, P49959, P12931, Q9UKV8, P07196, Q9P1Z2, Q86VN1	245	182	16881	3.02866	0.999153	0.474299	21.1815
GOTERM_MF_DIRECT	GO:0003824~catalytic activity	8	3.0888	0.0197231	Q13825, P49585, Q9NUB1, Q10713, Q9P265, Q9NUV7, Q6YP21, P34913	245	188	16881	2.932	0.999753	0.49954	24.3861
GOTERM_MF_DIRECT	GO:0003924~GTPase activity	8	3.0888	0.0541723	Q8WXF7, P61011, Q96RP9, O60841, Q9BQE3, Q8NHH9, O00571, P55010	245	234	16881	2.35563	1	0.686902	54.2299
GOTERM_MF_DIRECT	GO:0005215~transporter activity	7	2.7027	0.0736351	Q08378, Q99829, O76054, Q9H330, P21283, O43747, P52948	245	202	16881	2.38769	1	0.765378	65.8124
GOTERM_MF_DIRECT	GO:0000287~magnesium ion binding	7	2.7027	0.0764221	P35813, P33316, Q08623, O95394, Q9P289, Q9Y5S2, P34913	245	204	16881	2.36429	1	0.763397	67.2277
GOTERM_MF_DIRECT	GO:0016740~transferase activity	6	2.3166	0.0127671	P07902, P34896, P09488, P11172, O14735, Q9NUV7	245	96	16881	4.30638	0.99529	0.488174	16.4987
GOTERM_MF_DIRECT	GO:0004725~protein tyrosine phosphatase activity	6	2.3166	0.0150183	Q8TE77, Q12923, P10586, Q05209, Q9H3S7, Q9BVJ7	245	100	16881	4.13412	0.998182	0.467949	19.1313
GOTERM_MF_DIRECT	GO:0005200~structural constituent of cytoskeleton	6	2.3166	0.0217688	Q9H4G0, Q9BQE3, O15020, P07196, Q16204, Q16352	245	110	16881	3.75829	0.999897	0.457658	26.5706
GOTERM_MF_DIRECT	GO:0004004~ATP-dependent RNA helicase activity	5	1.9305	0.0144899	Q15477, Q86XP3, Q7Z478, Q7L014, O00571	245	65	16881	5.30016	0.997727	0.491494	18.5204
GOTERM_MF_DIRECT	GO:0008565~protein transporter activity	5	1.9305	0.0203729	O14787, Q96P70, Q99442, O14972, O43747	245	72	16881	4.78486	0.999813	0.483277	25.0864
GOTERM_MF_DIRECT	GO:0005085~guanyl-nucleotide exchange factor activity	5	1.9305	0.0919181	Q9NPQ8, O75962, Q14155, Q14232, Q9UHA4	245	118	16881	2.91958	1	0.786995	74.1543
GOTERM_MF_DIRECT	GO:0031369~translation initiation factor binding	4	1.5444	0.00327242	Q6PKG0, Q9Y4P3, O75312, O00571	245	21	16881	13.1242	0.745088	0.203722	4.49539
GOTERM_MF_DIRECT	GO:0032266~phosphatidylinositol-3-phosphate binding	4	1.5444	0.0108615	O60493, Q96L92, Q86VN1, Q9HAU0	245	32	16881	8.61276	0.989475	0.478255	14.2083
GOTERM_MF_DIRECT	GO:0004722~protein serine/threonine phosphatase activity	4	1.5444	0.0514985	P35813, Q8WVY7, Q14738, Q9BVJ7	245	58	16881	4.75186	1	0.686639	52.3804
GOTERM_MF_DIRECT	GO:0017056~structural constituent of nuclear pore	3	1.1583	0.0364786	Q92621, Q8N1F7, P52948	245	21	16881	9.84315	1	0.577213	40.6345
GOTERM_MF_DIRECT	GO:0070273~phosphatidylinositol-4-phosphate binding	3	1.1583	0.0364786	O60493, P57764, Q9HAU0	245	21	16881	9.84315	1	0.577213	40.6345
GOTERM_MF_DIRECT	GO:0043021~ribonucleoprotein complex binding	3	1.1583	0.0694705	Q8WWY3, O94906, P61011	245	30	16881	6.8902	1	0.76063	63.5913
GOTERM_MF_DIRECT	GO:0008536~Ran GTPase binding	3	1.1583	0.0694705	O14787, Q96P70, O43592	245	30	16881	6.8902	1	0.76063	63.5913
GOTERM_MF_DIRECT	GO:0004003~ATP-dependent DNA helicase activity	3	1.1583	0.0777565	P49959, O00571, P46063	245	32	16881	6.45957	1	0.754985	67.8859
GOTERM_MF_DIRECT	GO:0003746~translation elongation factor activity	3	1.1583	0.086334	Q96RP9, P43897, Q96EI5	245	34	16881	6.07959	1	0.778214	71.8324
GOTERM_MF_DIRECT	GO:0098808~mRNA cap binding	2	0.772201	0.0287002	O15371, Q9UKV8	245	2	16881	68.902	0.999995	0.510464	33.5439
GOTERM_MF_DIRECT	GO:0017111~nucleoside-triphosphatase activity	2	0.772201	0.0969121	Q9BSD7, O00571	245	7	16881	19.6863	1	0.792855	76.0789

## Sheet: Male - GO - BP
Category	ID	Term	Count	%	PValue	Genes	List Total	Pop Hits	Pop Total	Fold Enrichment	Bonferroni	Benjamini	FDR
GOTERM_BP_DIRECT	GO:0030198~extracellular matrix organization	extracellular matrix organization	17	8.41584	7.82604e-10	P02751, Q7Z7G0, O95980, P12110, Q14112, P16284, Q9UBX5, O00468, P55268, P05106, P07585, P06756, Q13361, P11047, P11215, Q05707, P98160	191	196	16792	7.62539	8.96081e-07	8.96081e-07	1.25782e-06
GOTERM_BP_DIRECT	GO:0007155~cell adhesion	cell adhesion	17	8.41584	6.90695e-05	P62745, P35442, P02751, Q99983, P12110, Q14112, P17813, P16284, Q99715, P55268, P05106, P06756, Q07507, P11047, P11215, Q08431, O60486	191	459	16792	3.25616	0.0760407	0.038772	0.110953
GOTERM_BP_DIRECT	GO:0045087~innate immune response	innate immune response	15	7.42574	0.000395163	Q5KU26, P80188, P01861, P49913, P0DJI8, P01877, P13671, O14791, P18428, Q16666, Q96PD5, P00748, P04271, P00736, P06681	191	430	16792	3.06685	0.363996	0.0865349	0.633229
GOTERM_BP_DIRECT	GO:0006508~proteolysis	proteolysis	11	5.44554	0.0584135	P28676, P36269, P08246, P01861, P01602, P24158, Q99538, P25774, Q9UIQ6, P06681, P00736	191	500	16792	1.93416	1	0.79118	61.9921
GOTERM_BP_DIRECT	GO:0006955~immune response	immune response	10	4.9505	0.0502008	P01903, P01877, P08138, P01602, P20036, P25445, Q14116, P25774, P10643, P00736	191	421	16792	2.08827	1	0.788158	56.2989
GOTERM_BP_DIRECT	GO:0006898~receptor-mediated endocytosis	receptor-mediated endocytosis	9	4.45545	0.00127615	O14791, Q5KU26, O43866, P0DJI8, P01877, Q13018, P01602, Q0VD83, P14207	191	186	16792	4.25401	0.768256	0.188503	2.03145
GOTERM_BP_DIRECT	GO:0001525~angiogenesis	angiogenesis	9	4.45545	0.0039336	P62745, P02751, P06756, P16284, P48745, P19971, Q14116, Q08431, P98160	191	223	16792	3.54819	0.989033	0.313447	6.1382
GOTERM_BP_DIRECT	GO:0042493~response to drug	response to drug	9	4.45545	0.0225681	P17812, P80188, P27338, P09471, Q9UKK3, P18065, P30536, P28827, P43004	191	304	16792	2.60278	1	0.663455	30.7105
GOTERM_BP_DIRECT	GO:0006958~complement activation, classical pathway	complement activation, classical pathway	8	3.9604	0.000131604	P01861, P01877, P01602, P07360, P13671, P10643, P06681, P00736	191	99	16792	7.10434	0.139892	0.0489915	0.211308
GOTERM_BP_DIRECT	GO:0043065~positive regulation of apoptotic process	positive regulation of apoptotic process	8	3.9604	0.0548563	P62745, Q9NZJ7, P21980, P08138, P25445, P30536, P04271, P41218	191	300	16792	2.34443	1	0.793114	59.6174
GOTERM_BP_DIRECT	GO:0022617~extracellular matrix disassembly	extracellular matrix disassembly	7	3.46535	0.000219745	P02751, P07585, P08246, P17813, P11047, P98160, P25774	191	76	16792	8.09755	0.222472	0.060971	0.352596
GOTERM_BP_DIRECT	GO:0006956~complement activation	complement activation	7	3.46535	0.000458096	P01861, Q03591, P01602, P13671, P10643, P06681, P00736	191	87	16792	7.07372	0.408232	0.0837261	0.733728
GOTERM_BP_DIRECT	GO:0019886~antigen processing and presentation of exogenous peptide antigen via MHC class II	antigen processing and presentation of exogenous peptide antigen via MHC class II	6	2.9703	0.00390938	P01903, O94855, P20036, Q99538, P13284, P25774	191	92	16792	5.73367	0.988723	0.33484	6.1015
GOTERM_BP_DIRECT	GO:0050900~leukocyte migration	leukocyte migration	6	2.9703	0.0125805	P02751, P78310, P06756, P16284, P11215, P05106	191	122	16792	4.32375	0.999999	0.553064	18.4114
GOTERM_BP_DIRECT	GO:0007411~axon guidance	axon guidance	6	2.9703	0.0346845	Q13509, P50552, P08138, P55268, P11277, P02549	191	159	16792	3.31759	1	0.763907	43.2977
GOTERM_BP_DIRECT	GO:0032496~response to lipopolysaccharide	response to lipopolysaccharide	6	2.9703	0.0388228	P07585, P08246, P27338, P18428, P08138, P25445	191	164	16792	3.21645	1	0.757514	47.0809
GOTERM_BP_DIRECT	GO:0051260~protein homooligomerization	protein homooligomerization	6	2.9703	0.0507835	Q5KU26, P21980, P04156, Q9BY43, P25445, Q16740	191	177	16792	2.98021	1	0.783495	56.7279
GOTERM_BP_DIRECT	GO:0006869~lipid transport	lipid transport	5	2.47525	0.010819	O14791, P05154, P30536, Q0VD83, P55058	191	76	16792	5.78396	0.999996	0.540884	16.0403
GOTERM_BP_DIRECT	GO:0042060~wound healing	wound healing	5	2.47525	0.0128824	P02751, P07585, P17813, P16284, P05106	191	80	16792	5.49476	1	0.542225	18.8113
GOTERM_BP_DIRECT	GO:0045766~positive regulation of angiogenesis	positive regulation of angiogenesis	5	2.47525	0.0416716	P62745, P02750, P49913, P17813, P13671	191	115	16792	3.82244	1	0.771648	49.5462
GOTERM_BP_DIRECT	GO:0006461~protein complex assembly	protein complex assembly	5	2.47525	0.042793	P11166, P35612, P25445, P17096, P11047	191	116	16792	3.78949	1	0.760878	50.4868
GOTERM_BP_DIRECT	GO:0008360~regulation of cell shape	regulation of cell shape	5	2.47525	0.07473	P02751, P16452, Q12929, P04271, P02549	191	140	16792	3.13987	1	0.819175	71.3016
GOTERM_BP_DIRECT	GO:0019835~cytolysis	cytolysis	4	1.9802	0.00163196	O14791, P07360, P13671, P10643	191	21	16792	16.7459	0.845895	0.208452	2.59092
GOTERM_BP_DIRECT	GO:0006027~glycosaminoglycan catabolic process	glycosaminoglycan catabolic process	4	1.9802	0.0030606	O00468, P04066, P98160, P51688	191	26	16792	13.5256	0.970096	0.322925	4.80724
GOTERM_BP_DIRECT	GO:0006910~phagocytosis, recognition	phagocytosis, recognition	4	1.9802	0.00379299	Q5KU26, P01861, P01877, Q08431	191	28	16792	12.5595	0.987109	0.352815	5.92501
GOTERM_BP_DIRECT	GO:0030449~regulation of complement activation	regulation of complement activation	4	1.9802	0.00462355	P07360, P13671, P10643, P06681	191	30	16792	11.7222	0.995039	0.315466	7.17771
GOTERM_BP_DIRECT	GO:0034446~substrate adhesion-dependent cell spreading	substrate adhesion-dependent cell spreading	4	1.9802	0.00899323	P02751, P06756, P11047, P05106	191	38	16792	9.25434	0.999968	0.498217	13.5147
GOTERM_BP_DIRECT	GO:0051603~proteolysis involved in cellular protein catabolic process	proteolysis involved in cellular protein catabolic process	4	1.9802	0.0169851	Q16740, Q99538, P25774, Q9H3G5	191	48	16792	7.32635	1	0.60704	24.0682
GOTERM_BP_DIRECT	GO:0050853~B cell receptor signaling pathway	B cell receptor signaling pathway	4	1.9802	0.0231926	P01861, P08575, P01877, P41218	191	54	16792	6.51231	1	0.658612	31.4186
GOTERM_BP_DIRECT	GO:0030097~hemopoiesis	hemopoiesis	4	1.9802	0.029184	P35612, Q9NZD4, Q16666, P02549	191	59	16792	5.96042	1	0.728649	37.8757
GOTERM_BP_DIRECT	GO:0030574~collagen catabolic process	collagen catabolic process	4	1.9802	0.0359142	P12110, P24158, Q99715, P25774	191	64	16792	5.49476	1	0.764038	44.4476
GOTERM_BP_DIRECT	GO:0051384~response to glucocorticoid	response to glucocorticoid	4	1.9802	0.037348	P18065, P04062, P25445, P04271	191	65	16792	5.41023	1	0.754851	45.7607
GOTERM_BP_DIRECT	GO:0016485~protein processing	protein processing	4	1.9802	0.048188	Q8IUX7, Q96SM3, P00748, P25774	191	72	16792	4.88424	1	0.783107	54.7865
GOTERM_BP_DIRECT	GO:0007584~response to nutrient	response to nutrient	4	1.9802	0.0515386	P18065, P15289, P30566, P06681	191	74	16792	4.75223	1	0.780119	57.2778
GOTERM_BP_DIRECT	GO:0030334~regulation of cell migration	regulation of cell migration	4	1.9802	0.0515386	P62745, P16284, P05106, O60486	191	74	16792	4.75223	1	0.780119	57.2778
GOTERM_BP_DIRECT	GO:0050728~negative regulation of inflammatory response	negative regulation of inflammatory response	4	1.9802	0.0603929	P08246, P0DJI8, P04062, P48745	191	79	16792	4.45145	1	0.787872	63.2561
GOTERM_BP_DIRECT	GO:0046718~viral entry into host cell	viral entry into host cell	4	1.9802	0.0622439	P78310, P06756, P02724, P05106	191	80	16792	4.39581	1	0.79104	64.4024
GOTERM_BP_DIRECT	GO:0001822~kidney development	kidney development	4	1.9802	0.0738926	P07585, P52758, Q7LG56, Q9BX79	191	86	16792	4.08913	1	0.821551	70.8813
GOTERM_BP_DIRECT	GO:0007160~cell-matrix adhesion	cell-matrix adhesion	4	1.9802	0.0821567	P06756, Q14112, Q9UBX5, P05106	191	90	16792	3.90739	1	0.837612	74.7881
GOTERM_BP_DIRECT	GO:0030336~negative regulation of cell migration	negative regulation of cell migration	4	1.9802	0.0930182	P62745, O95980, P17813, Q7Z6K5	191	95	16792	3.70174	1	0.859314	79.1785
GOTERM_BP_DIRECT	GO:0003014~renal system process	renal system process	3	1.48515	0.00435133	P25445, Q7LG56, Q99538	191	9	16792	29.3054	0.993216	0.318929	6.76886
GOTERM_BP_DIRECT	GO:0033627~cell adhesion mediated by integrin	cell adhesion mediated by integrin	3	1.48515	0.0121382	P06756, P48745, P05106	191	15	16792	17.5832	0.999999	0.560687	17.8219
GOTERM_BP_DIRECT	GO:0044130~negative regulation of growth of symbiont in host	negative regulation of growth of symbiont in host	3	1.48515	0.0137698	P08246, P49913, P18428	191	16	16792	16.4843	1	0.547877	19.9766
GOTERM_BP_DIRECT	GO:0030325~adrenal gland development	adrenal gland development	3	1.48515	0.0191918	P30536, Q9BX79, Q9UBP4	191	19	16792	13.8815	1	0.635254	26.7618
GOTERM_BP_DIRECT	GO:0035987~endodermal cell differentiation	endodermal cell differentiation	3	1.48515	0.0371434	P02751, P06756, Q99715	191	27	16792	9.76847	1	0.764168	45.5751
GOTERM_BP_DIRECT	GO:0030203~glycosaminoglycan metabolic process	glycosaminoglycan metabolic process	3	1.48515	0.0423394	P07585, O00468, P98160	191	29	16792	9.09478	1	0.767044	50.1083
GOTERM_BP_DIRECT	GO:0097192~extrinsic apoptotic signaling pathway in absence of ligand	extrinsic apoptotic signaling pathway in absence of ligand	3	1.48515	0.0564086	P80188, P06756, P25445	191	34	16792	7.75731	1	0.786917	60.6703
GOTERM_BP_DIRECT	GO:0006911~phagocytosis, engulfment	phagocytosis, engulfment	3	1.48515	0.0593939	P01861, P01877, Q08431	191	35	16792	7.53568	1	0.78944	62.6232
GOTERM_BP_DIRECT	GO:0010811~positive regulation of cell-substrate adhesion	positive regulation of cell-substrate adhesion	3	1.48515	0.0686633	Q7Z7G0, P36404, P98095	191	38	16792	6.94076	1	0.810283	68.1232
GOTERM_BP_DIRECT	GO:0001568~blood vessel development	blood vessel development	3	1.48515	0.0686633	O14495, P06756, Q9BX79	191	38	16792	6.94076	1	0.810283	68.1232
GOTERM_BP_DIRECT	GO:0007223~Wnt signaling pathway, calcium modulating pathway	Wnt signaling pathway, calcium modulating pathway	3	1.48515	0.0718525	P09471, Q9HCE1, P59768	191	39	16792	6.76279	1	0.818687	69.8331
GOTERM_BP_DIRECT	GO:0030199~collagen fibril organization	collagen fibril organization	3	1.48515	0.0718525	Q07507, Q99715, Q05707	191	39	16792	6.76279	1	0.818687	69.8331
GOTERM_BP_DIRECT	GO:0006953~acute-phase response	acute-phase response	3	1.48515	0.0718525	P02751, P0DJI8, P18428	191	39	16792	6.76279	1	0.818687	69.8331
GOTERM_BP_DIRECT	GO:0045785~positive regulation of cell adhesion	positive regulation of cell adhesion	3	1.48515	0.0850669	P21980, P06756, P0DJI8	191	43	16792	6.13369	1	0.842893	76.0426
GOTERM_BP_DIRECT	GO:0030832~regulation of actin filament length	regulation of actin filament length	2	0.990099	0.0225025	P20929, Q12929	191	2	16792	87.9162	1	0.677943	30.6357
GOTERM_BP_DIRECT	GO:0050748~negative regulation of lipoprotein metabolic process	negative regulation of lipoprotein metabolic process	2	0.990099	0.0225025	P06756, P05106	191	2	16792	87.9162	1	0.677943	30.6357
GOTERM_BP_DIRECT	GO:0045715~negative regulation of low-density lipoprotein particle receptor biosynthetic process	negative regulation of low-density lipoprotein particle receptor biosynthetic process	2	0.990099	0.0335641	P06756, P05106	191	3	16792	58.6108	1	0.764913	42.2307
GOTERM_BP_DIRECT	GO:0044208~'de novo' AMP biosynthetic process	'de novo' AMP biosynthetic process	2	0.990099	0.0335641	P30520, P30566	191	3	16792	58.6108	1	0.764913	42.2307
GOTERM_BP_DIRECT	GO:0032369~negative regulation of lipid transport	negative regulation of lipid transport	2	0.990099	0.0445012	P06756, P05106	191	4	16792	43.9581	1	0.764923	51.888
GOTERM_BP_DIRECT	GO:0038027~apolipoprotein A-I-mediated signaling pathway	apolipoprotein A-I-mediated signaling pathway	2	0.990099	0.0553151	P06756, P05106	191	5	16792	35.1665	1	0.788029	59.9313
GOTERM_BP_DIRECT	GO:0006167~AMP biosynthetic process	AMP biosynthetic process	2	0.990099	0.0553151	P30520, P30566	191	5	16792	35.1665	1	0.788029	59.9313
GOTERM_BP_DIRECT	GO:0044281~small molecule metabolic process	small molecule metabolic process	2	0.990099	0.0660073	Q9H1K1, P10109	191	6	16792	29.3054	1	0.803859	66.6303
GOTERM_BP_DIRECT	GO:0034109~homotypic cell-cell adhesion	homotypic cell-cell adhesion	2	0.990099	0.0660073	O14495, P78310	191	6	16792	29.3054	1	0.803859	66.6303
GOTERM_BP_DIRECT	GO:0007044~cell-substrate junction assembly	cell-substrate junction assembly	2	0.990099	0.0660073	P02751, P05106	191	6	16792	29.3054	1	0.803859	66.6303
GOTERM_BP_DIRECT	GO:0020027~hemoglobin metabolic process	hemoglobin metabolic process	2	0.990099	0.0660073	P16452, Q9NZD4	191	6	16792	29.3054	1	0.803859	66.6303
GOTERM_BP_DIRECT	GO:0007021~tubulin complex assembly	tubulin complex assembly	2	0.990099	0.0765792	Q9BTW9, P36404	191	7	16792	25.1189	1	0.821144	72.2097
GOTERM_BP_DIRECT	GO:2000427~positive regulation of apoptotic cell clearance	positive regulation of apoptotic cell clearance	2	0.990099	0.0765792	Q08431, P06681	191	7	16792	25.1189	1	0.821144	72.2097
GOTERM_BP_DIRECT	GO:0014909~smooth muscle cell migration	smooth muscle cell migration	2	0.990099	0.0870319	P48745, P05106	191	8	16792	21.9791	1	0.844598	76.8564
GOTERM_BP_DIRECT	GO:0051597~response to methylmercury	response to methylmercury	2	0.990099	0.0870319	P15289, P04271	191	8	16792	21.9791	1	0.844598	76.8564
GOTERM_BP_DIRECT	GO:0010888~negative regulation of lipid storage	negative regulation of lipid storage	2	0.990099	0.0870319	P06756, P05106	191	8	16792	21.9791	1	0.844598	76.8564
GOTERM_BP_DIRECT	GO:0008354~germ cell migration	germ cell migration	2	0.990099	0.097367	O14495, P78310	191	9	16792	19.5369	1	0.867648	80.7264

## Sheet: Male - GO - CC
Category	Term	Count	%	PValue	Genes	List Total	Pop Hits	Pop Total	Fold Enrichment	Bonferroni	Benjamini	FDR
GOTERM_CC_DIRECT	GO:0070062~extracellular exosome	99	49.0099	7.58829e-30	Q99983, P80188, P49913, P36404, P05546, P42126, Q99715, P49789, P98160, P98095, P06681, P28676, Q5KU26, P0DJI8, P08575, P49207, Q03591, P01602, P30536, Q562R1, P01903, Q8IUX7, Q07507, P27338, Q9BRG1, P29622, P01877, Q86WA6, Q9BW30, Q12929, O00468, P13671, Q99538, Q9H3G5, P10643, P11117, P08246, P06756, Q13018, P11215, O94832, Q13509, P01861, P04062, Q9UBX5, P04066, P02724, P55268, P52758, P25445,…	198	2811	18224	3.24155	1.97295e-27	1.97295e-27	9.91872e-27
GOTERM_CC_DIRECT	GO:0005576~extracellular region	56	27.7228	5.16695e-15	P80188, Q99983, P78310, P49913, P05546, P08138, Q99715, O14791, P18428, Q05707, P36507, P55058, Q9UBP4, P98160, P25774, P98095, P00736, P06681, P0DJI8, P07360, P01602, P48745, Q6UWY5, Q86UX2, P00748, P04271, P29622, Q9UIQ6, P02750, P02751, P35442, P01877, O00468, P13671, P14207, P10643, P08246, O43866, Q13361, Q13018, P18065, Q9H4G4, P11047, Q14116, P05161, P01861, P12110, Q14112, Q9UBX5, P55268,…	198	1610	18224	3.20141	1.35669e-12	6.78346e-13	6.81677e-12
GOTERM_CC_DIRECT	GO:0005615~extracellular space	48	23.7624	3.9706e-13	P02750, P02751, P80188, Q99983, P78310, P49913, P01877, P05546, P17813, Q99715, Q9HCE1, P08246, O14791, O43866, P18428, P18065, P11047, Q05707, Q14116, P11215, Q9UBP4, P98160, P55058, P25774, P06681, Q7Z7G0, P01861, P12110, P0DJI8, Q03591, P04062, Q9UBX5, P16284, P24158, P15289, Q562R1, Q14515, P51888, P07585, Q8IUX7, P05154, P26447, Q07507, Q96SM3, P00748, Q08431, P04271, P29622	198	1347	18224	3.27984	1.03224e-10	3.4408e-11	5.1894e-10
GOTERM_CC_DIRECT	GO:0005829~cytosol	45	22.2772	0.0798427	Q16864, P17812, P20929, P80188, P09467, Q9Y6M1, Q8IXL7, P36404, P08138, P30520, P16157, Q9HCE1, P49789, P06737, P62273, P30566, P11166, Q5JSH3, O94855, Q16666, P55263, P19971, Q14116, P29536, P36507, P05161, O94832, P62745, P20292, P35612, Q9H1K1, P49207, Q8IYB3, P24158, P17096, P11277, O15540, P50552, P21980, P52758, Q9BY43, P25445, Q9BRG1, P02549, Q9UIQ6	198	3315	18224	1.24942	1	0.491397	66.2994
GOTERM_CC_DIRECT	GO:0016020~membrane	38	18.8119	0.00405802	O14495, P17812, Q16864, P02750, P14207, P59768, Q9UHQ4, P11117, P04921, P11166, O43866, P06756, P18428, Q16666, P29536, Q8NBJ5, P20292, O95980, P08575, Q96A33, P43004, P02724, P41219, Q9BRK5, Q8WWM7, Q9NZJ7, P05154, Q9UKK3, Q86Y82, P25445, P55087, Q0VD83, O15254, Q96PD5, P48449, Q08431, Q9UIQ6, O60486	198	2200	18224	1.58979	0.652584	0.0680557	5.17629
GOTERM_CC_DIRECT	GO:0005739~mitochondrion	25	12.3762	0.00936443	Q8N5M1, Q8IXL7, O95716, O14949, Q86WA6, Q9H1K1, P49207, P42126, P09669, Q16740, P30536, P49789, P30566, Q9NZJ7, Q9Y2R0, P04156, P21980, Q5JTJ3, P27338, P52758, Q7LG56, O15254, P10109, P36507, Q9BRQ6	198	1331	18224	1.72878	0.91338	0.141775	11.5719
GOTERM_CC_DIRECT	GO:0031012~extracellular matrix	22	10.8911	9.94393e-12	P35442, P02751, Q7Z7G0, P12110, Q14112, O00468, Q9UBX5, P24158, P48745, Q99715, P55268, P51888, P07585, P21980, Q8IUX7, Q07507, Q14766, P11047, Q05707, Q08431, P98160, P98095	198	296	18224	6.84084	2.58542e-09	6.46356e-10	1.29978e-08
GOTERM_CC_DIRECT	GO:0009986~cell surface	17	8.41584	0.000278457	P78310, P08575, P17813, P08138, P20036, P43004, P14207, P11277, P05106, P01903, P08246, P04156, P06756, P18428, Q13018, P25445, P11215	198	542	18224	2.88688	0.0698496	0.00901028	0.363363
GOTERM_CC_DIRECT	GO:0043202~lysosomal lumen	13	6.43564	1.20109e-10	P51888, P07585, Q99983, O00468, P04062, P15289, P04066, Q99538, P13284, P98160, P51688, P25774, P11117	198	85	18224	14.0768	3.12283e-08	6.24565e-09	1.56995e-07
GOTERM_CC_DIRECT	GO:0005925~focal adhesion	13	6.43564	0.00115802	P62745, P50552, P21980, P06756, P08575, P17813, P51911, P17096, Q9UMS6, P36507, P05106, P62273, P98160	198	391	18224	3.06017	0.260115	0.0270157	1.50313
GOTERM_CC_DIRECT	GO:0005578~proteinaceous extracellular matrix	11	5.44554	0.000691728	P51888, P02751, Q99983, P12110, Q07507, Q9UBX5, Q14766, P48745, Q05707, P98095, Q14515	198	268	18224	3.77778	0.164656	0.0178303	0.900399
GOTERM_CC_DIRECT	GO:0072562~blood microparticle	10	4.9505	4.16558e-05	P11166, P02751, O14791, P01861, O43866, P01877, Q03591, P01602, P07360, P00736	198	152	18224	6.05529	0.0107723	0.00180349	0.054435
GOTERM_CC_DIRECT	GO:0009897~external side of plasma membrane	10	4.9505	0.000529672	P01861, P05154, P06756, P08575, P01877, P17813, P16284, P25445, P55087, Q08431	198	213	18224	4.32115	0.128684	0.0151891	0.69013
GOTERM_CC_DIRECT	GO:0010008~endosome membrane	7	3.46535	0.0154383	P62745, Q5JSH3, Q08AM6, P20036, Q86Y82, Q9BRG1, Q9UH99	198	185	18224	3.48261	0.982495	0.175214	18.4023
GOTERM_CC_DIRECT	GO:0005788~endoplasmic reticulum lumen	7	3.46535	0.0182029	P12110, O95881, Q99715, Q05707, P15289, Q8NBJ5, Q9Y680	198	192	18224	3.35564	0.991573	0.180462	21.3469
GOTERM_CC_DIRECT	GO:0005764~lysosome	7	3.46535	0.0363351	P01903, P15289, Q99538, P13284, P51688, P25774, P11117	198	226	18224	2.85081	0.999934	0.290844	38.3553
GOTERM_CC_DIRECT	GO:1903561~extracellular vesicle	6	2.9703	0.000200283	P51888, P12110, Q9NRN5, Q99715, Q08431, P98095	198	50	18224	11.0448	0.0507458	0.00741221	0.261475
GOTERM_CC_DIRECT	GO:0005796~Golgi lumen	6	2.9703	0.00387468	P51888, Q9BRK5, P07585, Q99983, O00468, P98160	198	96	18224	5.75253	0.635552	0.0695603	4.94786
GOTERM_CC_DIRECT	GO:0045121~membrane raft	6	2.9703	0.0732511	P78310, P04156, P08575, P16284, Q86Y82, P25445	198	206	18224	2.68079	1	0.482785	63.0037
GOTERM_CC_DIRECT	GO:0005604~basement membrane	5	2.47525	0.0105957	P35442, Q14112, P11047, P55268, P98160	198	79	18224	5.82534	0.937311	0.150337	12.9977
GOTERM_CC_DIRECT	GO:0005912~adherens junction	4	1.9802	0.0168046	O14495, O15061, Q9BTW9, P78310	198	50	18224	7.36323	0.9878	0.181504	19.8701
GOTERM_CC_DIRECT	GO:0005581~collagen trimer	4	1.9802	0.0778221	Q5KU26, P12110, Q99715, Q05707	198	92	18224	4.00176	1	0.493129	65.3191
GOTERM_CC_DIRECT	GO:0031902~late endosome membrane	4	1.9802	0.0964357	P62745, P01903, Q9BY43, Q08AM6	198	101	18224	3.64516	1	0.539514	73.4333
GOTERM_CC_DIRECT	GO:0005579~membrane attack complex	3	1.48515	0.0023559	P07360, P13671, P10643	198	7	18224	39.4459	0.458416	0.0498209	3.03601
GOTERM_CC_DIRECT	GO:0014731~spectrin-associated cytoskeleton	3	1.48515	0.00311889	P16157, P11277, P02549	198	8	18224	34.5152	0.55611	0.0605637	4.00087
GOTERM_CC_DIRECT	GO:0005605~basal lamina	3	1.48515	0.0111285	P02751, O00468, P55268	198	15	18224	18.4081	0.945503	0.149257	13.6081
GOTERM_CC_DIRECT	GO:0030673~axolemma	3	1.48515	0.0126285	P16157, P43004, O94832	198	16	18224	17.2576	0.963276	0.159629	15.3055
GOTERM_CC_DIRECT	GO:0031527~filopodium membrane	3	1.48515	0.0142115	P50552, P06756, P05106	198	17	18224	16.2424	0.975802	0.169788	17.0632
GOTERM_CC_DIRECT	GO:0031258~lamellipodium membrane	3	1.48515	0.0176182	P50552, P06756, P05106	198	19	18224	14.5327	0.990163	0.182036	20.7325
GOTERM_CC_DIRECT	GO:0008305~integrin complex	3	1.48515	0.0341855	P06756, P11215, P05106	198	27	18224	10.2267	0.999882	0.284628	36.5335
GOTERM_CC_DIRECT	GO:0034683~integrin alphav-beta3 complex	2	0.990099	0.0215036	P06756, P05106	198	2	18224	92.0404	0.996489	0.202343	24.734
GOTERM_CC_DIRECT	GO:0043260~laminin-11 complex	2	0.990099	0.0320822	P11047, P55268	198	3	18224	61.3603	0.999792	0.278253	34.703
GOTERM_CC_DIRECT	GO:0035867~alphav-beta3 integrin-IGF-1-IGF1R complex	2	0.990099	0.042547	P06756, P05106	198	4	18224	46.0202	0.999988	0.322814	43.352
GOTERM_CC_DIRECT	GO:0008091~spectrin	2	0.990099	0.0932065	P11277, P02549	198	9	18224	20.4534	1	0.537387	72.1652

## Sheet: Male - GO - MF
	Term	Count	%	PValue	Genes	List Total	Pop Hits	Pop Total	Fold Enrichment	Bonferroni	Benjamini	FDR
GOTERM_MF_DIRECT	GO:0005509~calcium ion binding	18	8.91089	0.0023382	P28676, P35442, Q14112, O00468, Q96A33, Q9UBX5, P15289, Q9Y680, Q14515, Q9BRK5, P26447, Q14766, P00748, P04271, P98160, P02549, P98095, P00736	186	717	16881	2.27845	0.55824	0.110159	3.14962
GOTERM_MF_DIRECT	GO:0042802~identical protein binding	18	8.91089	0.0036514	P17812, P02751, P09467, P78310, Q16740, Q9UH99, P49789, P02724, P05106, Q9BRK5, P11166, P04156, P26447, Q9BY43, P25445, P28827, Q15555, P04271	186	749	16881	2.1811	0.721036	0.147502	4.87797
GOTERM_MF_DIRECT	GO:0008201~heparin binding	9	4.45545	0.000387471	P51888, P35442, P02751, P08246, Q7Z7G0, P05154, P0DJI8, P05546, P48745	186	160	16881	5.10514	0.126506	0.0440833	0.528412
GOTERM_MF_DIRECT	GO:0004252~serine-type endopeptidase activity	9	4.45545	0.00719341	P08246, P01861, P01602, P24158, Q16740, P00748, P25774, P06681, P00736	186	255	16881	3.20323	0.919506	0.222722	9.39822
GOTERM_MF_DIRECT	GO:0003779~actin binding	9	4.45545	0.0117197	P20929, P50552, P26447, P35612, Q12929, P51911, Q9UMS6, P29536, P11277	186	278	16881	2.93821	0.983663	0.271295	14.8849
GOTERM_MF_DIRECT	GO:0005518~collagen binding	7	3.46535	4.89345e-05	P02751, P07585, Q7Z7G0, Q14112, Q05707, P25774, Q14515	186	60	16881	10.5884	0.0169336	0.0169336	0.0668775
GOTERM_MF_DIRECT	GO:0002020~protease binding	7	3.46535	0.000855483	P02751, P08246, P80188, P05154, P06756, O75251, P05106	186	101	16881	6.29016	0.258212	0.0719529	1.16321
GOTERM_MF_DIRECT	GO:0005178~integrin binding	7	3.46535	0.00104796	O14495, P02751, P78310, Q9UBX5, P48745, P55268, Q08431	186	105	16881	6.05054	0.306448	0.0705719	1.42319
GOTERM_MF_DIRECT	GO:0005200~structural constituent of cytoskeleton	7	3.46535	0.00133343	O15061, Q13509, P16452, O00468, P16157, P11277, P02549	186	110	16881	5.77551	0.372291	0.0746776	1.80761
GOTERM_MF_DIRECT	GO:0003924~GTPase activity	7	3.46535	0.0443308	P62745, Q13509, O95716, P21980, P36404, P09471, Q99719	186	234	16881	2.71498	1	0.546719	46.1996
GOTERM_MF_DIRECT	GO:0005198~structural molecule activity	7	3.46535	0.0548568	P35612, P16157, Q9BRG1, P55268, Q99719, P41219, Q3KQU3	186	247	16881	2.57209	1	0.591396	53.7589
GOTERM_MF_DIRECT	GO:0004872~receptor activity	6	2.9703	0.0908237	Q13018, P08138, Q08AM6, P25445, Q9BX79, P05106	186	217	16881	2.50944	1	0.707929	72.7931
GOTERM_MF_DIRECT	GO:0050840~extracellular matrix binding	5	2.47525	0.000172847	P07585, P06756, P05106, P98095, Q14515	186	26	16881	17.4535	0.058545	0.029714	0.23604
GOTERM_MF_DIRECT	GO:0005201~extracellular matrix structural constituent	5	2.47525	0.00625483	P51888, Q13361, P11047, Q05707, P98095	186	67	16881	6.77299	0.88806	0.215972	8.22022
GOTERM_MF_DIRECT	GO:0004867~serine-type endopeptidase inhibitor activity	5	2.47525	0.0219844	O95980, P05154, P05546, Q86UX2, P29622	186	97	16881	4.67825	0.999573	0.384232	26.2066
GOTERM_MF_DIRECT	GO:0051015~actin filament binding	5	2.47525	0.057379	P35612, O76041, P11277, P02549, O94832	186	132	16881	3.43781	1	0.592063	55.4176
GOTERM_MF_DIRECT	GO:0001618~virus receptor activity	4	1.9802	0.0415354	P78310, P06756, P02724, P05106	186	70	16881	5.18618	1	0.56068	44.0079
GOTERM_MF_DIRECT	GO:0008233~peptidase activity	4	1.9802	0.0762891	P08246, P05154, Q16740, Q99538	186	90	16881	4.03369	1	0.669719	66.2056
GOTERM_MF_DIRECT	GO:0031994~insulin-like growth factor I binding	3	1.48515	0.0073347	P06756, P18065, P05106	186	12	16881	22.6895	0.923407	0.208296	9.57433
GOTERM_MF_DIRECT	GO:0004185~serine-type carboxypeptidase activity	3	1.48515	0.00996866	Q8IUX7, Q96SM3, Q9H3G5	186	14	16881	19.4482	0.969697	0.252766	12.7999
GOTERM_MF_DIRECT	GO:0050431~transforming growth factor beta binding	3	1.48515	0.0129582	P06756, P17813, Q14766	186	16	16881	17.0171	0.989454	0.277574	16.3316
GOTERM_MF_DIRECT	GO:0005539~glycosaminoglycan binding	3	1.48515	0.0162867	P07585, P05154, P17813	186	18	16881	15.1263	0.996756	0.317545	20.1075
GOTERM_MF_DIRECT	GO:0001968~fibronectin binding	3	1.48515	0.0326781	P06756, P05106, P25774	186	26	16881	10.4721	0.999991	0.49443	36.5047
GOTERM_MF_DIRECT	GO:0008307~structural constituent of muscle	3	1.48515	0.0773367	P20929, O15061, O76041	186	42	16881	6.48272	1	0.660552	66.7258
GOTERM_MF_DIRECT	GO:0005534~galactose binding	2	0.990099	0.0431247	Q5KU26, P17813	186	4	16881	45.379	1	0.555017	45.2639
GOTERM_MF_DIRECT	GO:0019960~C-X3-C chemokine binding	2	0.990099	0.0536136	P06756, P05106	186	5	16881	36.3032	1	0.599796	52.9204
GOTERM_MF_DIRECT	GO:0038132~neuregulin binding	2	0.990099	0.0536136	P06756, P05106	186	5	16881	36.3032	1	0.599796	52.9204
GOTERM_MF_DIRECT	GO:0005024~transforming growth factor beta-activated receptor activity	2	0.990099	0.0742497	P17813, Q14766	186	7	16881	25.9309	1	0.674339	65.1712
GOTERM_MF_DIRECT	GO:0003810~protein-glutamine gamma-glutamyltransferase activity	2	0.990099	0.0944381	P16452, P21980	186	9	16881	20.1685	1	0.709588	74.2351
