# Supplementary material for: Proteomics pinpoints alterations in grade I meningiomas of male versus female patients
Source: Sci Rep. 2020 Jun 25;10:10335. doi: 10.1038/s41598-020-67113-3 (PMC7316823; doi:10.1038/s41598-020-67113-3)
Supplement: Supplementary file 5 — Supplemenatry information5. [file 41598_2020_67113_MOESM5_ESM.xlsx]

## Sheet: Female Reactome results
Pathway identifier	Pathway name	#Entities found	#Entities total	Entities ratio	Entities pValue	Entities FDR	#Reactions found	#Reactions total	Reactions ratio	Species identifier	Species name	Submitted entities found	Mapped entities	Found reaction identifiers
R-HSA-72203	Processing of Capped Intron-Containing Pre-mRNA	17	245	0.0215859	8.31868e-05	0.0412754	32	32	0.0026318	9606	Homo sapiens	O75934;Q09161;O75533;Q15427;Q8N1F7;Q86XP3;Q9UKF6;Q7L014;Q9BWJ5;P33240;P52948;Q8WWY3;Q92621;P26368;O94906	P52948-3;P52948-4;O75934;Q09161;O75533;Q15427;Q8N1F7;Q86XP3;Q9UKF6;P52948-5;Q7L014;Q9BWJ5;P33240;Q8WWY3;Q92621;P26368;O94906	R-HSA-8849157;R-HSA-72130;R-HSA-159046;R-HSA-75079;R-HSA-75081;R-HSA-159050;R-HSA-75080;R-HSA-72139;R-HSA-75083;R-HSA-75082;R-HSA-72143;R-HSA-111439;R-HSA-77587;R-HSA-158481;R-HSA-158484;R-HSA-75097;R-HSA-75096;R-HSA-77594;R-HSA-75098;R-HSA-72095;R-HSA-72160;R-HSA-72231;R-HSA-72103;R-HSA-72107;R-HSA-158441;R-HSA-158447;R-HSA-72180;R-HSA-156661;R-HSA-72185;R-HSA-72124;R-HSA-72127;R-HSA-159101
R-HSA-159231	Transport of Mature mRNA Derived from an Intronless Transcript	7	46	0.00405286	0.000124446	0.0412754	3	3	0.000246731	9606	Homo sapiens	Q09161;P52948;Q92621;Q8N1F7;Q9UKF6	P52948-3;P52948-4;Q09161;Q92621;Q8N1F7;Q9UKF6;P52948-5	R-HSA-77594;R-HSA-158441;R-HSA-158447
R-HSA-159234	Transport of Mature mRNAs Derived from Intronless Transcripts	7	47	0.00414097	0.00014184	0.0412754	9	9	0.000740192	9606	Homo sapiens	Q09161;P52948;Q92621;Q8N1F7;Q9UKF6	P52948-3;P52948-4;Q09161;Q92621;Q8N1F7;Q9UKF6;P52948-5	R-HSA-77587;R-HSA-158481;R-HSA-159046;R-HSA-158484;R-HSA-159050;R-HSA-77594;R-HSA-158441;R-HSA-158447;R-HSA-111439
R-HSA-177929	Signaling by EGFR	7	51	0.00449339	0.000232208	0.0506214	26	48	0.00394769	9606	Homo sapiens	Q05209;P19174;O75886;Q13480;P12931;Q14155	Q05209;P19174;P12931-1;O75886;Q13480;P12931;Q14155	R-HSA-177923;R-HSA-177920;R-HSA-177926;R-HSA-177927;R-HSA-177924;R-HSA-177930;R-HSA-182986;R-HSA-179467;R-HSA-8951490;R-HSA-182990;R-HSA-177935;R-HSA-177939;R-HSA-177937;R-HSA-177941;R-HSA-183002;R-HSA-8864029;R-HSA-177944;R-HSA-8867047;R-HSA-212706;R-HSA-183072;R-HSA-8867044;R-HSA-212710;R-HSA-8867041;R-HSA-212713;R-HSA-183084;R-HSA-183094
R-HSA-159227	Transport of the SLBP independent Mature mRNA	6	39	0.00343612	0.000357634	0.0592072	3	3	0.000246731	9606	Homo sapiens	Q09161;P52948;Q92621;Q8N1F7	P52948-3;P52948-4;Q09161;Q92621;Q8N1F7;P52948-5	R-HSA-158481;R-HSA-158484;R-HSA-111439
R-HSA-159230	Transport of the SLBP Dependant Mature mRNA	6	40	0.00352423	0.000408326	0.0592072	3	3	0.000246731	9606	Homo sapiens	Q09161;P52948;Q92621;Q8N1F7	P52948-3;P52948-4;Q09161;Q92621;Q8N1F7;P52948-5	R-HSA-77587;R-HSA-159046;R-HSA-159050
R-HSA-180910	Vpr-mediated nuclear import of PICs	6	44	0.00387665	0.000669547	0.0788833	2	2	0.000164487	9606	Homo sapiens	P52948;Q92621;Q8N1F7;O75475	P52948-3;P52948-4;Q92621;Q8N1F7;O75475;P52948-5	R-HSA-180627;R-HSA-180622
R-HSA-6784531	tRNA processing in the nucleus	7	62	0.00546256	0.000734051	0.0788833	3	7	0.000575705	9606	Homo sapiens	O43592;P33240;P52948;Q92621;Q8N1F7	P52948-3;P52948-4;O43592;P33240;Q92621;Q8N1F7;P52948-5	R-HSA-6785478;R-HSA-5696813;R-HSA-6783483
R-HSA-176033	Interactions of Vpr with host cellular proteins	6	47	0.00414097	0.000938648	0.0788833	2	4	0.000328974	9606	Homo sapiens	P52948;Q92621;Q8N1F7;O75475	P52948-3;P52948-4;Q92621;Q8N1F7;O75475;P52948-5	R-HSA-180627;R-HSA-180622
R-HSA-3928664	Ephrin signaling	4	19	0.00167401	0.00113022	0.0788833	11	11	0.00090468	9606	Homo sapiens	Q9Y2X7;P12931;P98172;Q14155	Q9Y2X7;P12931-1;P98172;Q14155	R-HSA-3928633;R-HSA-3928639;R-HSA-3928594;R-HSA-3928625;R-HSA-3928641;R-HSA-3928640;R-HSA-3928615;R-HSA-3928631;R-HSA-3928614;R-HSA-4093329;R-HSA-3928580
R-HSA-72202	Transport of Mature Transcript to Cytoplasm	8	87	0.0076652	0.00116638	0.0788833	13	13	0.00106917	9606	Homo sapiens	Q09161;P52948;Q92621;Q8N1F7;P26368;Q9UKF6	P52948-3;P52948-4;Q09161;Q92621;Q8N1F7;P26368;Q9UKF6;P52948-5	R-HSA-159046;R-HSA-159050;R-HSA-158441;R-HSA-158447;R-HSA-111439;R-HSA-77587;R-HSA-158481;R-HSA-158484;R-HSA-75097;R-HSA-75096;R-HSA-77594;R-HSA-75098;R-HSA-159101
R-HSA-72163	mRNA Splicing - Major Pathway	12	180	0.015859	0.00127938	0.0788833	9	9	0.000740192	9606	Homo sapiens	Q9BWJ5;O75934;P33240;Q09161;O75533;Q15427;Q8WWY3;Q86XP3;P26368;Q9UKF6;O94906;Q7L014	Q9BWJ5;O75934;P33240;Q09161;O75533;Q15427;Q8WWY3;Q86XP3;P26368;Q9UKF6;O94906;Q7L014	R-HSA-72160;R-HSA-72130;R-HSA-72231;R-HSA-156661;R-HSA-72139;R-HSA-72107;R-HSA-72124;R-HSA-72143;R-HSA-72127
R-HSA-4615885	SUMOylation of DNA replication proteins	6	50	0.00440529	0.00128416	0.0788833	3	8	0.000657949	9606	Homo sapiens	P52948;Q92621;Q8N1F7;P12004	P52948-3;P52948-4;Q92621;Q8N1F7;P52948-5;P12004	R-HSA-4615910;R-HSA-5228525;R-HSA-4655355
R-HSA-72165	mRNA Splicing - Minor Pathway	6	52	0.0045815	0.00156348	0.0788833	5	5	0.000411218	9606	Homo sapiens	Q9BWJ5;Q09161;O75533;Q15427;Q86XP3;O94906	Q9BWJ5;Q09161;O75533;Q15427;Q86XP3;O94906	R-HSA-75079;R-HSA-75081;R-HSA-75080;R-HSA-75083;R-HSA-75082
R-HSA-5619107	Defective TPR may confer susceptibility towards thyroid papillary carcinoma (TPC)	5	36	0.00317181	0.00173155	0.0788833	1	1	8.22436e-05	9606	Homo sapiens	P52948;Q92621;Q8N1F7	P52948-3;P52948-4;Q92621;Q8N1F7;P52948-5	R-HSA-5661474
R-HSA-170822	Regulation of Glucokinase by Glucokinase Regulatory Protein	5	36	0.00317181	0.00173155	0.0788833	1	5	0.000411218	9606	Homo sapiens	P52948;Q92621;Q8N1F7	P52948-3;P52948-4;Q92621;Q8N1F7;P52948-5	R-HSA-170796
R-HSA-2470946	Cohesin Loading onto Chromatin	3	10	0.000881057	0.00178457	0.0788833	2	2	0.000164487	9606	Homo sapiens	Q9NTI5;Q14683;Q29RF7	Q9NTI5;Q14683;Q29RF7	R-HSA-2470935;R-HSA-2468040
R-HSA-72172	mRNA Splicing	12	188	0.0165639	0.00183206	0.0788833	14	14	0.00115141	9606	Homo sapiens	Q9BWJ5;O75934;P33240;Q09161;O75533;Q15427;Q8WWY3;Q86XP3;P26368;Q9UKF6;O94906;Q7L014	Q9BWJ5;O75934;P33240;Q09161;O75533;Q15427;Q8WWY3;Q86XP3;P26368;Q9UKF6;O94906;Q7L014	R-HSA-72160;R-HSA-72130;R-HSA-75079;R-HSA-72231;R-HSA-75081;R-HSA-75080;R-HSA-72139;R-HSA-75083;R-HSA-72107;R-HSA-75082;R-HSA-72143;R-HSA-156661;R-HSA-72124;R-HSA-72127
R-HSA-442755	Activation of NMDA receptors and postsynaptic events	8	96	0.00845815	0.00214521	0.0788833	23	70	0.00575705	9606	Homo sapiens	O14936;Q9Y2X7;P07196;P12931;Q13131;Q14155;Q9BQE3;P13861	O14936;Q9Y2X7;Q14155-1;P07196;P12931;Q13131;Q9BQE3;P13861	R-HSA-432164;R-HSA-9619542;R-HSA-9619478;R-HSA-432162;R-HSA-9611030;R-HSA-9612085;R-HSA-8951727;R-HSA-9619515;R-HSA-9619803;R-HSA-442732;R-HSA-432172;R-HSA-9618750;R-HSA-9610879;R-HSA-442760;R-HSA-9610627;R-HSA-445367;R-HSA-438037;R-HSA-111925;R-HSA-9619783;R-HSA-9610408;R-HSA-9611368;R-HSA-9614185;R-HSA-9617326
R-HSA-2468052	Establishment of Sister Chromatid Cohesion	3	11	0.000969163	0.00233482	0.0788833	4	4	0.000328974	9606	Homo sapiens	Q9NTI5;Q14683;Q29RF7	Q9NTI5;Q14683;Q29RF7	R-HSA-2468039;R-HSA-2473152;R-HSA-2473151;R-HSA-2468041
R-HSA-4085377	SUMOylation of SUMOylation proteins	5	39	0.00343612	0.00244209	0.0788833	2	5	0.000411218	9606	Homo sapiens	P52948;Q92621;Q8N1F7	P52948-3;P52948-4;Q92621;Q8N1F7;P52948-5	R-HSA-4551649;R-HSA-4551679
R-HSA-180746	Nuclear import of Rev protein	5	39	0.00343612	0.00244209	0.0788833	2	7	0.000575705	9606	Homo sapiens	P52948;Q92621;Q8N1F7	P52948-3;P52948-4;Q92621;Q8N1F7;P52948-5	R-HSA-180710;R-HSA-180732
R-HSA-194441	Metabolism of non-coding RNA	6	57	0.00502203	0.00246358	0.0788833	2	6	0.000493462	9606	Homo sapiens	Q09161;P52948;Q92621;Q8N1F7	P52948-3;P52948-4;Q09161;Q92621;Q8N1F7;P52948-5	R-HSA-191825;R-HSA-191830
R-HSA-191859	snRNP Assembly	6	57	0.00502203	0.00246358	0.0788833	2	6	0.000493462	9606	Homo sapiens	Q09161;P52948;Q92621;Q8N1F7	P52948-3;P52948-4;Q09161;Q92621;Q8N1F7;P52948-5	R-HSA-191825;R-HSA-191830
R-HSA-159236	Transport of Mature mRNA derived from an Intron-Containing Transcript	7	78	0.00687225	0.00267715	0.0788833	4	4	0.000328974	9606	Homo sapiens	Q09161;P52948;Q92621;Q8N1F7;P26368	P52948-3;P52948-4;Q09161;Q92621;Q8N1F7;P26368;P52948-5	R-HSA-75097;R-HSA-75096;R-HSA-75098;R-HSA-159101
R-HSA-2980766	Nuclear Envelope Breakdown	6	58	0.00511013	0.00268254	0.0788833	4	13	0.00106917	9606	Homo sapiens	P52948;Q92621;Q8N1F7;Q8NC56	P52948-3;P52948-4;Q92621;Q8N1F7;P52948-5;Q8NC56	R-HSA-5229194;R-HSA-2993898;R-HSA-2990880;R-HSA-2990882
R-HSA-3301854	Nuclear Pore Complex (NPC) Disassembly	5	40	0.00352423	0.00272011	0.0788833	2	2	0.000164487	9606	Homo sapiens	P52948;Q92621;Q8N1F7	P52948-3;P52948-4;Q92621;Q8N1F7;P52948-5	R-HSA-2990880;R-HSA-2990882
R-HSA-168271	Transport of Ribonucleoproteins into the Host Nucleus	5	40	0.00352423	0.00272011	0.0788833	1	4	0.000328974	9606	Homo sapiens	P52948;Q92621;Q8N1F7	P52948-3;P52948-4;Q92621;Q8N1F7;P52948-5	R-HSA-168337
R-HSA-165054	Rev-mediated nuclear export of HIV RNA	5	40	0.00352423	0.00272011	0.0788833	2	10	0.000822436	9606	Homo sapiens	P52948;Q92621;Q8N1F7	P52948-3;P52948-4;Q92621;Q8N1F7;P52948-5	R-HSA-165043;R-HSA-165047
R-HSA-1169408	ISG15 antiviral mechanism	7	80	0.00704846	0.00307395	0.0835958	4	16	0.0013159	9606	Homo sapiens	P78344;P19174;P52948;Q92621;Q8N1F7	P52948-3;P52948-4;P78344;P19174;Q92621;Q8N1F7;P52948-5	R-HSA-1678841;R-HSA-1678842;R-HSA-1176059;R-HSA-1169406
R-HSA-2500257	Resolution of Sister Chromatid Cohesion	9	126	0.0111013	0.00322963	0.0835958	8	8	0.000657949	9606	Homo sapiens	Q9Y6G9;P52948;O75122;Q9NTI5;O14576;Q14738;Q14683;Q29RF7;Q9BQE3	Q9Y6G9;O75122;Q9NTI5;O14576;Q14738;P52948-5;Q14683;Q29RF7;Q9BQE3	R-HSA-2468293;R-HSA-2466068;R-HSA-2484822;R-HSA-2545253;R-HSA-2467794;R-HSA-1638803;R-HSA-2468287;R-HSA-1638821
R-HSA-168333	NEP/NS2 Interacts with the Cellular Export Machinery	5	42	0.00370044	0.00334383	0.0835958	1	2	0.000164487	9606	Homo sapiens	P52948;Q92621;Q8N1F7	P52948-3;P52948-4;Q92621;Q8N1F7;P52948-5	R-HSA-168880
R-HSA-177243	Interactions of Rev with host cellular proteins	5	42	0.00370044	0.00334383	0.0835958	4	16	0.0013159	9606	Homo sapiens	P52948;Q92621;Q8N1F7	P52948-3;P52948-4;Q92621;Q8N1F7;P52948-5	R-HSA-165043;R-HSA-180710;R-HSA-165047;R-HSA-180732
R-HSA-3232142	SUMOylation of ubiquitinylation proteins	5	43	0.00378855	0.0036915	0.0856525	1	3	0.000246731	9606	Homo sapiens	P52948;Q92621;Q8N1F7	P52948-3;P52948-4;Q92621;Q8N1F7;P52948-5	R-HSA-5228523
R-HSA-168274	Export of Viral Ribonucleoproteins from Nucleus	5	43	0.00378855	0.0036915	0.0856525	1	5	0.000411218	9606	Homo sapiens	P52948;Q92621;Q8N1F7	P52948-3;P52948-4;Q92621;Q8N1F7;P52948-5	R-HSA-168880
R-HSA-68884	Mitotic Telophase/Cytokinesis	3	13	0.00114537	0.00372402	0.0856525	2	4	0.000328974	9606	Homo sapiens	Q9NTI5;Q14683;Q29RF7	Q9NTI5;Q14683;Q29RF7	R-HSA-2470935;R-HSA-2468040
R-HSA-438064	Post NMDA receptor activation events	7	84	0.00740088	0.00400102	0.0920235	12	39	0.0032075	9606	Homo sapiens	Q9Y2X7;P07196;P12931;Q13131;Q14155;Q9BQE3;P13861	Q9Y2X7;Q14155-1;P07196;P12931;Q13131;Q9BQE3;P13861	R-HSA-445367;R-HSA-9619542;R-HSA-9619478;R-HSA-111925;R-HSA-9619783;R-HSA-9612085;R-HSA-8951727;R-HSA-9619515;R-HSA-9619803;R-HSA-442732;R-HSA-9618750;R-HSA-442760
R-HSA-168276	NS1 Mediated Effects on Host Pathways	5	46	0.00405286	0.00488953	0.107443	1	6	0.000493462	9606	Homo sapiens	P52948;Q92621;Q8N1F7	P52948-3;P52948-4;Q92621;Q8N1F7;P52948-5	R-HSA-1176059
R-HSA-380972	Energy dependent regulation of mTOR by LKB1-AMPK	4	29	0.00255507	0.00511634	0.107443	7	7	0.000575705	9606	Homo sapiens	P35813;Q9H9S4;Q9UHA4;Q13131	P35813;Q9H9S4;Q9UHA4;Q13131	R-HSA-380949;R-HSA-447074;R-HSA-380979;R-HSA-200421;R-HSA-380930;R-HSA-380927;R-HSA-380942
R-HSA-1169410	Antiviral mechanism by IFN-stimulated genes	7	89	0.00784141	0.0054413	0.114267	4	31	0.00254955	9606	Homo sapiens	P78344;P19174;P52948;Q92621;Q8N1F7	P52948-3;P52948-4;P78344;P19174;Q92621;Q8N1F7;P52948-5	R-HSA-1678841;R-HSA-1678842;R-HSA-1176059;R-HSA-1169406
R-HSA-1834941	STING mediated induction of host immune responses	3	16	0.00140969	0.00659581	0.131916	8	19	0.00156263	9606	Homo sapiens	P49959;P19474;P42226	P49959;P19474;P42226	R-HSA-1834939;R-HSA-3249379;R-HSA-3249378;R-HSA-3134822;R-HSA-3249371;R-HSA-3249370;R-HSA-3249372;R-HSA-3249390
R-HSA-168253	Host Interactions with Influenza Factors	5	50	0.00440529	0.00688472	0.137694	1	8	0.000657949	9606	Homo sapiens	P52948;Q92621;Q8N1F7	P52948-3;P52948-4;Q92621;Q8N1F7;P52948-5	R-HSA-1176059
R-HSA-4570464	SUMOylation of RNA binding proteins	5	51	0.00449339	0.00746086	0.141756	1	4	0.000328974	9606	Homo sapiens	P52948;Q92621;Q8N1F7	P52948-3;P52948-4;Q92621;Q8N1F7;P52948-5	R-HSA-4570493
R-HSA-168325	Viral Messenger RNA Synthesis	5	52	0.0045815	0.00806978	0.153326	2	5	0.000411218	9606	Homo sapiens	P52948;Q92621;Q8N1F7	P52948-3;P52948-4;Q92621;Q8N1F7;P52948-5	R-HSA-192627;R-HSA-192925
R-HSA-6811436	COPI-independent Golgi-to-ER retrograde traffic	5	53	0.0046696	0.00871237	0.155605	4	7	0.000575705	9606	Homo sapiens	O75935;Q9Y6G9;Q9H2M9;O14576;Q9BQE3	O75935;Q9Y6G9;Q9H2M9;O14576;Q9BQE3	R-HSA-8849350;R-HSA-8849353;R-HSA-8850041;R-HSA-8850040
R-HSA-1614517	Sulfide oxidation to sulfate	2	6	0.000528634	0.00897905	0.155605	2	6	0.000493462	9606	Homo sapiens	Q16762;P51687	Q16762;P51687	R-HSA-1614618;R-HSA-1614544
R-HSA-3371453	Regulation of HSF1-mediated heat shock response	6	75	0.00660793	0.00906061	0.155605	2	14	0.00115141	9606	Homo sapiens	P52948;Q92621;Q92598;Q8N1F7	P52948-3;P52948-4;Q92621;Q92598;Q8N1F7;P52948-5	R-HSA-5252041;R-HSA-5252079
R-HSA-68877	Mitotic Prometaphase	11	203	0.0178855	0.00915325	0.155605	14	20	0.00164487	9606	Homo sapiens	O75935;Q9Y6G9;P52948;O75122;Q9NTI5;O14576;Q14738;P19784;Q14683;Q29RF7;Q9BQE3	O75935;Q9Y6G9;O75122;Q9NTI5;O14576;Q14738;P19784;P52948-5;Q14683;Q29RF7;Q9BQE3	R-HSA-2468293;R-HSA-9648114;R-HSA-9648017;R-HSA-375302;R-HSA-2545253;R-HSA-1638803;R-HSA-2466068;R-HSA-2484822;R-HSA-2467794;R-HSA-380316;R-HSA-380508;R-HSA-2468287;R-HSA-2529020;R-HSA-1638821
R-HSA-77595	Processing of Intronless Pre-mRNAs	3	19	0.00167401	0.0104948	0.1685	5	5	0.000411218	9606	Homo sapiens	P33240;Q09161;Q9UKF6	P33240;Q09161;Q9UKF6	R-HSA-77589;R-HSA-77591;R-HSA-77590;R-HSA-77593;R-HSA-77592
R-HSA-70171	Glycolysis	6	78	0.00687225	0.0108283	0.1685	2	24	0.00197385	9606	Homo sapiens	P52948;Q92621;Q8N1F7;Q14738	P52948-3;P52948-4;Q92621;Q8N1F7;Q14738;P52948-5	R-HSA-163750;R-HSA-170796
R-HSA-1227986	Signaling by ERBB2	5	56	0.00493392	0.0108508	0.1685	10	46	0.00378321	9606	Homo sapiens	Q05209;O60610;P19174;Q13480;P12931	Q05209;O60610;P19174;Q13480;P12931	R-HSA-1306963;R-HSA-1251922;R-HSA-1306965;R-HSA-6785648;R-HSA-1963578;R-HSA-8934465;R-HSA-8863804;R-HSA-1251944;R-HSA-1306957;R-HSA-1963586
R-HSA-6807878	COPI-mediated anterograde transport	7	102	0.00898678	0.0109829	0.1685	6	12	0.000986923	9606	Homo sapiens	O75935;O15020;Q9Y6G9;Q14789;O14576;Q9BQE3;Q8N6H7	O75935;O15020;Q9Y6G9;Q14789;O14576;Q9BQE3;Q8N6H7	R-HSA-6807877;R-HSA-6809011;R-HSA-6807875;R-HSA-6809010;R-HSA-6809006;R-HSA-6809003
R-HSA-3371497	HSP90 chaperone cycle for steroid hormone receptors (SHR)	5	57	0.00502203	0.0116367	0.1685	4	12	0.000986923	9606	Homo sapiens	O75935;Q9Y6G9;O14576;Q13451;Q9BQE3	O75935;Q9Y6G9;O14576;Q13451;Q9BQE3	R-HSA-5618080;R-HSA-5618098;R-HSA-5618073;R-HSA-5618105
R-HSA-199977	ER to Golgi Anterograde Transport	9	155	0.0136564	0.0117172	0.1685	11	39	0.0032075	9606	Homo sapiens	O75935;O15020;Q9Y6G9;Q14789;O14576;O43617;Q9UPN7;Q9BQE3;Q8N6H7	O75935;O15020;Q9Y6G9;Q14789;O14576;O43617;Q9UPN7;Q9BQE3;Q8N6H7	R-HSA-5694439;R-HSA-6807877;R-HSA-5694421;R-HSA-6809011;R-HSA-6807875;R-HSA-5694418;R-HSA-6809010;R-HSA-6809006;R-HSA-6809003;R-HSA-5694441;R-HSA-5694409
R-HSA-9603798	Class I peroxisomal membrane protein import	3	20	0.00176211	0.0120344	0.1685	3	6	0.000493462	9606	Homo sapiens	P28288;Q8TB36;O96011	P28288;Q8TB36;O96011	R-HSA-9603784;R-HSA-9603775;R-HSA-9603804
R-HSA-9619229	Activation of RAC1 downstream of NMDARs	2	7	0.00061674	0.0120357	0.1685	2	6	0.000493462	9606	Homo sapiens	Q9Y2X7;Q14155	Q9Y2X7;Q14155-1	R-HSA-9619783;R-HSA-9619803
R-HSA-5578749	Transcriptional regulation by small RNAs	6	80	0.00704846	0.0121345	0.169883	5	5	0.000411218	9606	Homo sapiens	Q9UKV8;P52948;Q92621;Q8N1F7	P52948-3;P52948-4;Q9UKV8;Q92621;Q8N1F7;P52948-5	R-HSA-5578965;R-HSA-5578742;R-HSA-5578966;R-HSA-5578744;R-HSA-5578712
R-HSA-3108214	SUMOylation of DNA damage response and repair proteins	6	81	0.00713656	0.0128275	0.179586	5	24	0.00197385	9606	Homo sapiens	P52948;Q92621;Q8N1F7;Q14683	P52948-3;P52948-4;Q92621;Q8N1F7;P52948-5;Q14683	R-HSA-3000348;R-HSA-3000399;R-HSA-5228508;R-HSA-3000411;R-HSA-3108212
R-HSA-9008059	Interleukin-37 signaling	3	21	0.00185022	0.0136968	0.191756	1	14	0.00115141	9606	Homo sapiens	Q05209;Q9H3S7;Q12923	Q05209;Q9H3S7;Q12923	R-HSA-9008894
R-HSA-165159	mTOR signalling	4	40	0.00352423	0.0151945	0.197529	19	28	0.00230282	9606	Homo sapiens	P35813;Q9H9S4;Q9UHA4;Q13131	P35813;Q9H9S4;Q9UHA4;Q13131	R-HSA-5653974;R-HSA-8952716;R-HSA-447074;R-HSA-5653968;R-HSA-5653936;R-HSA-200421;R-HSA-377186;R-HSA-380930;R-HSA-5672828;R-HSA-380942;R-HSA-5672824;R-HSA-380949;R-HSA-165680;R-HSA-165718;R-HSA-380979;R-HSA-380927;R-HSA-5672843;R-HSA-165692;R-HSA-8952726
R-HSA-68886	M Phase	16	372	0.0327753	0.0154267	0.200547	24	70	0.00575705	9606	Homo sapiens	O75935;O75122;Q8N1F7;Q14738;P19784;Q8NC56;Q9Y6G9;P52948;Q92621;Q9NTI5;O14576;Q14683;Q29RF7;Q9BQE3	O75935;P52948-3;P52948-4;O75122;Q8N1F7;Q14738;P19784;P52948-5;Q8NC56;Q9Y6G9;Q92621;Q9NTI5;O14576;Q14683;Q29RF7;Q9BQE3	R-HSA-2468293;R-HSA-9648114;R-HSA-9648017;R-HSA-375302;R-HSA-2545253;R-HSA-2467809;R-HSA-5229194;R-HSA-2467811;R-HSA-2993898;R-HSA-1638803;R-HSA-2468040;R-HSA-2990880;R-HSA-2990882;R-HSA-2466068;R-HSA-2470935;R-HSA-2484822;R-HSA-2545203;R-HSA-2467794;R-HSA-380316;R-HSA-380508;R-HSA-2468287;R-HSA-2529020;R-HSA-1638821;R-HSA-2995376
R-HSA-4551638	SUMOylation of chromatin organization proteins	5	62	0.00546256	0.0161493	0.20994	2	15	0.00123365	9606	Homo sapiens	P52948;Q92621;Q8N1F7	P52948-3;P52948-4;Q92621;Q8N1F7;P52948-5	R-HSA-4615987;R-HSA-4615872
R-HSA-162587	HIV Life Cycle	9	165	0.0145374	0.0168831	0.21948	24	114	0.00937577	9606	Homo sapiens	Q09161;P52948;P30419;Q92621;Q8N1F7;O75475;Q9NP79	P52948-3;P52948-4;Q09161;P30419;Q92621;Q8N1F7;O75475;Q9NP79;P52948-5	R-HSA-164514;R-HSA-162914;R-HSA-8951690;R-HSA-167072;R-HSA-175174;R-HSA-175108;R-HSA-164522;R-HSA-167147;R-HSA-167083;R-HSA-3159227;R-HSA-167087;R-HSA-167084;R-HSA-164845;R-HSA-175117;R-HSA-167085;R-HSA-175250;R-HSA-3159232;R-HSA-165043;R-HSA-167089;R-HSA-167478;R-HSA-165047;R-HSA-167191;R-HSA-173115;R-HSA-162590
R-HSA-72306	tRNA processing	7	113	0.00995595	0.0181925	0.230388	3	54	0.00444115	9606	Homo sapiens	O43592;P33240;P52948;Q92621;Q8N1F7	P52948-3;P52948-4;O43592;P33240;Q92621;Q8N1F7;P52948-5	R-HSA-6785478;R-HSA-5696813;R-HSA-6783483
R-HSA-5663220	RHO GTPases Activate Formins	8	141	0.0124229	0.019199	0.230388	7	27	0.00222058	9606	Homo sapiens	O60610;Q9Y6G9;P52948;O75122;P12931;O14576;Q14738;Q9BQE3	O60610;Q9Y6G9;P12931-1;O75122;O14576;Q14738;P52948-5;Q9BQE3	R-HSA-5666070;R-HSA-5665989;R-HSA-5666160;R-HSA-5666129;R-HSA-5665982;R-HSA-5666104;R-HSA-5666169
R-HSA-68882	Mitotic Anaphase	10	202	0.0177974	0.0220804	0.254811	4	11	0.00090468	9606	Homo sapiens	Q9Y6G9;P52948;O75122;Q9NTI5;O14576;Q14738;Q14683;Q29RF7;Q9BQE3;Q8NC56	Q9Y6G9;O75122;Q9NTI5;O14576;Q14738;P52948-5;Q14683;Q29RF7;Q9BQE3;Q8NC56	R-HSA-2467809;R-HSA-2545203;R-HSA-2467811;R-HSA-2995376
R-HSA-72766	Translation	13	294	0.0259031	0.0226129	0.254811	40	99	0.00814212	9606	Homo sapiens	O15371;Q5JTZ9;Q9Y3B7;O60841;P62861;P61011;Q96RP9;P55010;P61009;Q14232;P67812;P61513;P43897	O15371;Q5JTZ9;Q9Y3B7;O60841;P62861;P61011;Q96RP9;P55010;P61009;Q14232;P67812;P61513;P43897	R-HSA-5389842;R-HSA-5419281;R-HSA-1799326;R-HSA-5389848;R-HSA-156808;R-HSA-5419264;R-HSA-72722;R-HSA-380177;R-HSA-5419271;R-HSA-156823;R-HSA-5419268;R-HSA-5419269;R-HSA-156826;R-HSA-5419273;R-HSA-157849;R-HSA-5419279;R-HSA-5389839;R-HSA-72671;R-HSA-72670;R-HSA-5419277;R-HSA-72673;R-HSA-72672;R-HSA-141671;R-HSA-72676;R-HSA-156907;R-HSA-72619;R-HSA-141673;R-HSA-72621;R-HSA-5419261;R-HSA-156915;R-HS…
R-HSA-2555396	Mitotic Metaphase and Anaphase	10	203	0.0178855	0.0227427	0.254811	4	12	0.000986923	9606	Homo sapiens	Q9Y6G9;P52948;O75122;Q9NTI5;O14576;Q14738;Q14683;Q29RF7;Q9BQE3;Q8NC56	Q9Y6G9;O75122;Q9NTI5;O14576;Q14738;P52948-5;Q14683;Q29RF7;Q9BQE3;Q8NC56	R-HSA-2467809;R-HSA-2545203;R-HSA-2467811;R-HSA-2995376
R-HSA-195258	RHO GTPase Effectors	13	295	0.0259912	0.0231614	0.254811	26	112	0.00921128	9606	Homo sapiens	Q15746;Q8WUW1;O75122;P12931;Q14738;Q9Y6G9;Q9NSK0;O60610;O60237;P52948;O14576;Q13464;Q9BQE3	Q15746;Q8WUW1;O75122;Q14738;P52948-5;Q9Y6G9;Q9NSK0;O60610;O60237;P12931-1;O14576;Q13464;Q9BQE3	R-HSA-5666070;R-HSA-2029469;R-HSA-2029466;R-HSA-5668947;R-HSA-5672083;R-HSA-2029465;R-HSA-5666129;R-HSA-419087;R-HSA-5671772;R-HSA-419083;R-HSA-5665989;R-HSA-2197690;R-HSA-5672329;R-HSA-445797;R-HSA-5668978;R-HSA-442592;R-HSA-5666160;R-HSA-419232;R-HSA-5665982;R-HSA-5668984;R-HSA-5666104;R-HSA-5666169;R-HSA-419049;R-HSA-2130194;R-HSA-5671919;R-HSA-419197
R-HSA-4687000	Defective MPDU1 causes MPDU1-CDG (CDG-1f)	1	1	8.81057e-05	0.0231646	0.254811	4	4	0.000328974	9606	Homo sapiens	O75352	O75352	R-HSA-9036025;R-HSA-4686998;R-HSA-9036021;R-HSA-9036020
R-HSA-5619111	Defective SLC20A2 causes idiopathic basal ganglia calcification 1 (IBGC1)	1	1	8.81057e-05	0.0231646	0.254811	1	1	8.22436e-05	9606	Homo sapiens	Q08357	Q08357	R-HSA-5625123
R-HSA-4549349	Defective ALG2 causes ALG2-CDG (CDG-1i)	1	1	8.81057e-05	0.0231646	0.254811	1	1	8.22436e-05	9606	Homo sapiens	Q9H553	Q9H553	R-HSA-4549368
R-HSA-5609978	Defective GALT can cause Galactosemia	1	1	8.81057e-05	0.0231646	0.254811	1	1	8.22436e-05	9606	Homo sapiens	P07902	P07902	R-HSA-5610038
R-HSA-8875656	MET receptor recycling	2	10	0.000881057	0.0234638	0.258102	2	2	0.000164487	9606	Homo sapiens	Q13480;P61018	Q13480;P61018	R-HSA-8875661;R-HSA-8875659
R-HSA-3371556	Cellular response to heat stress	6	95	0.00837004	0.0256172	0.279631	2	29	0.00238506	9606	Homo sapiens	P52948;Q92621;Q92598;Q8N1F7	P52948-3;P52948-4;Q92621;Q92598;Q8N1F7;P52948-5	R-HSA-5252041;R-HSA-5252079
R-HSA-9006115	Signaling by NTRK2 (TRKB)	3	27	0.00237885	0.0263036	0.279631	6	38	0.00312526	9606	Homo sapiens	P19174;Q13480;P12931	P19174;Q13480;P12931	R-HSA-9028505;R-HSA-9026894;R-HSA-9037040;R-HSA-9026579;R-HSA-9026531;R-HSA-9028519
R-HSA-8934903	Receptor Mediated Mitophagy	2	11	0.000969163	0.0279631	0.279631	2	7	0.000575705	9606	Homo sapiens	P12931;P19784	P12931-1;P19784	R-HSA-8948143;R-HSA-8948039
R-HSA-162599	Late Phase of HIV Life Cycle	8	152	0.0133921	0.0282711	0.282711	14	76	0.00625051	9606	Homo sapiens	Q09161;P52948;P30419;Q92621;Q8N1F7;Q9NP79	P52948-3;P52948-4;Q09161;P30419;Q92621;Q8N1F7;Q9NP79;P52948-5	R-HSA-162914;R-HSA-167072;R-HSA-167147;R-HSA-167083;R-HSA-3159227;R-HSA-167087;R-HSA-167084;R-HSA-167085;R-HSA-3159232;R-HSA-165043;R-HSA-167089;R-HSA-167478;R-HSA-165047;R-HSA-167191
R-HSA-75067	Processing of Capped Intronless Pre-mRNA	3	28	0.00246696	0.0288463	0.288463	10	10	0.000822436	9606	Homo sapiens	P33240;Q09161;Q9UKF6	P33240;Q09161;Q9UKF6	R-HSA-77585;R-HSA-77584;R-HSA-77586;R-HSA-77589;R-HSA-77591;R-HSA-77590;R-HSA-77593;R-HSA-77592;R-HSA-111437;R-HSA-111438
R-HSA-1483191	Synthesis of PC	3	28	0.00246696	0.0288463	0.288463	3	18	0.00148038	9606	Homo sapiens	Q8WWI5;P49585;P19784	Q8WWI5;P49585;P19784	R-HSA-444433;R-HSA-8873929;R-HSA-1483081
R-HSA-70326	Glucose metabolism	6	98	0.00863436	0.0291746	0.291746	2	49	0.00402994	9606	Homo sapiens	P52948;Q92621;Q8N1F7;Q14738	P52948-3;P52948-4;Q92621;Q8N1F7;Q14738;P52948-5	R-HSA-163750;R-HSA-170796
R-HSA-446203	Asparagine N-linked glycosylation	13	305	0.0268722	0.029204	0.29204	19	133	0.0109384	9606	Homo sapiens	O75935;O15020;Q14789;O95394;O75352;O43617;Q9H553;Q9UPN7;Q8N6H7;Q9Y6G9;Q8NFW8;O14576;Q9BQE3	O75935;O15020;Q14789;O95394;O75352;O43617;Q9H553;Q9UPN7;Q8N6H7;Q9Y6G9;Q8NFW8;O14576;Q9BQE3	R-HSA-446215;R-HSA-6807877;R-HSA-5694421;R-HSA-6807875;R-HSA-5694418;R-HSA-446208;R-HSA-4084982;R-HSA-6809006;R-HSA-446188;R-HSA-6809003;R-HSA-446216;R-HSA-446185;R-HSA-446198;R-HSA-449718;R-HSA-5694439;R-HSA-6809011;R-HSA-6809010;R-HSA-5694441;R-HSA-5694409
R-HSA-5655291	Signaling by FGFR4 in disease	2	12	0.00105727	0.0327775	0.295621	6	15	0.00123365	9606	Homo sapiens	P19174;Q13480	P19174;Q13480	R-HSA-5655252;R-HSA-5655235;R-HSA-5655248;R-HSA-5655313;R-HSA-5655341;R-HSA-5655336
R-HSA-210990	PECAM1 interactions	2	12	0.00105727	0.0327775	0.295621	2	7	0.000575705	9606	Homo sapiens	P19174;P12931	P19174;P12931-1	R-HSA-210291;R-HSA-210283
R-HSA-948021	Transport to the Golgi and subsequent modification	9	186	0.0163877	0.0328467	0.295621	11	59	0.00485237	9606	Homo sapiens	O75935;O15020;Q9Y6G9;Q14789;O14576;O43617;Q9UPN7;Q9BQE3;Q8N6H7	O75935;O15020;Q9Y6G9;Q14789;O14576;O43617;Q9UPN7;Q9BQE3;Q8N6H7	R-HSA-5694439;R-HSA-6807877;R-HSA-5694421;R-HSA-6809011;R-HSA-6807875;R-HSA-5694418;R-HSA-6809010;R-HSA-6809006;R-HSA-6809003;R-HSA-5694441;R-HSA-5694409
R-HSA-1227990	Signaling by ERBB2 in Cancer	3	30	0.00264317	0.0343077	0.3001	6	33	0.00271404	9606	Homo sapiens	Q05209;P19174;Q13480	Q05209;P19174;Q13480	R-HSA-9634391;R-HSA-9664918;R-HSA-9664933;R-HSA-9665034;R-HSA-9665032;R-HSA-9664940
R-HSA-75153	Apoptotic execution phase	4	52	0.0045815	0.0350473	0.3001	5	57	0.00468789	9606	Homo sapiens	Q9UDY2;Q9P289;Q13464;Q02539	Q9UDY2;Q9P289;Q13464;Q02539	R-HSA-211239;R-HSA-201611;R-HSA-351871;R-HSA-211247;R-HSA-350651
R-HSA-5619102	SLC transporter disorders	6	103	0.00907489	0.035798	0.3001	2	65	0.00534583	9606	Homo sapiens	P52948;Q92621;Q8N1F7;Q08357	P52948-3;P52948-4;Q92621;Q8N1F7;Q08357;P52948-5	R-HSA-5661474;R-HSA-5625123
R-HSA-9663891	Selective autophagy	5	77	0.00678414	0.0361961	0.3001	7	35	0.00287853	9606	Homo sapiens	Q9Y6G9;P12931;O14576;P19784;Q9BQE3	Q9Y6G9;P12931-1;O14576;P19784;Q9BQE3	R-HSA-9646679;R-HSA-9646390;R-HSA-8948143;R-HSA-9646383;R-HSA-9646685;R-HSA-9646348;R-HSA-8948039
R-HSA-69278	Cell Cycle, Mitotic	19	516	0.0454626	0.0362412	0.3001	55	326	0.0268114	9606	Homo sapiens	O75935;O75122;Q8N1F7;P12931;Q14738;P19784;P12004;Q8NC56;Q9Y6G9;O60237;P52948;Q92621;Q9NTI5;O14576;Q14683;Q29RF7;Q9BQE3	O75935;P52948-3;P52948-4;O75122;Q8N1F7;Q14738;P19784;P52948-5;P12004;Q8NC56;Q9Y6G9;P12931-1;Q92621;Q9NTI5;O60237-4;O14576;Q14683;Q29RF7;Q9BQE3	R-HSA-9648017;R-HSA-375302;R-HSA-380294;R-HSA-69127;R-HSA-8942607;R-HSA-8961665;R-HSA-1638803;R-HSA-380303;R-HSA-2990880;R-HSA-2990882;R-HSA-380311;R-HSA-2545203;R-HSA-69140;R-HSA-3002811;R-HSA-69142;R-HSA-380316;R-HSA-69144;R-HSA-2468287;R-HSA-2473151;R-HSA-8853405;R-HSA-2995376;R-HSA-69152;R-HSA-380455;R-HSA-8853419;R-HSA-2466068;R-HSA-2470935;R-HSA-1638821;R-HSA-8852280;R-HSA-2545253;R-HSA-246…
R-HSA-2467813	Separation of Sister Chromatids	9	190	0.0167401	0.0367838	0.3001	3	8	0.000657949	9606	Homo sapiens	Q9Y6G9;P52948;O75122;Q9NTI5;O14576;Q14738;Q14683;Q29RF7;Q9BQE3	Q9Y6G9;O75122;Q9NTI5;O14576;Q14738;P52948-5;Q14683;Q29RF7;Q9BQE3	R-HSA-2467809;R-HSA-2545203;R-HSA-2467811
R-HSA-917729	Endosomal Sorting Complex Required For Transport (ESCRT)	3	31	0.00273128	0.0372249	0.3001	4	4	0.000328974	9606	Homo sapiens	O75886;Q9NP79;Q86VN1	O75886;Q9NP79;Q86VN1	R-HSA-917693;R-HSA-917700;R-HSA-917730;R-HSA-917696
R-HSA-182971	EGFR downregulation	3	31	0.00273128	0.0372249	0.3001	11	22	0.00180936	9606	Homo sapiens	Q05209;O75886;Q14155	Q05209;O75886;Q14155	R-HSA-8867047;R-HSA-183072;R-HSA-8867044;R-HSA-183094;R-HSA-8867041;R-HSA-183002;R-HSA-182986;R-HSA-8864029;R-HSA-8951490;R-HSA-182990;R-HSA-183084
R-HSA-186763	Downstream signal transduction	3	31	0.00273128	0.0372249	0.3001	6	16	0.0013159	9606	Homo sapiens	P19174;P12931;P42226	P19174;P12931;P42226	R-HSA-1524182;R-HSA-186819;R-HSA-380780;R-HSA-380782;R-HSA-1524186;R-HSA-186765
R-HSA-1632852	Macroautophagy	7	132	0.01163	0.0375125	0.3001	19	74	0.00608603	9606	Homo sapiens	Q9Y6G9;P12931;O14576;P19784;Q9UHA4;Q13131;Q9BQE3	Q9Y6G9;P12931-1;O14576;P19784;Q9UHA4;Q13131;Q9BQE3	R-HSA-1632857;R-HSA-9646679;R-HSA-9646390;R-HSA-5672017;R-HSA-5672817;R-HSA-8948143;R-HSA-5675868;R-HSA-9646685;R-HSA-8948039;R-HSA-5679239;R-HSA-5679205;R-HSA-5675790;R-HSA-5665868;R-HSA-9646383;R-HSA-5672010;R-HSA-5672011;R-HSA-5673768;R-HSA-5672008;R-HSA-9646348
R-HSA-400511	Synthesis, secretion, and inactivation of Glucose-dependent Insulinotropic Polypeptide (GIP)	2	13	0.00114537	0.0378901	0.303121	1	7	0.000575705	9606	Homo sapiens	P61009;P67812	P61009;P67812	R-HSA-400496
R-HSA-418885	DCC mediated attractive signaling	2	14	0.00123348	0.0432848	0.346278	8	12	0.000986923	9606	Homo sapiens	O75962;P12931	O75962;P12931	R-HSA-373716;R-HSA-418868;R-HSA-418850;R-HSA-418865;R-HSA-374701;R-HSA-418874;R-HSA-418858;R-HSA-418856
R-HSA-1614558	Degradation of cysteine and homocysteine	2	14	0.00123348	0.0432848	0.346278	3	22	0.00180936	9606	Homo sapiens	Q16762;P51687	Q16762;P51687	R-HSA-1614618;R-HSA-9013198;R-HSA-1614544
R-HSA-8856688	Golgi-to-ER retrograde transport	7	137	0.0120705	0.0442386	0.353909	8	18	0.00148038	9606	Homo sapiens	O75935;Q9NSK0;Q9Y6G9;Q9H2M9;O14576;Q9BQE3;Q8N6H7	O75935;Q9NSK0;Q9Y6G9;Q9H2M9;O14576;Q9BQE3;Q8N6H7	R-HSA-8849350;R-HSA-6811426;R-HSA-6811423;R-HSA-6811418;R-HSA-8849353;R-HSA-6811417;R-HSA-8850041;R-HSA-8850040
R-HSA-194315	Signaling by Rho GTPases	16	426	0.037533	0.0449131	0.359305	28	117	0.0096225	9606	Homo sapiens	Q2M1Z3;O75962;Q15746;Q8WUW1;O75122;P12931;Q14738;Q9Y6G9;Q9NSK0;O60610;O60237;P52948;O14576;Q13464;Q14155;Q9BQE3	Q2M1Z3;O75962;Q15746;Q8WUW1;O75122;Q14738;P52948-5;Q9Y6G9;Q9NSK0;O60610;O60237;P12931-1;O14576;Q13464;Q14155;Q9BQE3	R-HSA-5666070;R-HSA-2029469;R-HSA-2029466;R-HSA-5668947;R-HSA-5672083;R-HSA-2029465;R-HSA-5666129;R-HSA-419087;R-HSA-5671772;R-HSA-419083;R-HSA-5665989;R-HSA-2197690;R-HSA-5672329;R-HSA-445797;R-HSA-194913;R-HSA-5668978;R-HSA-442592;R-HSA-5666160;R-HSA-419232;R-HSA-5665982;R-HSA-194922;R-HSA-5668984;R-HSA-5666104;R-HSA-5666169;R-HSA-419049;R-HSA-2130194;R-HSA-5671919;R-HSA-419197
R-HSA-72187	mRNA 3'-end processing	4	57	0.00502203	0.04632	0.37056	3	3	0.000246731	9606	Homo sapiens	P33240;Q09161;P26368;Q9UKF6	P33240;Q09161;P26368;Q9UKF6	R-HSA-8849157;R-HSA-72180;R-HSA-72185
R-HSA-211000	Gene Silencing by RNA	6	110	0.00969163	0.046585	0.37268	15	36	0.00296077	9606	Homo sapiens	Q9UKV8;P52948;Q92621;Q8N1F7	P52948-3;P52948-4;Q9UKV8;Q92621;Q8N1F7;P52948-5	R-HSA-5578965;R-HSA-9023912;R-HSA-2106625;R-HSA-5578742;R-HSA-5578966;R-HSA-426464;R-HSA-9023909;R-HSA-5578744;R-HSA-5578712;R-HSA-203862;R-HSA-210805;R-HSA-2106614;R-HSA-2106615;R-HSA-426520;R-HSA-426489
R-HSA-2132295	MHC class II antigen presentation	7	142	0.012511	0.0516978	0.384005	5	26	0.00213833	9606	Homo sapiens	O75935;O15020;Q9NSK0;Q9Y6G9;O14576;O43747;Q9BQE3	O75935;O15020;Q9NSK0;Q9Y6G9;O14576;O43747;Q9BQE3	R-HSA-2213248;R-HSA-2130641;R-HSA-8951498;R-HSA-2213236;R-HSA-2130619
R-HSA-186797	Signaling by PDGF	4	60	0.00528634	0.0539432	0.384005	7	28	0.00230282	9606	Homo sapiens	Q05209;P19174;P12931;P42226	Q05209;P19174;P12931;P42226	R-HSA-1524182;R-HSA-186819;R-HSA-8864036;R-HSA-380780;R-HSA-380782;R-HSA-1524186;R-HSA-186765
R-HSA-5637812	Signaling by EGFRvIII in Cancer	2	16	0.00140969	0.0548578	0.384005	6	18	0.00148038	9606	Homo sapiens	P19174;Q13480	P19174;Q13480	R-HSA-5637764;R-HSA-5637765;R-HSA-5637795;R-HSA-5637792;R-HSA-5637800;R-HSA-5637801
R-HSA-5637810	Constitutive Signaling by EGFRvIII	2	16	0.00140969	0.0548578	0.384005	6	18	0.00148038	9606	Homo sapiens	P19174;Q13480	P19174;Q13480	R-HSA-5637764;R-HSA-5637765;R-HSA-5637795;R-HSA-5637792;R-HSA-5637800;R-HSA-5637801
R-HSA-429958	mRNA decay by 3' to 5' exoribonuclease	2	16	0.00140969	0.0548578	0.384005	1	3	0.000246731	9606	Homo sapiens	Q6PGP7;Q15477	Q6PGP7;Q15477	R-HSA-430028
R-HSA-162909	Host Interactions of HIV factors	7	144	0.0126872	0.0548906	0.384234	10	54	0.00444115	9606	Homo sapiens	P52948;Q92621;Q8N1F7;O75475;O43747	P52948-3;P52948-4;Q92621;Q8N1F7;O75475;P52948-5;O43747	R-HSA-165043;R-HSA-180627;R-HSA-180710;R-HSA-180630;R-HSA-165047;R-HSA-182263;R-HSA-182279;R-HSA-180622;R-HSA-182286;R-HSA-180732
R-HSA-112314	Neurotransmitter receptors and postsynaptic signal transmission	9	208	0.018326	0.0584796	0.402537	24	107	0.00880007	9606	Homo sapiens	Q9H4G0;O14936;Q9Y2X7;P07196;P12931;Q13131;Q14155;Q9BQE3;P13861	Q9H4G0;O14936;Q9Y2X7;Q14155-1;P07196;P12931;Q13131;Q9BQE3;P13861	R-HSA-432164;R-HSA-9619542;R-HSA-9619478;R-HSA-432162;R-HSA-9611030;R-HSA-416320;R-HSA-9612085;R-HSA-8951727;R-HSA-9619515;R-HSA-9619803;R-HSA-442732;R-HSA-432172;R-HSA-9618750;R-HSA-9610879;R-HSA-442760;R-HSA-9610627;R-HSA-445367;R-HSA-438037;R-HSA-111925;R-HSA-9619783;R-HSA-9610408;R-HSA-9611368;R-HSA-9614185;R-HSA-9617326
R-HSA-9648025	EML4 and NUDC in mitotic spindle formation	6	117	0.0103084	0.0591958	0.402537	2	5	0.000411218	9606	Homo sapiens	Q9Y6G9;P52948;O75122;O14576;Q14738;Q9BQE3	Q9Y6G9;O75122;O14576;Q14738;P52948-5;Q9BQE3	R-HSA-9648114;R-HSA-9648017
R-HSA-9612973	Autophagy	7	147	0.0129515	0.0599063	0.402537	19	95	0.00781314	9606	Homo sapiens	Q9Y6G9;P12931;O14576;P19784;Q9UHA4;Q13131;Q9BQE3	Q9Y6G9;P12931-1;O14576;P19784;Q9UHA4;Q13131;Q9BQE3	R-HSA-1632857;R-HSA-9646679;R-HSA-9646390;R-HSA-5672017;R-HSA-5672817;R-HSA-8948143;R-HSA-5675868;R-HSA-9646685;R-HSA-8948039;R-HSA-5679239;R-HSA-5679205;R-HSA-5675790;R-HSA-5665868;R-HSA-9646383;R-HSA-5672010;R-HSA-5672011;R-HSA-5673768;R-HSA-5672008;R-HSA-9646348
R-HSA-180292	GAB1 signalosome	2	17	0.0014978	0.0610065	0.402537	11	11	0.00090468	9606	Homo sapiens	Q13480;P12931	Q13480;P12931	R-HSA-177923;R-HSA-177939;R-HSA-177920;R-HSA-177926;R-HSA-177927;R-HSA-177924;R-HSA-177941;R-HSA-177930;R-HSA-179467;R-HSA-177944;R-HSA-177935
R-HSA-8934593	Regulation of RUNX1 Expression and Activity	2	17	0.0014978	0.0610065	0.402537	8	19	0.00156263	9606	Homo sapiens	Q9UKV8;P12931	Q9UKV8;P12931	R-HSA-8935864;R-HSA-8935785;R-HSA-8939129;R-HSA-8935930;R-HSA-8936058;R-HSA-8937728;R-HSA-8937682;R-HSA-8936068
R-HSA-3781860	Diseases associated with N-glycosylation of proteins	2	17	0.0014978	0.0610065	0.402537	5	23	0.0018916	9606	Homo sapiens	O75352;Q9H553	O75352;Q9H553	R-HSA-9036025;R-HSA-4686998;R-HSA-9036021;R-HSA-9036020;R-HSA-4549368
R-HSA-111465	Apoptotic cleavage of cellular proteins	3	38	0.00334802	0.0610105	0.402537	3	38	0.00312526	9606	Homo sapiens	Q9UDY2;Q9P289;Q13464	Q9UDY2;Q9P289;Q13464	R-HSA-201611;R-HSA-351871;R-HSA-350651
R-HSA-68875	Mitotic Prophase	6	119	0.0104846	0.0631389	0.402537	4	34	0.00279628	9606	Homo sapiens	P52948;Q92621;Q8N1F7;Q8NC56	P52948-3;P52948-4;Q92621;Q8N1F7;P52948-5;Q8NC56	R-HSA-5229194;R-HSA-2993898;R-HSA-2990880;R-HSA-2990882
R-HSA-390471	Association of TriC/CCT with target proteins during biosynthesis	3	39	0.00343612	0.0648699	0.402537	1	2	0.000164487	9606	Homo sapiens	P51784;Q9Y2T2;Q15477	P51784;Q9Y2T2;Q15477	R-HSA-390470
R-HSA-72613	Eukaryotic Translation Initiation	6	120	0.0105727	0.0651672	0.402537	14	21	0.00172712	9606	Homo sapiens	O15371;O60841;P62861;P55010;Q14232;P61513	O15371;O60841;P62861;P55010;Q14232;P61513	R-HSA-72673;R-HSA-72672;R-HSA-72676;R-HSA-72619;R-HSA-156808;R-HSA-72621;R-HSA-72691;R-HSA-72722;R-HSA-156823;R-HSA-72697;R-HSA-156826;R-HSA-157849;R-HSA-72671;R-HSA-72670
R-HSA-72737	Cap-dependent Translation Initiation	6	120	0.0105727	0.0651672	0.402537	12	18	0.00148038	9606	Homo sapiens	O15371;O60841;P62861;P55010;Q14232;P61513	O15371;O60841;P62861;P55010;Q14232;P61513	R-HSA-72673;R-HSA-72672;R-HSA-72691;R-HSA-72722;R-HSA-72676;R-HSA-72697;R-HSA-72619;R-HSA-156808;R-HSA-157849;R-HSA-72621;R-HSA-72671;R-HSA-72670
R-HSA-168273	Influenza Viral RNA Transcription and Replication	7	151	0.013304	0.0670195	0.402537	4	13	0.00106917	9606	Homo sapiens	P62861;P52948;Q92621;Q8N1F7;P61513	P52948-3;P52948-4;P62861;Q92621;Q8N1F7;P52948-5;P61513	R-HSA-192627;R-HSA-192704;R-HSA-192841;R-HSA-192925
R-HSA-2682334	EPH-Ephrin signaling	5	92	0.00810573	0.0670535	0.402537	49	56	0.00460564	9606	Homo sapiens	Q9Y2X7;P12931;Q13464;P98172;Q14155	Q9Y2X7;P12931-1;Q13464;P98172;Q14155	R-HSA-3928633;R-HSA-3928632;R-HSA-3928639;R-HSA-3928627;R-HSA-3928625;R-HSA-3928624;R-HSA-3928631;R-HSA-3928628;R-HSA-3928617;R-HSA-3928616;R-HSA-3928623;R-HSA-3928610;R-HSA-3928615;R-HSA-3928614;R-HSA-3928612;R-HSA-3928602;R-HSA-3928601;R-HSA-3928600;R-HSA-3928607;R-HSA-4093339;R-HSA-4093336;R-HSA-3928604;R-HSA-3928595;R-HSA-3928594;R-HSA-4093332;R-HSA-3928592;R-HSA-4093330;R-HSA-4093331;R-HSA-3…
R-HSA-6804114	TP53 Regulates Transcription of Genes Involved in G2 Cell Cycle Arrest	2	18	0.0015859	0.0673776	0.402537	3	11	0.00090468	9606	Homo sapiens	Q86X55;P12004	Q86X55;P12004	R-HSA-3215152;R-HSA-6791109;R-HSA-3215144
R-HSA-196757	Metabolism of folate and pterines	2	18	0.0015859	0.0673776	0.402537	3	28	0.00230282	9606	Homo sapiens	Q3SY69;P34896	Q3SY69;P34896	R-HSA-6808487;R-HSA-200651;R-HSA-200735
R-HSA-3249367	STAT6-mediated induction of chemokines	1	3	0.000264317	0.0679023	0.402537	6	6	0.000493462	9606	Homo sapiens	P42226	P42226	R-HSA-3249379;R-HSA-3249378;R-HSA-3249371;R-HSA-3249370;R-HSA-3249372;R-HSA-3249390
R-HSA-9034793	Activated NTRK3 signals through PLCG1	1	3	0.000264317	0.0679023	0.402537	3	3	0.000246731	9606	Homo sapiens	P19174	P19174	R-HSA-9034796;R-HSA-9034814;R-HSA-9034855
R-HSA-167021	PLC-gamma1 signalling	1	3	0.000264317	0.0679023	0.402537	3	3	0.000246731	9606	Homo sapiens	P19174	P19174	R-HSA-167683;R-HSA-167684;R-HSA-167674
R-HSA-191650	Regulation of gap junction activity	1	3	0.000264317	0.0679023	0.402537	3	4	0.000328974	9606	Homo sapiens	P12931	P12931-2	R-HSA-191654;R-HSA-191636;R-HSA-191656
R-HSA-500753	Pyrimidine biosynthesis	1	3	0.000264317	0.0679023	0.402537	2	6	0.000493462	9606	Homo sapiens	P11172	P11172	R-HSA-73564;R-HSA-73567
R-HSA-70688	Proline catabolism	1	3	0.000264317	0.0679023	0.402537	1	3	0.000246731	9606	Homo sapiens	O43272	O43272	R-HSA-70670
R-HSA-422475	Axon guidance	19	558	0.049163	0.0679137	0.402537	91	296	0.0243441	9606	Homo sapiens	O15020;Q9Y2X7;Q09161;P19174;O75962;O75122;P12931;P19784;A0MZ66;P13861;P62861;Q13480;Q14194;Q13464;P98172;Q14155;P61513;Q9BQE3	O15020;Q9Y2X7;Q09161;P19174;O75962;O75122;P12931;P19784;A0MZ66;P13861;P62861;P12931-1;Q13480;Q14194;Q13464;P98172;Q14155;P61513;Q9BQE3	R-HSA-3928633;R-HSA-3928632;R-HSA-3928639;R-HSA-3928627;R-HSA-445071;R-HSA-8853774;R-HSA-419087;R-HSA-3928625;R-HSA-3928624;R-HSA-3928631;R-HSA-3928628;R-HSA-3928617;R-HSA-445077;R-HSA-593690;R-HSA-3928616;R-HSA-3928623;R-HSA-3928610;R-HSA-445084;R-HSA-3928615;R-HSA-3928614;R-HSA-3928612;R-HSA-9011241;R-HSA-3928602;R-HSA-3928601;R-HSA-3928600;R-HSA-3928607;R-HSA-418850;R-HSA-4093339;R-HSA-4093336…
R-HSA-162906	HIV Infection	10	248	0.0218502	0.0694062	0.402537	32	157	0.0129122	9606	Homo sapiens	Q09161;P52948;P30419;Q92621;Q8N1F7;O75475;Q9NP79;O43747	P52948-3;P52948-4;Q09161;P30419;Q92621;Q8N1F7;O75475;Q9NP79;P52948-5;O43747	R-HSA-8951690;R-HSA-175174;R-HSA-182279;R-HSA-175108;R-HSA-3159227;R-HSA-180622;R-HSA-182286;R-HSA-175117;R-HSA-175250;R-HSA-180627;R-HSA-180630;R-HSA-167191;R-HSA-162590;R-HSA-164514;R-HSA-162914;R-HSA-167072;R-HSA-180710;R-HSA-164522;R-HSA-167147;R-HSA-167083;R-HSA-167087;R-HSA-167084;R-HSA-164845;R-HSA-167085;R-HSA-3159232;R-HSA-165043;R-HSA-167089;R-HSA-167478;R-HSA-165047;R-HSA-182263;R-HSA-…
R-HSA-73856	RNA Polymerase II Transcription Termination	4	66	0.00581498	0.0710938	0.402537	4	4	0.000328974	9606	Homo sapiens	P33240;Q09161;P26368;Q9UKF6	P33240;Q09161;P26368;Q9UKF6	R-HSA-77586;R-HSA-72180;R-HSA-77592;R-HSA-111437
R-HSA-141444	Amplification of signal from unattached kinetochores via a MAD2 inhibitory signal	5	94	0.00828194	0.0720098	0.402537	4	4	0.000328974	9606	Homo sapiens	Q9Y6G9;P52948;O75122;O14576;Q14738	Q9Y6G9;O75122;O14576;Q14738;P52948-5	R-HSA-141409;R-HSA-141431;R-HSA-141422;R-HSA-141439
R-HSA-141424	Amplification of signal from the kinetochores	5	94	0.00828194	0.0720098	0.402537	4	4	0.000328974	9606	Homo sapiens	Q9Y6G9;P52948;O75122;O14576;Q14738	Q9Y6G9;O75122;O14576;Q14738;P52948-5	R-HSA-141409;R-HSA-141431;R-HSA-141422;R-HSA-141439
R-HSA-199991	Membrane Trafficking	21	635	0.0559471	0.0722565	0.402537	67	218	0.0179291	9606	Homo sapiens	O75935;O15020;Q9H2M9;P52594;Q14789;O75886;Q9UID3;P12931;Q96KP1;Q9NP79;Q86VN1;O43617;O43747;Q9UPN7;Q8N6H7;Q9Y6G9;Q9NSK0;O14576;Q13098;Q15276;Q9BQE3	O75935;O15020;Q9H2M9;P52594;Q14789;O75886;Q9UID3;Q96KP1;Q9NP79;Q86VN1;O43617;O43747;Q9UPN7;Q8N6H7;Q9Y6G9;Q9NSK0;P12931-2;O14576;Q13098;Q15276;Q9BQE3	R-HSA-8868230;R-HSA-5694421;R-HSA-5694418;R-HSA-8868236;R-HSA-191636;R-HSA-2316347;R-HSA-8871194;R-HSA-8871193;R-HSA-190877;R-HSA-5694409;R-HSA-6807877;R-HSA-6807875;R-HSA-191654;R-HSA-8877475;R-HSA-6814671;R-HSA-8877998;R-HSA-191656;R-HSA-8867756;R-HSA-8868651;R-HSA-8867754;R-HSA-8868648;R-HSA-5694439;R-HSA-8868661;R-HSA-8868660;R-HSA-917693;R-HSA-8868659;R-HSA-8868658;R-HSA-6814674;R-HSA-432688…
R-HSA-8853659	RET signaling	3	41	0.00361233	0.0729159	0.402537	6	24	0.00197385	9606	Homo sapiens	P19174;Q13480;P12931	P19174;P12931-1;Q13480	R-HSA-8855508;R-HSA-8855747;R-HSA-8854897;R-HSA-8853774;R-HSA-8853755;R-HSA-8854905
R-HSA-5627117	RHO GTPases Activate ROCKs	2	19	0.00167401	0.0739578	0.402537	5	6	0.000493462	9606	Homo sapiens	O60237;Q13464	O60237;Q13464	R-HSA-419232;R-HSA-419087;R-HSA-419197;R-HSA-419083;R-HSA-419049
R-HSA-9034015	Signaling by NTRK3 (TRKC)	2	19	0.00167401	0.0739578	0.402537	7	19	0.00156263	9606	Homo sapiens	P19174;P12931	P19174;P12931	R-HSA-9034796;R-HSA-9034814;R-HSA-9603445;R-HSA-9603419;R-HSA-9034855;R-HSA-9603420;R-HSA-9603437
R-HSA-70895	Branched-chain amino acid catabolism	2	19	0.00167401	0.0739578	0.402537	3	20	0.00164487	9606	Homo sapiens	Q96RQ3;Q13825	Q96RQ3;Q13825	R-HSA-70785;R-HSA-508308;R-HSA-70773
R-HSA-8953854	Metabolism of RNA	22	675	0.0594714	0.075406	0.402537	58	187	0.0153796	9606	Homo sapiens	O43592;O75934;Q09161;O75533;Q15427;Q8N1F7;Q86XP3;Q9UKF6;Q7L014;P62861;Q9BWJ5;P33240;Q6PGP7;P52948;Q8WWY3;Q92621;Q15477;P26368;P61513;O94906	P52948-3;P52948-4;O43592;O75934;Q09161;O75533;Q15427;Q8N1F7;Q86XP3;Q9UKF6;P52948-5;Q7L014;P62861;Q9BWJ5;P33240;Q6PGP7;Q8WWY3;Q92621;Q15477;P26368;P61513;O94906	R-HSA-8849157;R-HSA-77585;R-HSA-77584;R-HSA-77587;R-HSA-158481;R-HSA-77586;R-HSA-77589;R-HSA-77591;R-HSA-158484;R-HSA-77590;R-HSA-77593;R-HSA-77592;R-HSA-77594;R-HSA-6783483;R-HSA-72095;R-HSA-927889;R-HSA-6785478;R-HSA-927789;R-HSA-72231;R-HSA-72103;R-HSA-77095;R-HSA-77094;R-HSA-72107;R-HSA-72124;R-HSA-72127;R-HSA-72130;R-HSA-159046;R-HSA-75079;R-HSA-75081;R-HSA-159050;R-HSA-75080;R-HSA-72139;R-H…
R-HSA-3928662	EPHB-mediated forward signaling	3	42	0.00370044	0.0770981	0.402537	22	26	0.00213833	9606	Homo sapiens	P12931;Q13464;P98172	P12931-1;Q13464;P98172	R-HSA-3928601;R-HSA-3928600;R-HSA-3928632;R-HSA-4093339;R-HSA-4093336;R-HSA-3928595;R-HSA-3928627;R-HSA-4093332;R-HSA-3928592;R-HSA-4093330;R-HSA-4093331;R-HSA-3928598;R-HSA-3928617;R-HSA-3928623;R-HSA-3928588;R-HSA-3928610;R-HSA-3928577;R-HSA-3928576;R-HSA-3928583;R-HSA-3928645;R-HSA-3928644;R-HSA-3928612
R-HSA-390466	Chaperonin-mediated protein folding	5	96	0.00845815	0.0771617	0.402537	6	19	0.00156263	9606	Homo sapiens	P51784;Q9Y2T2;P19784;Q15477;Q9BQE3	P51784;Q9Y2T2;P19784;Q15477;Q9BQE3	R-HSA-390470;R-HSA-389970;R-HSA-389954;R-HSA-389980;R-HSA-389961;R-HSA-6814409
R-HSA-5218921	VEGFR2 mediated cell proliferation	2	20	0.00176211	0.080734	0.402537	4	12	0.000986923	9606	Homo sapiens	P19174;P12931	P19174;P12931-1	R-HSA-167686;R-HSA-4420202;R-HSA-4420121;R-HSA-4420153
R-HSA-1236382	Constitutive Signaling by Ligand-Responsive EGFR Cancer Variants	2	20	0.00176211	0.080734	0.402537	6	23	0.0018916	9606	Homo sapiens	P19174;Q13480	P19174;Q13480	R-HSA-1247842;R-HSA-1247841;R-HSA-1226016;R-HSA-1247844;R-HSA-1226014;R-HSA-1226012
R-HSA-5637815	Signaling by Ligand-Responsive EGFR Variants in Cancer	2	20	0.00176211	0.080734	0.402537	6	23	0.0018916	9606	Homo sapiens	P19174;Q13480	P19174;Q13480	R-HSA-1247842;R-HSA-1247841;R-HSA-1226016;R-HSA-1247844;R-HSA-1226014;R-HSA-1226012
R-HSA-381771	Synthesis, secretion, and inactivation of Glucagon-like Peptide-1 (GLP-1)	2	20	0.00176211	0.080734	0.402537	1	7	0.000575705	9606	Homo sapiens	P61009;P67812	P61009;P67812	R-HSA-400459
R-HSA-422085	Synthesis, secretion, and deacylation of Ghrelin	2	20	0.00176211	0.080734	0.402537	1	8	0.000657949	9606	Homo sapiens	P61009;P67812	P61009;P67812	R-HSA-422051
R-HSA-5654743	Signaling by FGFR4	3	43	0.00378855	0.0813834	0.402537	11	41	0.00337199	9606	Homo sapiens	P19174;Q13480;P12931	P19174;P12931-1;Q13480	R-HSA-5654662;R-HSA-5654151;R-HSA-5654163;R-HSA-5654659;R-HSA-177931;R-HSA-1295609;R-HSA-5654669;R-HSA-5654717;R-HSA-5654714;R-HSA-5654667;R-HSA-5654169
R-HSA-5654741	Signaling by FGFR3	3	43	0.00378855	0.0813834	0.402537	11	43	0.00353648	9606	Homo sapiens	P19174;Q13480;P12931	P19174;P12931-1;Q13480	R-HSA-5654148;R-HSA-5654709;R-HSA-5654643;R-HSA-5654224;R-HSA-5654640;R-HSA-5654641;R-HSA-5654705;R-HSA-5654222;R-HSA-177931;R-HSA-1295609;R-HSA-5654637
R-HSA-9609736	Assembly and cell surface presentation of NMDA receptors	3	43	0.00378855	0.0813834	0.402537	5	22	0.00180936	9606	Homo sapiens	O14936;P07196;Q9BQE3	O14936;P07196;Q9BQE3	R-HSA-9610627;R-HSA-9611030;R-HSA-9610408;R-HSA-9611368;R-HSA-9610879
R-HSA-168255	Influenza Life Cycle	7	160	0.0140969	0.0848103	0.402537	6	50	0.00411218	9606	Homo sapiens	P62861;P52948;Q92621;Q8N1F7;P61513	P52948-3;P52948-4;P62861;Q92621;Q8N1F7;P52948-5;P61513	R-HSA-192627;R-HSA-168880;R-HSA-192704;R-HSA-168337;R-HSA-192841;R-HSA-192925
R-HSA-9646399	Aggrephagy	3	44	0.00387665	0.0857696	0.402537	5	15	0.00123365	9606	Homo sapiens	Q9Y6G9;O14576;Q9BQE3	Q9Y6G9;O14576;Q9BQE3	R-HSA-9646679;R-HSA-9646390;R-HSA-9646383;R-HSA-9646685;R-HSA-9646348
R-HSA-389513	CTLA4 inhibitory signaling	2	21	0.00185022	0.0876937	0.402537	5	5	0.000411218	9606	Homo sapiens	P12931;Q14738	P12931-1;Q14738	R-HSA-388833;R-HSA-388829;R-HSA-389532;R-HSA-390329;R-HSA-388809
R-HSA-5627123	RHO GTPases activate PAKs	2	21	0.00185022	0.0876937	0.402537	5	15	0.00123365	9606	Homo sapiens	O60237;Q15746	O60237;Q15746	R-HSA-445797;R-HSA-5668978;R-HSA-5668947;R-HSA-419232;R-HSA-5668984
R-HSA-9026527	Activated NTRK2 signals through PLCG1	1	4	0.000352423	0.0894997	0.402537	3	3	0.000246731	9606	Homo sapiens	P19174	P19174	R-HSA-9026894;R-HSA-9026579;R-HSA-9026531
R-HSA-1251932	PLCG1 events in ERBB2 signaling	1	4	0.000352423	0.0894997	0.402537	2	2	0.000164487	9606	Homo sapiens	P19174	P19174	R-HSA-1251922;R-HSA-1251944
R-HSA-75108	Activation, myristolyation of BID and translocation to mitochondria	1	4	0.000352423	0.0894997	0.402537	1	4	0.000328974	9606	Homo sapiens	P30419	P30419	R-HSA-141367
R-HSA-71262	Carnitine synthesis	1	4	0.000352423	0.0894997	0.402537	1	4	0.000328974	9606	Homo sapiens	P34896	P34896	R-HSA-71249
R-HSA-391251	Protein folding	5	102	0.00898678	0.0937721	0.402537	12	28	0.00230282	9606	Homo sapiens	P51784;Q9Y2T2;P19784;Q15477;Q9BQE3	P51784;Q9Y2T2;P19784;Q15477;Q9BQE3	R-HSA-389972;R-HSA-390470;R-HSA-389974;R-HSA-389970;R-HSA-389954;R-HSA-389980;R-HSA-389964;R-HSA-389961;R-HSA-389976;R-HSA-389963;R-HSA-6814409;R-HSA-389978
R-HSA-1640170	Cell Cycle	20	623	0.0548899	0.0975367	0.402537	81	414	0.0340489	9606	Homo sapiens	O75935;O75122;Q8N1F7;P12931;Q14738;P19784;P12004;Q8NC56;Q9Y6G9;P49959;O60237;P52948;Q92621;Q9NTI5;O14576;Q14683;Q29RF7;Q9BQE3	O75935;P52948-3;P52948-4;O75122;Q8N1F7;Q14738;P19784;P52948-5;P12004;Q8NC56;Q9Y6G9;P49959;P12931-1;Q92621;Q9NTI5;O60237-4;O14576;Q14683;Q29RF7;Q9BQE3	R-HSA-9648017;R-HSA-69891;R-HSA-375302;R-HSA-380294;R-HSA-6799332;R-HSA-69127;R-HSA-8942607;R-HSA-912389;R-HSA-8961665;R-HSA-1638803;R-HSA-380303;R-HSA-2990880;R-HSA-2990882;R-HSA-380311;R-HSA-2545203;R-HSA-912408;R-HSA-69140;R-HSA-3002811;R-HSA-69142;R-HSA-380316;R-HSA-69144;R-HSA-2468287;R-HSA-2473151;R-HSA-8853405;R-HSA-2995376;R-HSA-69152;R-HSA-380455;R-HSA-8853419;R-HSA-2466068;R-HSA-2470935…
R-HSA-6802957	Oncogenic MAPK signaling	4	74	0.00651982	0.0977464	0.402537	25	34	0.00279628	9606	Homo sapiens	P21359;P12931;Q6WCQ1;P51114	P21359;P12931;Q6WCQ1;P51114	R-HSA-6802919;R-HSA-6802918;R-HSA-6802916;R-HSA-6802914;R-HSA-6803234;R-HSA-6803233;R-HSA-6802912;R-HSA-6802927;R-HSA-6802926;R-HSA-6802925;R-HSA-6802924;R-HSA-6802922;R-HSA-6802921;R-HSA-6802935;R-HSA-6802934;R-HSA-6802933;R-HSA-6802932;R-HSA-6802943;R-HSA-6802942;R-HSA-6802941;R-HSA-6802837;R-HSA-6802911;R-HSA-6802910;R-HSA-6803230;R-HSA-6803227
R-HSA-9609507	Protein localization	7	166	0.0146256	0.098037	0.402537	13	53	0.00435891	9606	Homo sapiens	P34913;P28288;Q13505;Q10713;Q8TB36;O43615;O96011	P34913;P28288;Q13505;Q10713;Q8TB36;O43615;O96011	R-HSA-1299475;R-HSA-1299478;R-HSA-1299476;R-HSA-1299482;R-HSA-1268025;R-HSA-1299480;R-HSA-1299487;R-HSA-9603775;R-HSA-9603804;R-HSA-9033233;R-HSA-9033235;R-HSA-9603784;R-HSA-9033236
R-HSA-8876384	Listeria monocytogenes entry into host cells	2	23	0.00202643	0.102116	0.402537	3	13	0.00106917	9606	Homo sapiens	O75886;P12931	O75886;P12931	R-HSA-8876262;R-HSA-8876948;R-HSA-112333
R-HSA-400508	Incretin synthesis, secretion, and inactivation	2	23	0.00202643	0.102116	0.402537	2	14	0.00115141	9606	Homo sapiens	P61009;P67812	P61009;P67812	R-HSA-400496;R-HSA-400459
R-HSA-8956321	Nucleotide salvage	2	23	0.00202643	0.102116	0.402537	2	21	0.00172712	9606	Homo sapiens	Q01433;Q08623	Q01433;Q08623	R-HSA-6788295;R-HSA-76590
R-HSA-166520	Signaling by NTRKs	5	106	0.00933921	0.105782	0.402537	19	127	0.0104449	9606	Homo sapiens	P19174;Q13480;P12931;Q14738	P19174;P12931-1;Q13480;P12931;Q14738	R-HSA-167683;R-HSA-171011;R-HSA-9034796;R-HSA-167684;R-HSA-9026894;R-HSA-9603445;R-HSA-9603419;R-HSA-9026531;R-HSA-170991;R-HSA-9034855;R-HSA-9603420;R-HSA-9028519;R-HSA-9028505;R-HSA-199959;R-HSA-9034814;R-HSA-167674;R-HSA-9037040;R-HSA-9026579;R-HSA-9603437
R-HSA-437239	Recycling pathway of L1	3	49	0.00431718	0.109128	0.402537	4	14	0.00115141	9606	Homo sapiens	P12931;A0MZ66;Q9BQE3	P12931-1;A0MZ66;Q9BQE3	R-HSA-445077;R-HSA-445071;R-HSA-445084;R-HSA-373736
R-HSA-5655253	Signaling by FGFR2 in disease	3	49	0.00431718	0.109128	0.402537	7	28	0.00230282	9606	Homo sapiens	Q09161;P19174;Q13480	Q09161;P19174;Q13480	R-HSA-5655301;R-HSA-5655343;R-HSA-8851710;R-HSA-5654748;R-HSA-5655245;R-HSA-5655323;R-HSA-5655320
R-HSA-180024	DARPP-32 events	2	24	0.00211454	0.109555	0.402537	3	12	0.000986923	9606	Homo sapiens	Q14738;P13861	Q14738;P13861	R-HSA-111925;R-HSA-8951727;R-HSA-201790
R-HSA-168254	Influenza Infection	7	171	0.0150661	0.109879	0.402537	7	58	0.00477013	9606	Homo sapiens	P62861;P52948;Q92621;Q8N1F7;P61513	P52948-3;P52948-4;P62861;Q92621;Q8N1F7;P52948-5;P61513	R-HSA-192627;R-HSA-168880;R-HSA-192704;R-HSA-168337;R-HSA-1176059;R-HSA-192841;R-HSA-192925
R-HSA-8865999	MET activates PTPN11	1	5	0.000440529	0.110598	0.402537	1	1	8.22436e-05	9606	Homo sapiens	Q13480	Q13480	R-HSA-8865994
R-HSA-427652	Sodium-coupled phosphate cotransporters	1	5	0.000440529	0.110598	0.402537	1	3	0.000246731	9606	Homo sapiens	Q08357	Q08357	R-HSA-427605
R-HSA-1483226	Synthesis of PI	1	5	0.000440529	0.110598	0.402537	1	3	0.000246731	9606	Homo sapiens	O14735	O14735	R-HSA-1482976
R-HSA-70370	Galactose catabolism	1	5	0.000440529	0.110598	0.402537	1	4	0.000328974	9606	Homo sapiens	P07902	P07902	R-HSA-70361
R-HSA-5654738	Signaling by FGFR2	4	78	0.00687225	0.112589	0.402537	15	46	0.00378321	9606	Homo sapiens	Q09161;P19174;Q13480;P12931	Q09161;P19174;P12931-1;Q13480	R-HSA-5654614;R-HSA-6803527;R-HSA-5654612;R-HSA-6803523;R-HSA-5654622;R-HSA-177931;R-HSA-1295609;R-HSA-5654620;R-HSA-5654147;R-HSA-5654159;R-HSA-6803838;R-HSA-5654157;R-HSA-5654701;R-HSA-6803836;R-HSA-5654697
R-HSA-446193	Biosynthesis of the N-glycan precursor (dolichol lipid-linked oligosaccharide, LLO) and transfer to a nascent protein	4	78	0.00687225	0.112589	0.402537	8	55	0.0045234	9606	Homo sapiens	Q8NFW8;O95394;O75352;Q9H553	Q8NFW8;O95394;O75352;Q9H553	R-HSA-446198;R-HSA-449718;R-HSA-446215;R-HSA-446208;R-HSA-4084982;R-HSA-446188;R-HSA-446216;R-HSA-446185
R-HSA-373752	Netrin-1 signaling	3	50	0.00440529	0.114067	0.402537	11	37	0.00304301	9606	Homo sapiens	P19174;O75962;P12931	P19174;O75962;P12931	R-HSA-373716;R-HSA-418868;R-HSA-593690;R-HSA-418850;R-HSA-622382;R-HSA-418865;R-HSA-374701;R-HSA-418874;R-HSA-418858;R-HSA-418859;R-HSA-418856
R-HSA-6811442	Intra-Golgi and retrograde Golgi-to-ER traffic	8	206	0.0181498	0.114083	0.402537	12	48	0.00394769	9606	Homo sapiens	O75935;Q9NSK0;Q9Y6G9;Q9H2M9;Q9UID3;O14576;Q9BQE3;Q8N6H7	O75935;Q9NSK0;Q9Y6G9;Q9H2M9;Q9UID3;O14576;Q9BQE3;Q8N6H7	R-HSA-6811431;R-HSA-8849350;R-HSA-6811426;R-HSA-6814674;R-HSA-6811423;R-HSA-6814671;R-HSA-6811418;R-HSA-6814682;R-HSA-8849353;R-HSA-6811417;R-HSA-8850041;R-HSA-8850040
R-HSA-2262752	Cellular responses to stress	18	564	0.0496916	0.11625	0.402537	33	224	0.0184226	9606	Homo sapiens	O75935;P21283;Q8N1F7;Q9UHA4;Q9Y6G9;P49959;P62861;P52948;Q92621;Q92598;O14576;Q02539;Q9GZT9;Q13451;P61513;Q9BQE3	O75935;P52948-3;P52948-4;P21283;Q8N1F7;Q9UHA4;P52948-5;Q9Y6G9;P49959;P62861;Q92621;Q92598;O14576;Q02539;Q9GZT9;Q13451;P61513;Q9BQE3	R-HSA-5618073;R-HSA-9645598;R-HSA-9640195;R-HSA-1234179;R-HSA-3785768;R-HSA-1234177;R-HSA-1234183;R-HSA-9646468;R-HSA-5252041;R-HSA-9633742;R-HSA-1234163;R-HSA-9633008;R-HSA-9639286;R-HSA-5618098;R-HSA-5682044;R-HSA-4647594;R-HSA-5618105;R-HSA-1234173;R-HSA-6792712;R-HSA-5682020;R-HSA-5693540;R-HSA-9640167;R-HSA-5682018;R-HSA-5618080;R-HSA-5693612;R-HSA-9640168;R-HSA-9645608;R-HSA-9640175;R-HSA-5…
R-HSA-9620244	Long-term potentiation	2	25	0.00220264	0.117132	0.402537	3	7	0.000575705	9606	Homo sapiens	P07196;P12931	P07196;P12931	R-HSA-445367;R-HSA-9612085;R-HSA-9618750
R-HSA-5655332	Signaling by FGFR3 in disease	2	25	0.00220264	0.117132	0.402537	9	28	0.00230282	9606	Homo sapiens	P19174;Q13480	P19174;Q13480	R-HSA-8853316;R-HSA-5655285;R-HSA-5655315;R-HSA-5655247;R-HSA-5655244;R-HSA-8853308;R-HSA-8853323;R-HSA-5655243;R-HSA-5655289
R-HSA-8853338	Signaling by FGFR3 point mutants in cancer	2	25	0.00220264	0.117132	0.402537	6	19	0.00156263	9606	Homo sapiens	P19174;Q13480	P19174;Q13480	R-HSA-5655285;R-HSA-5655315;R-HSA-5655247;R-HSA-5655244;R-HSA-5655243;R-HSA-5655289
R-HSA-3108232	SUMO E3 ligases SUMOylate target proteins	7	174	0.0153304	0.117335	0.402537	14	130	0.0106917	9606	Homo sapiens	P52948;Q92621;Q8N1F7;P12004;Q14683	P52948-3;P52948-4;Q92621;Q8N1F7;P52948-5;P12004;Q14683	R-HSA-4615910;R-HSA-5228525;R-HSA-3000399;R-HSA-5228523;R-HSA-4551649;R-HSA-4615872;R-HSA-3000348;R-HSA-5228508;R-HSA-4615987;R-HSA-3000411;R-HSA-4570493;R-HSA-4551679;R-HSA-3108212;R-HSA-4655355
R-HSA-69618	Mitotic Spindle Checkpoint	5	110	0.00969163	0.11851	0.402537	4	7	0.000575705	9606	Homo sapiens	Q9Y6G9;P52948;O75122;O14576;Q14738	Q9Y6G9;O75122;O14576;Q14738;P52948-5	R-HSA-141409;R-HSA-141431;R-HSA-141422;R-HSA-141439
R-HSA-9609690	HCMV Early Events	8	208	0.018326	0.118664	0.402537	3	12	0.000986923	9606	Homo sapiens	Q9Y6G9;P52948;Q92621;Q8N1F7;O14576;Q9BQE3	P52948-3;P52948-4;Q9Y6G9;Q92621;Q8N1F7;O14576;P52948-5;Q9BQE3	R-HSA-9614369;R-HSA-9614343;R-HSA-9614367
R-HSA-6806834	Signaling by MET	4	80	0.00704846	0.120364	0.402537	17	49	0.00402994	9606	Homo sapiens	O75886;Q13480;P12931;P61018	O75886;Q13480;P12931;P61018	R-HSA-8875591;R-HSA-8875558;R-HSA-8851908;R-HSA-8874083;R-HSA-8874082;R-HSA-8875490;R-HSA-8874080;R-HSA-8851919;R-HSA-8875661;R-HSA-8875659;R-HSA-8865994;R-HSA-8875540;R-HSA-8852019;R-HSA-8851954;R-HSA-8875568;R-HSA-8851933;R-HSA-8875576
R-HSA-9006335	Signaling by Erythropoietin	2	26	0.00229075	0.124837	0.402537	7	24	0.00197385	9606	Homo sapiens	P19174;Q13480	P19174;Q13480	R-HSA-9027273;R-HSA-9021627;R-HSA-9027275;R-HSA-9027373;R-HSA-9032478;R-HSA-9027425;R-HSA-9027281
R-HSA-1643713	Signaling by EGFR in Cancer	2	26	0.00229075	0.124837	0.402537	12	42	0.00345423	9606	Homo sapiens	P19174;Q13480	P19174;Q13480	R-HSA-1247842;R-HSA-1247841;R-HSA-5637764;R-HSA-1226016;R-HSA-5637765;R-HSA-5637795;R-HSA-5637792;R-HSA-1247844;R-HSA-1226014;R-HSA-5637800;R-HSA-1226012;R-HSA-5637801
R-HSA-1799339	SRP-dependent cotranslational protein targeting to membrane	5	113	0.00995595	0.128509	0.402537	5	5	0.000411218	9606	Homo sapiens	P62861;P61011;P61009;P67812;P61513	P62861;P61011;P61009;P67812;P61513	R-HSA-1799326;R-HSA-1799330;R-HSA-1799329;R-HSA-1799335;R-HSA-1799332
R-HSA-72706	GTP hydrolysis and joining of the 60S ribosomal subunit	5	113	0.00995595	0.128509	0.402537	3	3	0.000246731	9606	Homo sapiens	O15371;O60841;P62861;P55010;P61513	O15371;O60841;P62861;P55010;P61513	R-HSA-72672;R-HSA-72619;R-HSA-72671
R-HSA-8851907	MET activates PI3K/AKT signaling	1	6	0.000528634	0.13121	0.402537	5	5	0.000411218	9606	Homo sapiens	Q13480	Q13480	R-HSA-8851908;R-HSA-8852019;R-HSA-8851954;R-HSA-8851919;R-HSA-8851933
R-HSA-9603381	Activated NTRK3 signals through PI3K	1	6	0.000528634	0.13121	0.402537	4	5	0.000411218	9606	Homo sapiens	P12931	P12931	R-HSA-9603445;R-HSA-9603419;R-HSA-9603420;R-HSA-9603437
R-HSA-5693548	Sensing of DNA Double Strand Breaks	1	6	0.000528634	0.13121	0.402537	6	8	0.000657949	9606	Homo sapiens	P49959	P49959	R-HSA-3785768;R-HSA-5693540;R-HSA-75172;R-HSA-75174;R-HSA-5682044;R-HSA-5693612
R-HSA-6798163	Choline catabolism	1	6	0.000528634	0.13121	0.402537	1	6	0.000493462	9606	Homo sapiens	Q8WWI5	Q8WWI5	R-HSA-6797956
R-HSA-193144	Estrogen biosynthesis	1	6	0.000528634	0.13121	0.402537	1	7	0.000575705	9606	Homo sapiens	Q8NBQ5	Q8NBQ5	R-HSA-5693390
R-HSA-2990846	SUMOylation	7	180	0.015859	0.133013	0.402537	14	139	0.0114319	9606	Homo sapiens	P52948;Q92621;Q8N1F7;P12004;Q14683	P52948-3;P52948-4;Q92621;Q8N1F7;P52948-5;P12004;Q14683	R-HSA-4615910;R-HSA-5228525;R-HSA-3000399;R-HSA-5228523;R-HSA-4551649;R-HSA-4615872;R-HSA-3000348;R-HSA-5228508;R-HSA-4615987;R-HSA-3000411;R-HSA-4570493;R-HSA-4551679;R-HSA-3108212;R-HSA-4655355
R-HSA-5654736	Signaling by FGFR1	3	54	0.00475771	0.134633	0.402537	11	48	0.00394769	9606	Homo sapiens	P19174;Q13480;P12931	P19174;P12931-1;Q13480	R-HSA-5654167;R-HSA-5654692;R-HSA-5654596;R-HSA-5654149;R-HSA-5654165;R-HSA-5654594;R-HSA-5654690;R-HSA-5654592;R-HSA-5654591;R-HSA-177931;R-HSA-1295609
R-HSA-8953897	Cellular responses to external stimuli	18	578	0.0509251	0.13624	0.402537	33	255	0.0209721	9606	Homo sapiens	O75935;P21283;Q8N1F7;Q9UHA4;Q9Y6G9;P49959;P62861;P52948;Q92621;Q92598;O14576;Q02539;Q9GZT9;Q13451;P61513;Q9BQE3	O75935;P52948-3;P52948-4;P21283;Q8N1F7;Q9UHA4;P52948-5;Q9Y6G9;P49959;P62861;Q92621;Q92598;O14576;Q02539;Q9GZT9;Q13451;P61513;Q9BQE3	R-HSA-5618073;R-HSA-9645598;R-HSA-9640195;R-HSA-1234179;R-HSA-3785768;R-HSA-1234177;R-HSA-1234183;R-HSA-9646468;R-HSA-5252041;R-HSA-9633742;R-HSA-1234163;R-HSA-9633008;R-HSA-9639286;R-HSA-5618098;R-HSA-5682044;R-HSA-4647594;R-HSA-5618105;R-HSA-1234173;R-HSA-6792712;R-HSA-5682020;R-HSA-5693540;R-HSA-9640167;R-HSA-5682018;R-HSA-5618080;R-HSA-5693612;R-HSA-9640168;R-HSA-9645608;R-HSA-9640175;R-HSA-5…
R-HSA-354192	Integrin signaling	2	28	0.00246696	0.140591	0.402537	19	24	0.00197385	9606	Homo sapiens	P12931	P12931-1;P12931	R-HSA-354149;R-HSA-443910;R-HSA-429415;R-HSA-354087;R-HSA-372705;R-HSA-432096;R-HSA-429441;R-HSA-443905;R-HSA-354124;R-HSA-377644;R-HSA-377641;R-HSA-377640;R-HSA-377643;R-HSA-354165;R-HSA-372693;R-HSA-354066;R-HSA-354077;R-HSA-354073;R-HSA-372697
R-HSA-5654708	Downstream signaling of activated FGFR3	2	28	0.00246696	0.140591	0.402537	10	23	0.0018916	9606	Homo sapiens	P19174;Q13480	P19174;Q13480	R-HSA-5654148;R-HSA-5654709;R-HSA-5654643;R-HSA-5654224;R-HSA-5654640;R-HSA-5654641;R-HSA-5654705;R-HSA-5654222;R-HSA-177931;R-HSA-5654637
R-HSA-1614635	Sulfur amino acid metabolism	2	28	0.00246696	0.140591	0.402537	3	36	0.00296077	9606	Homo sapiens	Q16762;P51687	Q16762;P51687	R-HSA-1614618;R-HSA-9013198;R-HSA-1614544
R-HSA-3928663	EPHA-mediated growth cone collapse	2	29	0.00255507	0.148621	0.402537	4	4	0.000328974	9606	Homo sapiens	P12931;Q13464	P12931-1;Q13464	R-HSA-3928651;R-HSA-3928602;R-HSA-3928648;R-HSA-3928616
R-HSA-9619483	Activation of AMPK downstream of NMDARs	2	29	0.00255507	0.148621	0.402537	3	3	0.000246731	9606	Homo sapiens	Q13131;Q9BQE3	Q13131;Q9BQE3	R-HSA-9619542;R-HSA-9619478;R-HSA-9619515
R-HSA-5654716	Downstream signaling of activated FGFR4	2	29	0.00255507	0.148621	0.402537	10	23	0.0018916	9606	Homo sapiens	P19174;Q13480	P19174;Q13480	R-HSA-5654662;R-HSA-5654151;R-HSA-5654163;R-HSA-5654659;R-HSA-177931;R-HSA-5654669;R-HSA-5654717;R-HSA-5654714;R-HSA-5654667;R-HSA-5654169
R-HSA-9664565	Signaling by ERBB2 KD Mutants	2	29	0.00255507	0.148621	0.402537	5	17	0.00139814	9606	Homo sapiens	P19174;Q13480	P19174;Q13480	R-HSA-9664918;R-HSA-9664933;R-HSA-9665034;R-HSA-9665032;R-HSA-9664940
R-HSA-5205647	Mitophagy	2	29	0.00255507	0.148621	0.402537	2	15	0.00123365	9606	Homo sapiens	P12931;P19784	P12931-1;P19784	R-HSA-8948143;R-HSA-8948039
R-HSA-163767	PP2A-mediated dephosphorylation of key metabolic factors	1	7	0.00061674	0.151346	0.402537	4	4	0.000328974	9606	Homo sapiens	Q14738	Q14738	R-HSA-163750;R-HSA-163688;R-HSA-164056;R-HSA-163689
R-HSA-9027277	Erythropoietin activates Phospholipase C gamma (PLCG)	1	7	0.00061674	0.151346	0.402537	3	3	0.000246731	9606	Homo sapiens	P19174	P19174	R-HSA-9027373;R-HSA-9032478;R-HSA-9027425
R-HSA-9028335	Activated NTRK2 signals through PI3K	1	7	0.00061674	0.151346	0.402537	2	2	0.000164487	9606	Homo sapiens	Q13480	Q13480	R-HSA-9028505;R-HSA-9028519
R-HSA-3000484	Scavenging by Class F Receptors	1	7	0.00061674	0.151346	0.402537	2	2	0.000164487	9606	Homo sapiens	Q92598	Q92598	R-HSA-2247514;R-HSA-2197645
R-HSA-426496	Post-transcriptional silencing by small RNAs	1	7	0.00061674	0.151346	0.402537	2	3	0.000246731	9606	Homo sapiens	Q9UKV8	Q9UKV8	R-HSA-426520;R-HSA-426489
R-HSA-3371599	Defective HLCS causes multiple carboxylase deficiency	1	7	0.00061674	0.151346	0.402537	1	4	0.000328974	9606	Homo sapiens	Q96RQ3	Q96RQ3	R-HSA-9035987
R-HSA-9032500	Activated NTRK2 signals through FYN	1	7	0.00061674	0.151346	0.402537	1	7	0.000575705	9606	Homo sapiens	P12931	P12931	R-HSA-9037040
R-HSA-110314	Recognition of DNA damage by PCNA-containing replication complex	2	30	0.00264317	0.15674	0.402537	5	6	0.000493462	9606	Homo sapiens	Q13620;P12004	Q13620;P12004	R-HSA-5652005;R-HSA-5655466;R-HSA-5651992;R-HSA-5652009;R-HSA-5655481
R-HSA-373760	L1CAM interactions	5	121	0.0106608	0.156947	0.402537	7	54	0.00444115	9606	Homo sapiens	O15020;P12931;P19784;A0MZ66;Q9BQE3	O15020;P12931-1;P19784;A0MZ66;Q9BQE3	R-HSA-445077;R-HSA-392752;R-HSA-445071;R-HSA-392751;R-HSA-445084;R-HSA-373736;R-HSA-373739
R-HSA-72702	Ribosomal scanning and start codon recognition	3	59	0.00519824	0.161958	0.402537	2	2	0.000164487	9606	Homo sapiens	O15371;P62861;P55010	O15371;P62861;P55010	R-HSA-72697;R-HSA-72621
R-HSA-5673000	RAF activation	2	31	0.00273128	0.164942	0.402537	3	10	0.000822436	9606	Homo sapiens	P12931;Q14738	P12931;Q14738	R-HSA-5672961;R-HSA-5672957;R-HSA-5672969
R-HSA-9609646	HCMV Infection	9	262	0.0230837	0.165221	0.402537	7	31	0.00254955	9606	Homo sapiens	Q9Y6G9;P52948;Q92621;Q8N1F7;O14576;Q86VN1;Q9BQE3	P52948-3;P52948-4;Q9Y6G9;Q92621;Q8N1F7;O14576;Q86VN1;P52948-5;Q9BQE3	R-HSA-9614369;R-HSA-9636128;R-HSA-9614343;R-HSA-9610954;R-HSA-9610942;R-HSA-9614367;R-HSA-9629004
R-HSA-8948700	Competing endogenous RNAs (ceRNAs) regulate PTEN translation	1	8	0.000704846	0.171017	0.402537	11	11	0.00090468	9606	Homo sapiens	Q9UKV8	Q9UKV8	R-HSA-8948536;R-HSA-8948602;R-HSA-8948651;R-HSA-8948524;R-HSA-8948621;R-HSA-8948623;R-HSA-8948641;R-HSA-8948594;R-HSA-8948612;R-HSA-8948582;R-HSA-8948583
R-HSA-72731	Recycling of eIF2:GDP	1	8	0.000704846	0.171017	0.402537	2	2	0.000164487	9606	Homo sapiens	Q14232	Q14232	R-HSA-72722;R-HSA-72670
R-HSA-6802953	RAS signaling downstream of NF1 loss-of-function variants	1	8	0.000704846	0.171017	0.402537	1	1	8.22436e-05	9606	Homo sapiens	P21359	P21359	R-HSA-6802837
R-HSA-2142670	Synthesis of epoxy (EET) and dihydroxyeicosatrienoic acids (DHET)	1	8	0.000704846	0.171017	0.402537	1	3	0.000246731	9606	Homo sapiens	P34913	P34913	R-HSA-2161961
R-HSA-428890	Role of ABL in ROBO-SLIT signaling	1	8	0.000704846	0.171017	0.402537	1	4	0.000328974	9606	Homo sapiens	O75122	O75122	R-HSA-428885
R-HSA-418886	Netrin mediated repulsion signals	1	8	0.000704846	0.171017	0.402537	1	4	0.000328974	9606	Homo sapiens	P12931	P12931	R-HSA-418859
R-HSA-201688	WNT mediated activation of DVL	1	8	0.000704846	0.171017	0.402537	1	4	0.000328974	9606	Homo sapiens	P19784	P19784	R-HSA-201717
R-HSA-9018682	Biosynthesis of maresins	1	8	0.000704846	0.171017	0.402537	1	5	0.000411218	9606	Homo sapiens	P34913	P34913	R-HSA-9024993
R-HSA-3323169	Defects in biotin (Btn) metabolism	1	8	0.000704846	0.171017	0.402537	1	6	0.000493462	9606	Homo sapiens	Q96RQ3	Q96RQ3	R-HSA-9035987
R-HSA-446210	Synthesis of UDP-N-acetyl-glucosamine	1	8	0.000704846	0.171017	0.402537	1	7	0.000575705	9606	Homo sapiens	O95394	O95394	R-HSA-446185
R-HSA-8941326	RUNX2 regulates bone development	2	32	0.00281938	0.173217	0.402537	3	32	0.0026318	9606	Homo sapiens	Q96PK6;P12931	Q96PK6;P12931	R-HSA-8937820;R-HSA-8938356;R-HSA-8937844
R-HSA-9006934	Signaling by Receptor Tyrosine Kinases	15	490	0.0431718	0.178811	0.402537	173	657	0.054034	9606	Homo sapiens	P21283;Q09161;P19174;O75886;Q8WUW1;P12931;Q14738;Q05209;O60610;Q13480;Q13464;Q14155;P61018;P42226	P21283;Q09161;P19174;O75886;Q8WUW1;P12931;Q14738;Q05209;O60610;P12931-1;Q13480;Q13464;Q14155;P61018;P42226	R-HSA-5654614;R-HSA-167683;R-HSA-177923;R-HSA-171011;R-HSA-177920;R-HSA-5654612;R-HSA-167686;R-HSA-205319;R-HSA-177926;R-HSA-177927;R-HSA-167684;R-HSA-1562641;R-HSA-177924;R-HSA-177930;R-HSA-5654622;R-HSA-177931;R-HSA-179467;R-HSA-8875661;R-HSA-5654620;R-HSA-8875659;R-HSA-177935;R-HSA-9028505;R-HSA-177939;R-HSA-5654596;R-HSA-177937;R-HSA-199959;R-HSA-5654594;R-HSA-5654592;R-HSA-6785648;R-HSA-1779…
R-HSA-5653656	Vesicle-mediated transport	22	761	0.0670485	0.182344	0.402537	69	251	0.0206431	9606	Homo sapiens	O75935;O15020;Q9H2M9;P52594;Q14789;O75886;Q9UID3;P12931;Q96KP1;Q9NP79;Q86VN1;O43617;O43747;Q9UPN7;Q8N6H7;Q9Y6G9;Q9NSK0;Q92598;O14576;Q13098;Q15276;Q9BQE3	O75935;O15020;Q9H2M9;P52594;Q14789;O75886;Q9UID3;Q96KP1;Q9NP79;Q86VN1;O43617;O43747;Q9UPN7;Q8N6H7;Q9Y6G9;Q9NSK0;P12931-2;Q92598;O14576;Q13098;Q15276;Q9BQE3	R-HSA-8868230;R-HSA-5694421;R-HSA-5694418;R-HSA-8868236;R-HSA-191636;R-HSA-2316347;R-HSA-8871194;R-HSA-8871193;R-HSA-190877;R-HSA-5694409;R-HSA-6807877;R-HSA-6807875;R-HSA-191654;R-HSA-8877475;R-HSA-6814671;R-HSA-8877998;R-HSA-191656;R-HSA-8867756;R-HSA-8868651;R-HSA-2197645;R-HSA-8867754;R-HSA-8868648;R-HSA-5694439;R-HSA-8868661;R-HSA-8868660;R-HSA-917693;R-HSA-8868659;R-HSA-8868658;R-HSA-681467…
R-HSA-1834949	Cytosolic sensors of pathogen-associated DNA	3	63	0.00555066	0.184908	0.402537	10	48	0.00394769	9606	Homo sapiens	P49959;P19474;P42226	P49959;P19474;P42226	R-HSA-1834939;R-HSA-3249379;R-HSA-3249378;R-HSA-3134822;R-HSA-3249371;R-HSA-3249370;R-HSA-3249372;R-HSA-3134946;R-HSA-3249390;R-HSA-3204303
R-HSA-190236	Signaling by FGFR	4	95	0.00837004	0.185222	0.402537	42	142	0.0116786	9606	Homo sapiens	Q09161;P19174;Q13480;P12931	Q09161;P19174;P12931-1;Q13480	R-HSA-5654614;R-HSA-5654167;R-HSA-5654612;R-HSA-5654165;R-HSA-5654163;R-HSA-5654224;R-HSA-5654622;R-HSA-177931;R-HSA-5654620;R-HSA-5654169;R-HSA-5654662;R-HSA-5654151;R-HSA-5654148;R-HSA-5654596;R-HSA-5654149;R-HSA-5654594;R-HSA-5654147;R-HSA-5654659;R-HSA-5654592;R-HSA-5654222;R-HSA-5654159;R-HSA-6803838;R-HSA-5654157;R-HSA-5654669;R-HSA-6803836;R-HSA-5654667;R-HSA-6803527;R-HSA-5654709;R-HSA-68…
R-HSA-1483206	Glycerophospholipid biosynthesis	5	129	0.0113656	0.18771	0.402537	5	125	0.0102805	9606	Homo sapiens	Q8WWI5;P49585;Q99829;P19784;O14735	Q8WWI5;P49585;Q99829;P19784;O14735	R-HSA-1482976;R-HSA-444433;R-HSA-8873929;R-HSA-1483081;R-HSA-5333678
R-HSA-426486	Small interfering RNA (siRNA) biogenesis	1	9	0.000792952	0.190233	0.402537	5	5	0.000411218	9606	Homo sapiens	Q9UKV8	Q9UKV8	R-HSA-9023912;R-HSA-2106625;R-HSA-426464;R-HSA-2106615;R-HSA-9023909
R-HSA-212718	EGFR interacts with phospholipase C-gamma	1	9	0.000792952	0.190233	0.402537	3	3	0.000246731	9606	Homo sapiens	P19174	P19174	R-HSA-212706;R-HSA-212710;R-HSA-212713
R-HSA-177539	Autointegration results in viral DNA circles	1	9	0.000792952	0.190233	0.402537	2	2	0.000164487	9606	Homo sapiens	O75475	O75475	R-HSA-175250;R-HSA-164845
R-HSA-8943723	Regulation of PTEN mRNA translation	1	9	0.000792952	0.190233	0.402537	22	24	0.00197385	9606	Homo sapiens	Q9UKV8	Q9UKV8	R-HSA-8944522;R-HSA-2318752;R-HSA-8948651;R-HSA-8944684;R-HSA-8948524;R-HSA-8945709;R-HSA-8948621;R-HSA-8948623;R-HSA-8948641;R-HSA-8944483;R-HSA-8948612;R-HSA-8948582;R-HSA-8948583;R-HSA-8944632;R-HSA-8948536;R-HSA-8944569;R-HSA-8948569;R-HSA-8944538;R-HSA-8948602;R-HSA-8944497;R-HSA-8948594;R-HSA-8944599
R-HSA-175567	Integration of viral DNA into host genomic DNA	1	9	0.000792952	0.190233	0.402537	1	3	0.000246731	9606	Homo sapiens	O75475	O75475	R-HSA-175108
R-HSA-9010642	ROBO receptors bind AKAP5	1	9	0.000792952	0.190233	0.402537	1	7	0.000575705	9606	Homo sapiens	P13861	P13861	R-HSA-9010641
R-HSA-977347	Serine biosynthesis	1	9	0.000792952	0.190233	0.402537	1	7	0.000575705	9606	Homo sapiens	O43175	O43175	R-HSA-977348
R-HSA-1268020	Mitochondrial protein import	3	65	0.00572687	0.196689	0.402537	7	14	0.00115141	9606	Homo sapiens	Q13505;Q10713;O43615	Q13505;Q10713;O43615	R-HSA-1299475;R-HSA-1299478;R-HSA-1299476;R-HSA-1299482;R-HSA-1268025;R-HSA-1299480;R-HSA-1299487
R-HSA-112315	Transmission across Chemical Synapses	9	274	0.024141	0.19692	0.402537	26	155	0.0127478	9606	Homo sapiens	Q9H4G0;O14936;Q9Y2X7;P07196;P12931;Q13131;Q14155;Q9BQE3;P13861	Q9H4G0;O14936;Q9Y2X7;Q14155-1;P07196;P12931;Q13131;Q9BQE3;P13861	R-HSA-9619542;R-HSA-9619478;R-HSA-9611030;R-HSA-416320;R-HSA-9619803;R-HSA-442760;R-HSA-9610627;R-HSA-438037;R-HSA-9619783;R-HSA-380574;R-HSA-432164;R-HSA-432162;R-HSA-9612085;R-HSA-8951727;R-HSA-9619515;R-HSA-5336443;R-HSA-442732;R-HSA-432172;R-HSA-9618750;R-HSA-9610879;R-HSA-445367;R-HSA-111925;R-HSA-9610408;R-HSA-9611368;R-HSA-9614185;R-HSA-9617326
R-HSA-5654696	Downstream signaling of activated FGFR2	2	35	0.0030837	0.198409	0.402537	10	23	0.0018916	9606	Homo sapiens	P19174;Q13480	P19174;Q13480	R-HSA-5654614;R-HSA-5654612;R-HSA-5654147;R-HSA-5654622;R-HSA-5654159;R-HSA-177931;R-HSA-5654620;R-HSA-5654157;R-HSA-5654701;R-HSA-5654697
R-HSA-5654687	Downstream signaling of activated FGFR1	2	35	0.0030837	0.198409	0.402537	10	24	0.00197385	9606	Homo sapiens	P19174;Q13480	P19174;Q13480	R-HSA-5654167;R-HSA-5654692;R-HSA-5654596;R-HSA-5654149;R-HSA-5654165;R-HSA-5654594;R-HSA-5654690;R-HSA-5654592;R-HSA-5654591;R-HSA-177931
R-HSA-4420097	VEGFA-VEGFR2 Pathway	4	98	0.00863436	0.199368	0.402537	28	77	0.00633276	9606	Homo sapiens	P19174;Q8WUW1;P12931;Q13464	P19174;P12931-1;Q8WUW1;Q13464	R-HSA-5218830;R-HSA-5218828;R-HSA-167686;R-HSA-5218826;R-HSA-2029465;R-HSA-5218822;R-HSA-5218820;R-HSA-5218819;R-HSA-5228992;R-HSA-5218839;R-HSA-5218838;R-HSA-4420121;R-HSA-5218645;R-HSA-5218643;R-HSA-5218640;R-HSA-4420128;R-HSA-5357429;R-HSA-5218855;R-HSA-4420202;R-HSA-5357432;R-HSA-5218851;R-HSA-4420206;R-HSA-4420140;R-HSA-5218811;R-HSA-5218809;R-HSA-5357479;R-HSA-4420153;R-HSA-3928647
R-HSA-6802952	Signaling by BRAF and RAF fusions	3	66	0.00581498	0.202647	0.402537	5	5	0.000411218	9606	Homo sapiens	P12931;Q6WCQ1;P51114	P12931;Q6WCQ1;P51114	R-HSA-6802935;R-HSA-6802934;R-HSA-6802933;R-HSA-6802932;R-HSA-6802927
R-HSA-5685939	HDR through MMEJ (alt-NHEJ)	1	10	0.000881057	0.209006	0.402537	8	8	0.000657949	9606	Homo sapiens	P49959	P49959	R-HSA-5687653;R-HSA-5687664;R-HSA-5687484;R-HSA-5687675;R-HSA-5687640;R-HSA-5687464;R-HSA-5687673;R-HSA-5687465
R-HSA-174437	Removal of the Flap Intermediate from the C-strand	1	10	0.000881057	0.209006	0.402537	4	4	0.000328974	9606	Homo sapiens	P12004	P12004	R-HSA-174451;R-HSA-174441;R-HSA-174446;R-HSA-174445
R-HSA-111367	SLBP independent Processing of Histone Pre-mRNAs	1	10	0.000881057	0.209006	0.402537	2	2	0.000164487	9606	Homo sapiens	Q09161	Q09161	R-HSA-111437;R-HSA-111438
R-HSA-418890	Role of second messengers in netrin-1 signaling	1	10	0.000881057	0.209006	0.402537	2	4	0.000328974	9606	Homo sapiens	P19174	P19174	R-HSA-593690;R-HSA-622382
R-HSA-8876493	InlA-mediated entry of Listeria monocytogenes into host cells	1	10	0.000881057	0.209006	0.402537	2	5	0.000411218	9606	Homo sapiens	P12931	P12931	R-HSA-8876948;R-HSA-112333
R-HSA-428542	Regulation of commissural axon pathfinding by SLIT and ROBO	1	10	0.000881057	0.209006	0.402537	1	5	0.000411218	9606	Homo sapiens	P12931	P12931	R-HSA-9011241
R-HSA-9610379	HCMV Late Events	6	173	0.0152423	0.222279	0.402537	4	19	0.00156263	9606	Homo sapiens	P52948;Q92621;Q8N1F7;Q86VN1	P52948-3;P52948-4;Q92621;Q8N1F7;Q86VN1;P52948-5	R-HSA-9636128;R-HSA-9610954;R-HSA-9610942;R-HSA-9629004
R-HSA-15869	Metabolism of nucleotides	4	103	0.00907489	0.223628	0.402537	5	133	0.0109384	9606	Homo sapiens	P11172;P33316;Q01433;Q08623	P11172;P33316-2;Q01433;Q08623	R-HSA-6788295;R-HSA-73666;R-HSA-73564;R-HSA-73567;R-HSA-76590
R-HSA-5696394	DNA Damage Recognition in GG-NER	2	38	0.00334802	0.224002	0.402537	4	5	0.000411218	9606	Homo sapiens	Q13620;Q13098	Q13620;Q13098	R-HSA-6782943;R-HSA-5691006;R-HSA-5696655;R-HSA-5696664
R-HSA-174414	Processive synthesis on the C-strand of the telomere	1	11	0.000969163	0.227345	0.402537	7	7	0.000575705	9606	Homo sapiens	P12004	P12004	R-HSA-174451;R-HSA-174438;R-HSA-174456;R-HSA-174441;R-HSA-174446;R-HSA-174444;R-HSA-174445
R-HSA-8875555	MET activates RAP1 and RAC1	1	11	0.000969163	0.227345	0.402537	5	5	0.000411218	9606	Homo sapiens	Q13480	Q13480	R-HSA-8875591;R-HSA-8875558;R-HSA-8875540;R-HSA-8875568;R-HSA-8875576
R-HSA-77588	SLBP Dependent Processing of Replication-Dependent Histone Pre-mRNAs	1	11	0.000969163	0.227345	0.402537	3	3	0.000246731	9606	Homo sapiens	Q09161	Q09161	R-HSA-77585;R-HSA-77584;R-HSA-77586
R-HSA-164940	Nef mediated downregulation of MHC class I complex cell surface expression	1	11	0.000969163	0.227345	0.402537	3	4	0.000328974	9606	Homo sapiens	O43747	O43747	R-HSA-182263;R-HSA-182279;R-HSA-182286
R-HSA-5625970	RHO GTPases activate KTN1	1	11	0.000969163	0.227345	0.402537	1	2	0.000164487	9606	Homo sapiens	Q9NSK0	Q9NSK0	R-HSA-5672083
R-HSA-8853334	Signaling by FGFR3 fusions in cancer	1	11	0.000969163	0.227345	0.402537	3	9	0.000740192	9606	Homo sapiens	Q13480	Q13480	R-HSA-8853316;R-HSA-8853308;R-HSA-8853323
R-HSA-196780	Biotin transport and metabolism	1	11	0.000969163	0.227345	0.402537	3	12	0.000986923	9606	Homo sapiens	Q96RQ3	Q96RQ3	R-HSA-3323111;R-HSA-3065959;R-HSA-2993799
R-HSA-2514853	Condensation of Prometaphase Chromosomes	1	11	0.000969163	0.227345	0.402537	1	4	0.000328974	9606	Homo sapiens	P19784	P19784	R-HSA-2529020
R-HSA-1253288	Downregulation of ERBB4 signaling	1	11	0.000969163	0.227345	0.402537	1	5	0.000411218	9606	Homo sapiens	P12931	P12931	R-HSA-9612219
R-HSA-351906	Apoptotic cleavage of cell adhesion proteins	1	11	0.000969163	0.227345	0.402537	1	10	0.000822436	9606	Homo sapiens	Q9UDY2	Q9UDY2	R-HSA-351871
R-HSA-73614	Pyrimidine salvage	1	11	0.000969163	0.227345	0.402537	1	10	0.000822436	9606	Homo sapiens	Q08623	Q08623	R-HSA-6788295
R-HSA-1483257	Phospholipid metabolism	7	212	0.0186784	0.231795	0.402537	7	205	0.0168599	9606	Homo sapiens	Q9HAU0;Q8WWI5;P49585;Q99829;Q12923;P19784;O14735	Q9HAU0;Q8WWI5;P49585;Q99829;Q12923;P19784;O14735	R-HSA-1482976;R-HSA-444433;R-HSA-8870332;R-HSA-8870489;R-HSA-8873929;R-HSA-1483081;R-HSA-5333678
R-HSA-445355	Smooth Muscle Contraction	2	39	0.00343612	0.232593	0.402537	6	11	0.00090468	9606	Homo sapiens	Q9BX66;Q15746	Q9BX66;Q15746	R-HSA-445700;R-HSA-445813;R-HSA-445797;R-HSA-445699;R-HSA-445704;R-HSA-445705
R-HSA-76009	Platelet Aggregation (Plug Formation)	2	40	0.00352423	0.241203	0.402537	19	27	0.00222058	9606	Homo sapiens	P12931	P12931-1;P12931	R-HSA-354149;R-HSA-443910;R-HSA-429415;R-HSA-354087;R-HSA-372705;R-HSA-432096;R-HSA-429441;R-HSA-443905;R-HSA-354124;R-HSA-377644;R-HSA-377641;R-HSA-377640;R-HSA-377643;R-HSA-354165;R-HSA-372693;R-HSA-354066;R-HSA-354077;R-HSA-354073;R-HSA-372697
R-HSA-1489509	DAG and IP3 signaling	2	40	0.00352423	0.241203	0.402537	3	27	0.00222058	9606	Homo sapiens	P19174;P13861	P19174;P13861	R-HSA-167686;R-HSA-111925;R-HSA-8951727
R-HSA-194138	Signaling by VEGF	4	107	0.00942731	0.243561	0.402537	28	83	0.00682622	9606	Homo sapiens	P19174;Q8WUW1;P12931;Q13464	P19174;P12931-1;Q8WUW1;Q13464	R-HSA-5218830;R-HSA-5218828;R-HSA-167686;R-HSA-5218826;R-HSA-2029465;R-HSA-5218822;R-HSA-5218820;R-HSA-5218819;R-HSA-5228992;R-HSA-5218839;R-HSA-5218838;R-HSA-4420121;R-HSA-5218645;R-HSA-5218643;R-HSA-5218640;R-HSA-4420128;R-HSA-5357429;R-HSA-5218855;R-HSA-4420202;R-HSA-5357432;R-HSA-5218851;R-HSA-4420206;R-HSA-4420140;R-HSA-5218811;R-HSA-5218809;R-HSA-5357479;R-HSA-4420153;R-HSA-3928647
R-HSA-9027276	Erythropoietin activates Phosphoinositide-3-kinase (PI3K)	1	12	0.00105727	0.24526	0.402537	4	7	0.000575705	9606	Homo sapiens	Q13480	Q13480	R-HSA-9027273;R-HSA-9021627;R-HSA-9027275;R-HSA-9027281
R-HSA-442720	CREB1 phosphorylation through the activation of Adenylate Cyclase	1	12	0.00105727	0.24526	0.402537	2	6	0.000493462	9606	Homo sapiens	P13861	P13861	R-HSA-111925;R-HSA-8951727
R-HSA-180689	APOBEC3G mediated resistance to HIV-1 infection	1	12	0.00105727	0.24526	0.402537	1	3	0.000246731	9606	Homo sapiens	O75475	O75475	R-HSA-180630
R-HSA-430116	GP1b-IX-V activation signalling	1	12	0.00105727	0.24526	0.402537	2	7	0.000575705	9606	Homo sapiens	P12931	P12931-1	R-HSA-443439;R-HSA-443418
R-HSA-83936	Transport of nucleosides and free purine and pyrimidine bases across the plasma membrane	1	12	0.00105727	0.24526	0.402537	4	16	0.0013159	9606	Homo sapiens	Q9Y2Y0	Q9Y2Y0	R-HSA-5250209;R-HSA-5250210;R-HSA-5250217;R-HSA-5672027
R-HSA-9634600	Regulation of glycolysis by fructose 2,6-bisphosphate metabolism	1	12	0.00105727	0.24526	0.402537	1	4	0.000328974	9606	Homo sapiens	Q14738	Q14738	R-HSA-163750
R-HSA-71384	Ethanol oxidation	1	12	0.00105727	0.24526	0.402537	1	7	0.000575705	9606	Homo sapiens	Q9NUB1	Q9NUB1	R-HSA-449911
R-HSA-9634285	Constitutive Signaling by Overexpressed ERBB2	1	12	0.00105727	0.24526	0.402537	1	8	0.000657949	9606	Homo sapiens	Q05209	Q05209	R-HSA-9634391
R-HSA-1226099	Signaling by FGFR in disease	3	73	0.00643172	0.245392	0.402537	28	106	0.00871782	9606	Homo sapiens	Q09161;P19174;Q13480	Q09161;P19174;Q13480	R-HSA-5655252;R-HSA-8853316;R-HSA-5655315;R-HSA-5655248;R-HSA-5655313;R-HSA-5655263;R-HSA-5654748;R-HSA-8853323;R-HSA-5655323;R-HSA-5655320;R-HSA-5655301;R-HSA-5655235;R-HSA-5655247;R-HSA-5655244;R-HSA-5655245;R-HSA-5655243;R-HSA-5655240;R-HSA-1839100;R-HSA-5655285;R-HSA-1839098;R-HSA-1839094;R-HSA-5655290;R-HSA-5655289;R-HSA-5655343;R-HSA-8851710;R-HSA-5655341;R-HSA-8853308;R-HSA-5655336
R-HSA-5619115	Disorders of transmembrane transporters	6	180	0.015859	0.248852	0.402537	2	87	0.00715519	9606	Homo sapiens	P52948;Q92621;Q8N1F7;Q08357	P52948-3;P52948-4;Q92621;Q8N1F7;Q08357;P52948-5	R-HSA-5661474;R-HSA-5625123
R-HSA-5696400	Dual Incision in GG-NER	2	41	0.00361233	0.249827	0.402537	3	3	0.000246731	9606	Homo sapiens	Q13620;P12004	Q13620;P12004	R-HSA-5690213;R-HSA-5690990;R-HSA-5690988
R-HSA-5674135	MAP2K and MAPK activation	2	41	0.00361233	0.249827	0.402537	6	8	0.000657949	9606	Homo sapiens	P12931;Q9UHA4	P12931;Q9UHA4	R-HSA-5674132;R-HSA-5672980;R-HSA-5674130;R-HSA-5672978;R-HSA-5672972;R-HSA-5672973
R-HSA-8875878	MET promotes cell motility	2	41	0.00361233	0.249827	0.402537	8	12	0.000986923	9606	Homo sapiens	Q13480;P12931	Q13480;P12931	R-HSA-8875591;R-HSA-8875558;R-HSA-8875540;R-HSA-8874083;R-HSA-8874082;R-HSA-8874080;R-HSA-8875568;R-HSA-8875576
R-HSA-5655302	Signaling by FGFR1 in disease	2	41	0.00361233	0.249827	0.402537	6	35	0.00287853	9606	Homo sapiens	P19174;Q13480	P19174;Q13480	R-HSA-1839100;R-HSA-1839098;R-HSA-5655263;R-HSA-1839094;R-HSA-5655290;R-HSA-5655240
R-HSA-202670	ERKs are inactivated	1	13	0.00114537	0.262762	0.402537	1	2	0.000164487	9606	Homo sapiens	Q14738	Q14738	R-HSA-199959
R-HSA-164843	2-LTR circle formation	1	13	0.00114537	0.262762	0.402537	1	3	0.000246731	9606	Homo sapiens	O75475	O75475	R-HSA-175174
R-HSA-3270619	IRF3-mediated induction of type I IFN	1	13	0.00114537	0.262762	0.402537	1	5	0.000411218	9606	Homo sapiens	P49959	P49959	R-HSA-1834939
R-HSA-140342	Apoptosis induced DNA fragmentation	1	13	0.00114537	0.262762	0.402537	2	12	0.000986923	9606	Homo sapiens	Q02539	Q02539	R-HSA-211239;R-HSA-211247
R-HSA-1362409	Mitochondrial iron-sulfur cluster biogenesis	1	13	0.00114537	0.262762	0.402537	1	6	0.000493462	9606	Homo sapiens	Q86U28	Q86U28	R-HSA-8878815
R-HSA-74217	Purine salvage	1	13	0.00114537	0.262762	0.402537	1	11	0.00090468	9606	Homo sapiens	Q01433	Q01433	R-HSA-76590
R-HSA-71291	Metabolism of amino acids and derivatives	11	374	0.0329515	0.264139	0.402537	13	245	0.0201497	9606	Homo sapiens	Q6YP21;O43175;P62861;Q96RQ3;Q8WWI5;Q16762;Q13825;O43272;P51687;P34896;P61513	Q6YP21;O43175;P62861;Q96RQ3;Q8WWI5;Q16762;Q13825;O43272;P51687;P34896;P61513	R-HSA-70785;R-HSA-1614618;R-HSA-6797956;R-HSA-901097;R-HSA-9013198;R-HSA-1614544;R-HSA-977348;R-HSA-70670;R-HSA-71249;R-HSA-508308;R-HSA-70773;R-HSA-2408529;R-HSA-5333615
R-HSA-2426168	Activation of gene expression by SREBF (SREBP)	2	43	0.00378855	0.267098	0.402537	4	42	0.00345423	9606	Homo sapiens	Q15126;Q86X55	Q15126;Q86X55	R-HSA-1655848;R-HSA-1655850;R-HSA-1655839;R-HSA-1655826
R-HSA-6781827	Transcription-Coupled Nucleotide Excision Repair (TC-NER)	3	78	0.00687225	0.276732	0.402537	13	16	0.0013159	9606	Homo sapiens	Q13620;Q13098;P12004	Q13620;Q13098;P12004	R-HSA-6782211;R-HSA-6782208;R-HSA-6781867;R-HSA-6781833;R-HSA-6782069;R-HSA-6782004;R-HSA-6782131;R-HSA-6782227;R-HSA-6782224;R-HSA-6782141;R-HSA-6782204;R-HSA-6782138;R-HSA-6782234
R-HSA-69166	Removal of the Flap Intermediate	1	14	0.00123348	0.279859	0.402537	4	4	0.000328974	9606	Homo sapiens	P12004	P12004	R-HSA-69152;R-HSA-69140;R-HSA-69142;R-HSA-69144
R-HSA-5654227	Phospholipase C-mediated cascade; FGFR3	1	14	0.00123348	0.279859	0.402537	3	3	0.000246731	9606	Homo sapiens	P19174	P19174	R-HSA-5654148;R-HSA-5654224;R-HSA-5654222
R-HSA-5467340	AXIN missense mutants destabilize the destruction complex	1	14	0.00123348	0.279859	0.402537	1	1	8.22436e-05	9606	Homo sapiens	Q14738	Q14738	R-HSA-4839734
R-HSA-5467348	Truncations of AMER1 destabilize the destruction complex	1	14	0.00123348	0.279859	0.402537	1	1	8.22436e-05	9606	Homo sapiens	Q14738	Q14738	R-HSA-4839746
R-HSA-5467337	APC truncation mutants have impaired AXIN binding	1	14	0.00123348	0.279859	0.402537	1	1	8.22436e-05	9606	Homo sapiens	Q14738	Q14738	R-HSA-4791278
R-HSA-4839748	AMER1 mutants destabilize the destruction complex	1	14	0.00123348	0.279859	0.402537	1	1	8.22436e-05	9606	Homo sapiens	Q14738	Q14738	R-HSA-4839746
R-HSA-4839735	AXIN mutants destabilize the destruction complex, activating WNT signaling	1	14	0.00123348	0.279859	0.402537	1	1	8.22436e-05	9606	Homo sapiens	Q14738	Q14738	R-HSA-4839734
R-HSA-69091	Polymerase switching	1	14	0.00123348	0.279859	0.402537	3	4	0.000328974	9606	Homo sapiens	P12004	P12004	R-HSA-69074;R-HSA-69063;R-HSA-69068
R-HSA-69109	Leading Strand Synthesis	1	14	0.00123348	0.279859	0.402537	3	4	0.000328974	9606	Homo sapiens	P12004	P12004	R-HSA-69074;R-HSA-69063;R-HSA-69068
R-HSA-174411	Polymerase switching on the C-strand of the telomere	1	14	0.00123348	0.279859	0.402537	3	4	0.000328974	9606	Homo sapiens	P12004	P12004	R-HSA-174448;R-HSA-174439;R-HSA-174447
R-HSA-4839744	truncated APC mutants destabilize the destruction complex	1	14	0.00123348	0.279859	0.402537	1	2	0.000164487	9606	Homo sapiens	Q14738	Q14738	R-HSA-4791278
R-HSA-5358606	Mismatch repair (MMR) directed by MSH2:MSH3 (MutSbeta)	1	14	0.00123348	0.279859	0.402537	4	9	0.000740192	9606	Homo sapiens	P12004	P12004	R-HSA-5358545;R-HSA-5358512;R-HSA-5358519;R-HSA-5358619
R-HSA-5358565	Mismatch repair (MMR) directed by MSH2:MSH6 (MutSalpha)	1	14	0.00123348	0.279859	0.402537	4	10	0.000822436	9606	Homo sapiens	P12004	P12004	R-HSA-5358597;R-HSA-5358599;R-HSA-5358518;R-HSA-5358510
R-HSA-171007	p38MAPK events	1	14	0.00123348	0.279859	0.402537	2	5	0.000411218	9606	Homo sapiens	P12931	P12931-1	R-HSA-171011;R-HSA-170991
R-HSA-2995383	Initiation of Nuclear Envelope Reformation	1	14	0.00123348	0.279859	0.402537	1	3	0.000246731	9606	Homo sapiens	Q8NC56	Q8NC56	R-HSA-2995376
R-HSA-2995410	Nuclear Envelope Reassembly	1	14	0.00123348	0.279859	0.402537	1	3	0.000246731	9606	Homo sapiens	Q8NC56	Q8NC56	R-HSA-2995376
R-HSA-71240	Tryptophan catabolism	1	14	0.00123348	0.279859	0.402537	1	13	0.00106917	9606	Homo sapiens	Q6YP21	Q6YP21	R-HSA-901097
R-HSA-6811558	PI5P, PP2A and IER3 Regulate PI3K/AKT Signaling	4	115	0.0101322	0.284495	0.402537	2	7	0.000575705	9606	Homo sapiens	Q13480;P12931;Q14738	P12931-1;Q13480;P12931;Q14738	R-HSA-2316434;R-HSA-8857925
R-HSA-416482	G alpha (12/13) signalling events	3	80	0.00704846	0.289385	0.402537	2	14	0.00115141	9606	Homo sapiens	O75962;Q13464;Q14155	O75962;Q13464;Q14155	R-HSA-419166;R-HSA-419049
R-HSA-4839743	phosphorylation site mutants of CTNNB1 are not targeted to the proteasome by the destruction complex	1	15	0.00132159	0.296561	0.402537	4	4	0.000328974	9606	Homo sapiens	Q14738	Q14738	R-HSA-4827388;R-HSA-4839635;R-HSA-4839634;R-HSA-4839638
R-HSA-5654228	Phospholipase C-mediated cascade; FGFR4	1	15	0.00132159	0.296561	0.402537	3	3	0.000246731	9606	Homo sapiens	P19174	P19174	R-HSA-5654151;R-HSA-5654163;R-HSA-5654169
R-HSA-372708	p130Cas linkage to MAPK signaling for integrins	1	15	0.00132159	0.296561	0.402537	3	3	0.000246731	9606	Homo sapiens	P12931	P12931	R-HSA-372693;R-HSA-372705;R-HSA-372697
R-HSA-354194	GRB2:SOS provides linkage to MAPK signaling for Integrins	1	15	0.00132159	0.296561	0.402537	2	2	0.000164487	9606	Homo sapiens	P12931	P12931	R-HSA-354165;R-HSA-354087
R-HSA-5339716	Misspliced GSK3beta mutants stabilize beta-catenin	1	15	0.00132159	0.296561	0.402537	1	1	8.22436e-05	9606	Homo sapiens	Q14738	Q14738	R-HSA-5339713
R-HSA-5358752	T41 mutants of beta-catenin aren't phosphorylated	1	15	0.00132159	0.296561	0.402537	1	1	8.22436e-05	9606	Homo sapiens	Q14738	Q14738	R-HSA-4839638
R-HSA-5358747	S33 mutants of beta-catenin aren't phosphorylated	1	15	0.00132159	0.296561	0.402537	1	1	8.22436e-05	9606	Homo sapiens	Q14738	Q14738	R-HSA-4839634
R-HSA-5358749	S37 mutants of beta-catenin aren't phosphorylated	1	15	0.00132159	0.296561	0.402537	1	1	8.22436e-05	9606	Homo sapiens	Q14738	Q14738	R-HSA-4839635
R-HSA-5358751	S45 mutants of beta-catenin aren't phosphorylated	1	15	0.00132159	0.296561	0.402537	1	1	8.22436e-05	9606	Homo sapiens	Q14738	Q14738	R-HSA-4827388
R-HSA-69183	Processive synthesis on the lagging strand	1	15	0.00132159	0.296561	0.402537	6	7	0.000575705	9606	Homo sapiens	P12004	P12004	R-HSA-69152;R-HSA-69140;R-HSA-69127;R-HSA-69142;R-HSA-69144;R-HSA-69116
R-HSA-162592	Integration of provirus	1	15	0.00132159	0.296561	0.402537	10	14	0.00115141	9606	Homo sapiens	O75475	O75475	R-HSA-175250;R-HSA-164514;R-HSA-8951690;R-HSA-175174;R-HSA-175108;R-HSA-164522;R-HSA-173115;R-HSA-162590;R-HSA-164845;R-HSA-175117
R-HSA-5358508	Mismatch Repair	1	15	0.00132159	0.296561	0.402537	8	17	0.00139814	9606	Homo sapiens	P12004	P12004	R-HSA-5358545;R-HSA-5358512;R-HSA-5358597;R-HSA-5358519;R-HSA-5358599;R-HSA-5358518;R-HSA-5358619;R-HSA-5358510
R-HSA-189451	Heme biosynthesis	1	15	0.00132159	0.296561	0.402537	2	16	0.0013159	9606	Homo sapiens	P06132	P06132	R-HSA-189425;R-HSA-190182
R-HSA-3134975	Regulation of innate immune responses to cytosolic DNA	1	15	0.00132159	0.296561	0.402537	1	9	0.000740192	9606	Homo sapiens	P19474	P19474	R-HSA-3134946
R-HSA-8956320	Nucleobase biosynthesis	1	15	0.00132159	0.296561	0.402537	2	23	0.0018916	9606	Homo sapiens	P11172	P11172	R-HSA-73564;R-HSA-73567
R-HSA-2162123	Synthesis of Prostaglandins (PG) and Thromboxanes (TX)	1	15	0.00132159	0.296561	0.402537	1	20	0.00164487	9606	Homo sapiens	Q8TBF2	Q8TBF2	R-HSA-2161612
R-HSA-187037	Signaling by NTRK1 (TRKA)	3	82	0.00722467	0.30208	0.402537	6	65	0.00534583	9606	Homo sapiens	P19174;P12931;Q14738	P19174;P12931-1;Q14738	R-HSA-167683;R-HSA-171011;R-HSA-199959;R-HSA-167684;R-HSA-167674;R-HSA-170991
R-HSA-73893	DNA Damage Bypass	2	48	0.00422907	0.310186	0.402537	29	34	0.00279628	9606	Homo sapiens	Q13620;P12004	Q13620;P12004	R-HSA-5653780;R-HSA-5655892;R-HSA-5656148;R-HSA-5653840;R-HSA-5656158;R-HSA-5655965;R-HSA-5653786;R-HSA-5655835;R-HSA-5651992;R-HSA-5653766;R-HSA-5653838;R-HSA-5654989;R-HSA-5653770;R-HSA-5654986;R-HSA-5654985;R-HSA-5652151;R-HSA-110307;R-HSA-110308;R-HSA-110311;R-HSA-5653756;R-HSA-5653754;R-HSA-110317;R-HSA-110316;R-HSA-110319;R-HSA-5655481;R-HSA-5652005;R-HSA-5655466;R-HSA-5652009;R-HSA-5656105
R-HSA-110312	Translesion synthesis by REV1	1	16	0.00140969	0.312877	0.402537	4	5	0.000411218	9606	Homo sapiens	P12004	P12004	R-HSA-5652151;R-HSA-110307;R-HSA-110308;R-HSA-110311
R-HSA-418457	cGMP effects	1	16	0.00140969	0.312877	0.402537	3	4	0.000328974	9606	Homo sapiens	Q13976	Q13976-1	R-HSA-418549;R-HSA-418451;R-HSA-418442
R-HSA-399956	CRMPs in Sema3A signaling	1	16	0.00140969	0.312877	0.402537	3	5	0.000411218	9606	Homo sapiens	Q14194	Q14194	R-HSA-399951;R-HSA-399947;R-HSA-399944
R-HSA-2559584	Formation of Senescence-Associated Heterochromatin Foci (SAHF)	1	16	0.00140969	0.312877	0.402537	1	2	0.000164487	9606	Homo sapiens	Q02539	Q02539	R-HSA-4647594
R-HSA-1433559	Regulation of KIT signaling	1	16	0.00140969	0.312877	0.402537	3	8	0.000657949	9606	Homo sapiens	P12931	P12931-1	R-HSA-205319;R-HSA-1433506;R-HSA-205244
R-HSA-8949664	Processing of SMDT1	1	16	0.00140969	0.312877	0.402537	1	5	0.000411218	9606	Homo sapiens	Q10713	Q10713	R-HSA-8949649
R-HSA-4419969	Depolymerisation of the Nuclear Lamina	1	16	0.00140969	0.312877	0.402537	1	6	0.000493462	9606	Homo sapiens	Q8NC56	Q8NC56	R-HSA-5229194
R-HSA-392517	Rap1 signalling	1	16	0.00140969	0.312877	0.402537	1	7	0.000575705	9606	Homo sapiens	Q13976	Q13976-1	R-HSA-913996
R-HSA-391160	Signal regulatory protein family interactions	1	16	0.00140969	0.312877	0.402537	1	10	0.000822436	9606	Homo sapiens	P12931	P12931-1	R-HSA-391156
R-HSA-1295596	Spry regulation of FGF signaling	1	16	0.00140969	0.312877	0.402537	1	11	0.00090468	9606	Homo sapiens	P12931	P12931-1	R-HSA-1295609
R-HSA-5696399	Global Genome Nucleotide Excision Repair (GG-NER)	3	84	0.00740088	0.314802	0.402537	17	20	0.00164487	9606	Homo sapiens	Q13620;Q13098;P12004	Q13620;Q13098;P12004	R-HSA-5690996;R-HSA-5690997;R-HSA-5691006;R-HSA-5696670;R-HSA-5696664;R-HSA-5691000;R-HSA-5691001;R-HSA-6790487;R-HSA-6790454;R-HSA-5690213;R-HSA-5689317;R-HSA-5689861;R-HSA-5690990;R-HSA-6782943;R-HSA-5696655;R-HSA-5690991;R-HSA-5690988
R-HSA-6791312	TP53 Regulates Transcription of Cell Cycle Genes	2	49	0.00431718	0.318754	0.402537	3	42	0.00345423	9606	Homo sapiens	Q86X55;P12004	Q86X55;P12004	R-HSA-3215152;R-HSA-6791109;R-HSA-3215144
R-HSA-9006925	Intracellular signaling by second messengers	9	315	0.0277533	0.320748	0.402537	30	113	0.00929353	9606	Homo sapiens	Q9UKV8;P19174;Q13480;P12931;Q14738;P19784;Q9UHA4;P13861	Q9UKV8;P19174;P12931-1;Q13480;P12931;Q14738;P19784;Q9UHA4;P13861	R-HSA-8944457;R-HSA-8857925;R-HSA-8944522;R-HSA-2318752;R-HSA-167686;R-HSA-8948621;R-HSA-8850945;R-HSA-8948623;R-HSA-8948612;R-HSA-8944454;R-HSA-8948569;R-HSA-8944538;R-HSA-8944599;R-HSA-8948651;R-HSA-8944684;R-HSA-8948524;R-HSA-8945709;R-HSA-8951727;R-HSA-8948641;R-HSA-8944483;R-HSA-8948582;R-HSA-8948583;R-HSA-8944632;R-HSA-8948536;R-HSA-2316434;R-HSA-8944569;R-HSA-8948602;R-HSA-111925;R-HSA-894…
R-HSA-199418	Negative regulation of the PI3K/AKT network	4	122	0.0107489	0.321088	0.402537	2	10	0.000822436	9606	Homo sapiens	Q13480;P12931;Q14738	P12931-1;Q13480;P12931;Q14738	R-HSA-2316434;R-HSA-8857925
R-HSA-196299	Beta-catenin phosphorylation cascade	1	17	0.0014978	0.328817	0.402537	4	4	0.000328974	9606	Homo sapiens	Q14738	Q14738	R-HSA-195283;R-HSA-195318;R-HSA-195287;R-HSA-195300
R-HSA-5656121	Translesion synthesis by POLI	1	17	0.0014978	0.328817	0.402537	3	3	0.000246731	9606	Homo sapiens	P12004	P12004	R-HSA-5656148;R-HSA-5656158;R-HSA-5656105
R-HSA-5655862	Translesion synthesis by POLK	1	17	0.0014978	0.328817	0.402537	3	3	0.000246731	9606	Homo sapiens	P12004	P12004	R-HSA-5655892;R-HSA-5655965;R-HSA-5655835
R-HSA-163615	PKA activation	1	17	0.0014978	0.328817	0.402537	2	3	0.000246731	9606	Homo sapiens	P13861	P13861	R-HSA-111925;R-HSA-8951727
R-HSA-8875360	InlB-mediated entry of Listeria monocytogenes into host cell	1	17	0.0014978	0.328817	0.402537	1	8	0.000657949	9606	Homo sapiens	O75886	O75886	R-HSA-8876262
R-HSA-432142	Platelet sensitization by LDL	1	17	0.0014978	0.328817	0.402537	1	9	0.000740192	9606	Homo sapiens	Q14738	Q14738	R-HSA-432143
R-HSA-9018677	Biosynthesis of DHA-derived SPMs	1	17	0.0014978	0.328817	0.402537	1	33	0.00271404	9606	Homo sapiens	P34913	P34913	R-HSA-9024993
R-HSA-3928665	EPH-ephrin mediated repulsion of cells	2	51	0.00449339	0.335811	0.402537	7	9	0.000740192	9606	Homo sapiens	P12931;P98172	P12931-1;P98172	R-HSA-4093327;R-HSA-3928607;R-HSA-3928654;R-HSA-3928604;R-HSA-3928642;R-HSA-3928657;R-HSA-3928628
R-HSA-157858	Gap junction trafficking and regulation	2	51	0.00449339	0.335811	0.402537	6	24	0.00197385	9606	Homo sapiens	P12931;Q9BQE3	P12931-2;Q9BQE3	R-HSA-191654;R-HSA-191636;R-HSA-190520;R-HSA-191656;R-HSA-191737;R-HSA-190877
R-HSA-5620920	Cargo trafficking to the periciliary membrane	2	51	0.00449339	0.335811	0.402537	4	27	0.00222058	9606	Homo sapiens	Q96KP1;Q9NQ48	Q96KP1;Q9NQ48	R-HSA-5623524;R-HSA-5623527;R-HSA-5624129;R-HSA-5624127
R-HSA-5389840	Mitochondrial translation elongation	3	88	0.0077533	0.340267	0.402537	7	8	0.000657949	9606	Homo sapiens	Q9Y3B7;Q96RP9;P43897	Q9Y3B7;Q96RP9;P43897	R-HSA-5389842;R-HSA-5389857;R-HSA-5419268;R-HSA-5419269;R-HSA-5389848;R-HSA-5419279;R-HSA-5419261
R-HSA-5628897	TP53 Regulates Metabolic Genes	3	88	0.0077533	0.340267	0.402537	5	34	0.00279628	9606	Homo sapiens	Q9UKV8;Q9UHA4;Q13131	Q9UKV8;Q9UHA4;Q13131	R-HSA-5631941;R-HSA-2318752;R-HSA-2321904;R-HSA-380979;R-HSA-380927
R-HSA-72695	Formation of the ternary complex, and subsequently, the 43S complex	2	52	0.0045815	0.344294	0.402537	1	3	0.000246731	9606	Homo sapiens	O15371;P62861	O15371;P62861	R-HSA-72691
R-HSA-5654219	Phospholipase C-mediated cascade: FGFR1	1	18	0.0015859	0.344387	0.402537	3	3	0.000246731	9606	Homo sapiens	P19174	P19174	R-HSA-5654167;R-HSA-5654149;R-HSA-5654165
R-HSA-6785631	ERBB2 Regulates Cell Motility	1	18	0.0015859	0.344387	0.402537	1	2	0.000164487	9606	Homo sapiens	O60610	O60610	R-HSA-6785648
R-HSA-164378	PKA activation in glucagon signalling	1	18	0.0015859	0.344387	0.402537	1	2	0.000164487	9606	Homo sapiens	P13861	P13861	R-HSA-111925
R-HSA-1963642	PI3K events in ERBB2 signaling	1	18	0.0015859	0.344387	0.402537	3	7	0.000575705	9606	Homo sapiens	Q13480	Q13480	R-HSA-1306963;R-HSA-1306965;R-HSA-1306957
R-HSA-1368082	RORA activates gene expression	1	18	0.0015859	0.344387	0.402537	1	4	0.000328974	9606	Homo sapiens	Q86X55	Q86X55	R-HSA-1801587
R-HSA-1369062	ABC transporters in lipid homeostasis	1	18	0.0015859	0.344387	0.402537	2	11	0.00090468	9606	Homo sapiens	P28288	P28288	R-HSA-382613;R-HSA-382575
R-HSA-5609975	Diseases associated with glycosylation precursor biosynthesis	1	18	0.0015859	0.344387	0.402537	1	16	0.0013159	9606	Homo sapiens	P07902	P07902	R-HSA-5610038
R-HSA-9022699	MECP2 regulates neuronal receptors and channels	1	18	0.0015859	0.344387	0.402537	1	26	0.00213833	9606	Homo sapiens	Q13451	Q13451	R-HSA-9022728
R-HSA-2980736	Peptide hormone metabolism	3	89	0.00784141	0.346627	0.402537	4	62	0.0050991	9606	Homo sapiens	Q96KP1;P61009;P67812	Q96KP1;P61009;P67812	R-HSA-422051;R-HSA-400496;R-HSA-400459;R-HSA-265177
R-HSA-6781823	Formation of TC-NER Pre-Incision Complex	2	53	0.0046696	0.352741	0.402537	4	7	0.000575705	9606	Homo sapiens	Q13620;Q13098	Q13620;Q13098	R-HSA-6782069;R-HSA-6782004;R-HSA-6781867;R-HSA-6781833
R-HSA-1660499	Synthesis of PIPs at the plasma membrane	2	53	0.0046696	0.352741	0.402537	2	33	0.00271404	9606	Homo sapiens	Q9HAU0;Q12923	Q9HAU0;Q12923	R-HSA-8870332;R-HSA-8870489
R-HSA-6794362	Protein-protein interactions at synapses	3	91	0.00801762	0.35933	0.402537	6	33	0.00271404	9606	Homo sapiens	Q9H4G0;O14936;P10586	Q9H4G0;O14936;P10586	R-HSA-6798258;R-HSA-6797553;R-HSA-8855648;R-HSA-6794352;R-HSA-6797568;R-HSA-388824
R-HSA-5654710	PI-3K cascade:FGFR3	1	19	0.00167401	0.359598	0.402537	7	7	0.000575705	9606	Homo sapiens	Q13480	Q13480	R-HSA-5654709;R-HSA-5654643;R-HSA-5654640;R-HSA-5654641;R-HSA-5654705;R-HSA-177931;R-HSA-5654637
R-HSA-110320	Translesion Synthesis by POLH	1	19	0.00167401	0.359598	0.402537	6	8	0.000657949	9606	Homo sapiens	P12004	P12004	R-HSA-5654989;R-HSA-5654986;R-HSA-110317;R-HSA-110316;R-HSA-110319;R-HSA-5654985
R-HSA-111931	PKA-mediated phosphorylation of CREB	1	19	0.00167401	0.359598	0.402537	2	6	0.000493462	9606	Homo sapiens	P13861	P13861	R-HSA-111925;R-HSA-8951727
R-HSA-1362277	Transcription of E2F targets under negative control by DREAM complex	1	19	0.00167401	0.359598	0.402537	1	12	0.000986923	9606	Homo sapiens	P12004	P12004	R-HSA-8961665
R-HSA-9018678	Biosynthesis of specialized proresolving mediators (SPMs)	1	19	0.00167401	0.359598	0.402537	1	69	0.00567481	9606	Homo sapiens	P34913	P34913	R-HSA-9024993
R-HSA-6804756	Regulation of TP53 Activity through Phosphorylation	3	92	0.00810573	0.365669	0.402537	4	26	0.00213833	9606	Homo sapiens	P49959;P19784;Q13131	P49959;P19784;Q13131	R-HSA-6805061;R-HSA-6799332;R-HSA-6805059;R-HSA-6805470
R-HSA-913531	Interferon Signaling	8	289	0.0254626	0.367065	0.402537	5	66	0.00542808	9606	Homo sapiens	P78344;P19174;P52948;Q92621;P19474;Q8N1F7	P52948-3;P52948-4;P78344;P19174;Q92621;P19474;Q8N1F7;P52948-5	R-HSA-1678841;R-HSA-1678842;R-HSA-1176059;R-HSA-1031716;R-HSA-1169406
R-HSA-9639288	Amino acids regulate mTORC1	2	55	0.00484581	0.369519	0.402537	8	12	0.000986923	9606	Homo sapiens	P21283;Q9UHA4	P21283;Q9UHA4	R-HSA-9640195;R-HSA-9640167;R-HSA-9639286;R-HSA-9646468;R-HSA-9640168;R-HSA-9645608;R-HSA-9640175;R-HSA-9645598
R-HSA-5654720	PI-3K cascade:FGFR4	1	20	0.00176211	0.374457	0.402537	7	7	0.000575705	9606	Homo sapiens	Q13480	Q13480	R-HSA-5654662;R-HSA-5654659;R-HSA-177931;R-HSA-5654669;R-HSA-5654717;R-HSA-5654714;R-HSA-5654667
R-HSA-69186	Lagging Strand Synthesis	1	20	0.00176211	0.374457	0.402537	9	11	0.00090468	9606	Homo sapiens	P12004	P12004	R-HSA-69152;R-HSA-69074;R-HSA-69140;R-HSA-69063;R-HSA-69127;R-HSA-69142;R-HSA-69144;R-HSA-69068;R-HSA-69116
R-HSA-416572	Sema4D induced cell migration and growth-cone collapse	1	20	0.00176211	0.374457	0.402537	3	6	0.000493462	9606	Homo sapiens	Q13464	Q13464	R-HSA-419087;R-HSA-419197;R-HSA-419049
R-HSA-190840	Microtubule-dependent trafficking of connexons from Golgi to the plasma membrane	1	20	0.00176211	0.374457	0.402537	1	2	0.000164487	9606	Homo sapiens	Q9BQE3	Q9BQE3	R-HSA-190520
R-HSA-388844	Receptor-type tyrosine-protein phosphatases	1	20	0.00176211	0.374457	0.402537	2	6	0.000493462	9606	Homo sapiens	P10586	P10586	R-HSA-6798258;R-HSA-388824
R-HSA-5625900	RHO GTPases activate CIT	1	20	0.00176211	0.374457	0.402537	1	6	0.000493462	9606	Homo sapiens	O60237	O60237	R-HSA-5671919
R-HSA-2028269	Signaling by Hippo	1	20	0.00176211	0.374457	0.402537	3	30	0.00246731	9606	Homo sapiens	Q9UDY2	Q9UDY2	R-HSA-2064406;R-HSA-2064421;R-HSA-2064418
R-HSA-432722	Golgi Associated Vesicle Biogenesis	2	56	0.00493392	0.377845	0.402537	5	7	0.000575705	9606	Homo sapiens	Q14789;O43747	Q14789;O43747	R-HSA-421831;R-HSA-8874979;R-HSA-421836;R-HSA-421835;R-HSA-421833
R-HSA-429914	Deadenylation-dependent mRNA decay	2	56	0.00493392	0.377845	0.402537	1	10	0.000822436	9606	Homo sapiens	Q6PGP7;Q15477	Q6PGP7;Q15477	R-HSA-430028
R-HSA-1655829	Regulation of cholesterol biosynthesis by SREBP (SREBF)	2	56	0.00493392	0.377845	0.402537	4	52	0.00427667	9606	Homo sapiens	Q15126;Q86X55	Q15126;Q86X55	R-HSA-1655848;R-HSA-1655850;R-HSA-1655839;R-HSA-1655826
R-HSA-5368287	Mitochondrial translation	3	94	0.00828194	0.378315	0.402537	13	17	0.00139814	9606	Homo sapiens	Q9Y3B7;Q96RP9;P43897	Q9Y3B7;Q96RP9;P43897	R-HSA-5389842;R-HSA-5419281;R-HSA-5389848;R-HSA-5419261;R-HSA-5419264;R-HSA-5389857;R-HSA-5419271;R-HSA-5419268;R-HSA-5419269;R-HSA-5419273;R-HSA-5419279;R-HSA-5389839;R-HSA-5419277
R-HSA-2151201	Transcriptional activation of mitochondrial biogenesis	2	57	0.00502203	0.386124	0.402537	5	32	0.0026318	9606	Homo sapiens	P51610;Q86X55	P51610;Q86X55	R-HSA-1592232;R-HSA-1592250;R-HSA-1592252;R-HSA-1592238;R-HSA-2466367
R-HSA-5651801	PCNA-Dependent Long Patch Base Excision Repair	1	21	0.00185022	0.388973	0.402537	6	6	0.000493462	9606	Homo sapiens	P12004	P12004	R-HSA-110368;R-HSA-110371;R-HSA-5651809;R-HSA-110363;R-HSA-5651805;R-HSA-110364
R-HSA-438066	Unblocking of NMDA receptors, glutamate binding and activation	1	21	0.00185022	0.388973	0.402537	5	5	0.000411218	9606	Homo sapiens	P07196	P07196	R-HSA-432164;R-HSA-438037;R-HSA-432162;R-HSA-432172;R-HSA-9614185
R-HSA-5654221	Phospholipase C-mediated cascade; FGFR2	1	21	0.00185022	0.388973	0.402537	3	3	0.000246731	9606	Homo sapiens	P19174	P19174	R-HSA-5654147;R-HSA-5654159;R-HSA-5654157
R-HSA-442982	Ras activation upon Ca2+ influx through NMDA receptor	1	21	0.00185022	0.388973	0.402537	2	2	0.000164487	9606	Homo sapiens	P07196	P07196	R-HSA-442732;R-HSA-442760
R-HSA-190872	Transport of connexons to the plasma membrane	1	21	0.00185022	0.388973	0.402537	1	3	0.000246731	9606	Homo sapiens	Q9BQE3	Q9BQE3	R-HSA-190520
R-HSA-9617324	Negative regulation of NMDA receptor-mediated neuronal transmission	1	21	0.00185022	0.388973	0.402537	1	4	0.000328974	9606	Homo sapiens	P07196	P07196	R-HSA-9617326
R-HSA-5620916	VxPx cargo-targeting to cilium	1	21	0.00185022	0.388973	0.402537	2	10	0.000822436	9606	Homo sapiens	Q96KP1	Q96KP1	R-HSA-5623524;R-HSA-5623527
R-HSA-167044	Signalling to RAS	1	21	0.00185022	0.388973	0.402537	2	10	0.000822436	9606	Homo sapiens	P12931	P12931-1	R-HSA-171011;R-HSA-170991
R-HSA-8849932	Synaptic adhesion-like molecules	1	21	0.00185022	0.388973	0.402537	1	8	0.000657949	9606	Homo sapiens	P10586	P10586	R-HSA-8855648
R-HSA-6807004	Negative regulation of MET activity	1	21	0.00185022	0.388973	0.402537	1	10	0.000822436	9606	Homo sapiens	O75886	O75886	R-HSA-8875490
R-HSA-445144	Signal transduction by L1	1	21	0.00185022	0.388973	0.402537	1	11	0.00090468	9606	Homo sapiens	P19784	P19784	R-HSA-392752
R-HSA-379726	Mitochondrial tRNA aminoacylation	1	21	0.00185022	0.388973	0.402537	1	21	0.00172712	9606	Homo sapiens	Q5JTZ9	Q5JTZ9	R-HSA-380177
R-HSA-975956	Nonsense Mediated Decay (NMD) independent of the Exon Junction Complex (EJC)	3	96	0.00845815	0.390908	0.402537	1	1	8.22436e-05	9606	Homo sapiens	P62861;Q09161;P61513	P62861;Q09161;P61513	R-HSA-927789
R-HSA-1592230	Mitochondrial biogenesis	3	96	0.00845815	0.390908	0.402537	6	36	0.00296077	9606	Homo sapiens	Q13505;P51610;Q86X55	Q13505;P51610;Q86X55	R-HSA-1592232;R-HSA-8949609;R-HSA-1592250;R-HSA-1592252;R-HSA-1592238;R-HSA-2466367
R-HSA-5663205	Infectious disease	18	711	0.0626432	0.402477	0.402537	49	390	0.032075	9606	Homo sapiens	Q09161;O75886;P30419;Q8N1F7;O75475;P12931;Q9NP79;Q86VN1;O43747;Q9Y6G9;P62861;P52948;Q92621;O14576;P61513;Q9BQE3	P52948-3;P52948-4;Q09161;O75886;P30419;Q8N1F7;O75475;P12931;Q9NP79;Q86VN1;P52948-5;O43747;Q9Y6G9;P62861;Q92621;O14576;P61513;Q9BQE3	R-HSA-8951690;R-HSA-182279;R-HSA-175108;R-HSA-3159227;R-HSA-180622;R-HSA-182286;R-HSA-9614367;R-HSA-175117;R-HSA-175250;R-HSA-180627;R-HSA-168337;R-HSA-8876948;R-HSA-180630;R-HSA-9614343;R-HSA-167191;R-HSA-162590;R-HSA-192925;R-HSA-164514;R-HSA-167072;R-HSA-164522;R-HSA-167083;R-HSA-9610942;R-HSA-167087;R-HSA-167084;R-HSA-167085;R-HSA-165043;R-HSA-168880;R-HSA-9614369;R-HSA-9636128;R-HSA-167089;R…
R-HSA-72649	Translation initiation complex formation	2	59	0.00519824	0.402537	0.402537	2	2	0.000164487	9606	Homo sapiens	O15371;P62861	O15371;P62861	R-HSA-156808;R-HSA-157849
R-HSA-193648	NRAGE signals death through JNK	2	59	0.00519824	0.402537	0.402537	1	7	0.000575705	9606	Homo sapiens	O75962;Q14155	O75962;Q14155	R-HSA-205039
R-HSA-2142753	Arachidonic acid metabolism	2	59	0.00519824	0.402537	0.402537	2	56	0.00460564	9606	Homo sapiens	P34913;Q8TBF2	P34913;Q8TBF2	R-HSA-2161961;R-HSA-2161612
R-HSA-162594	Early Phase of HIV Life Cycle	1	22	0.00193833	0.403153	0.403153	10	38	0.00312526	9606	Homo sapiens	O75475	O75475	R-HSA-175250;R-HSA-164514;R-HSA-8951690;R-HSA-175174;R-HSA-175108;R-HSA-164522;R-HSA-173115;R-HSA-162590;R-HSA-164845;R-HSA-175117
R-HSA-164938	Nef-mediates down modulation of cell surface receptors by recruiting them to clathrin adapters	1	22	0.00193833	0.403153	0.403153	3	15	0.00123365	9606	Homo sapiens	O43747	O43747	R-HSA-182263;R-HSA-182279;R-HSA-182286
R-HSA-198753	ERK/MAPK targets	1	22	0.00193833	0.403153	0.403153	1	7	0.000575705	9606	Homo sapiens	Q14738	Q14738	R-HSA-199959
R-HSA-3296482	Defects in vitamin and cofactor metabolism	1	22	0.00193833	0.403153	0.403153	1	22	0.00180936	9606	Homo sapiens	Q96RQ3	Q96RQ3	R-HSA-9035987
R-HSA-376176	Signaling by ROBO receptors	6	218	0.019207	0.403352	0.403352	5	59	0.00485237	9606	Homo sapiens	P62861;Q09161;O75122;P12931;P61513;P13861	P62861;Q09161;O75122;P12931;P61513;P13861	R-HSA-9011241;R-HSA-428885;R-HSA-9014652;R-HSA-9010641;R-HSA-9014610
R-HSA-72662	Activation of the mRNA upon binding of the cap-binding complex and eIFs, and subsequent binding to 43S	2	60	0.00528634	0.410665	0.410665	2	6	0.000493462	9606	Homo sapiens	O15371;P62861	O15371;P62861	R-HSA-156808;R-HSA-157849
R-HSA-6794361	Neurexins and neuroligins	2	60	0.00528634	0.410665	0.410665	3	19	0.00156263	9606	Homo sapiens	Q9H4G0;O14936	Q9H4G0;O14936	R-HSA-6797553;R-HSA-6794352;R-HSA-6797568
R-HSA-4086398	Ca2+ pathway	2	60	0.00528634	0.410665	0.410665	3	27	0.00222058	9606	Homo sapiens	Q9UKV8;Q13976	Q9UKV8;Q13976	R-HSA-4551453;R-HSA-4518575;R-HSA-4518585
R-HSA-109581	Apoptosis	5	180	0.015859	0.414105	0.414105	6	141	0.0115963	9606	Homo sapiens	Q9UDY2;P30419;Q9P289;Q13464;Q02539	Q9UDY2;P30419;Q9P289;Q13464;Q02539	R-HSA-211239;R-HSA-141367;R-HSA-201611;R-HSA-351871;R-HSA-211247;R-HSA-350651
R-HSA-5654689	PI-3K cascade:FGFR1	1	23	0.00202643	0.417006	0.417006	7	7	0.000575705	9606	Homo sapiens	Q13480	Q13480	R-HSA-5654692;R-HSA-5654596;R-HSA-5654594;R-HSA-5654690;R-HSA-5654592;R-HSA-5654591;R-HSA-177931
R-HSA-167242	Abortive elongation of HIV-1 transcript in the absence of Tat	1	23	0.00202643	0.417006	0.417006	2	2	0.000164487	9606	Homo sapiens	Q09161	Q09161	R-HSA-167147;R-HSA-167087
R-HSA-389977	Post-chaperonin tubulin folding pathway	1	23	0.00202643	0.417006	0.417006	6	9	0.000740192	9606	Homo sapiens	Q9BQE3	Q9BQE3	R-HSA-389972;R-HSA-389974;R-HSA-389964;R-HSA-389976;R-HSA-389963;R-HSA-389978
R-HSA-212676	Dopamine Neurotransmitter Release Cycle	1	23	0.00202643	0.417006	0.417006	2	4	0.000328974	9606	Homo sapiens	O14936	O14936	R-HSA-5336443;R-HSA-380574
R-HSA-8851708	Signaling by FGFR2 IIIa TM	1	23	0.00202643	0.417006	0.417006	1	2	0.000164487	9606	Homo sapiens	Q09161	Q09161	R-HSA-8851710
R-HSA-392154	Nitric oxide stimulates guanylate cyclase	1	23	0.00202643	0.417006	0.417006	3	7	0.000575705	9606	Homo sapiens	Q13976	Q13976-1	R-HSA-418549;R-HSA-418451;R-HSA-418442
R-HSA-5620922	BBSome-mediated cargo-targeting to cilium	1	23	0.00202643	0.417006	0.417006	2	5	0.000411218	9606	Homo sapiens	Q9NQ48	Q9NQ48	R-HSA-5624129;R-HSA-5624127
R-HSA-166208	mTORC1-mediated signalling	1	23	0.00202643	0.417006	0.417006	2	7	0.000575705	9606	Homo sapiens	Q9UHA4	Q9UHA4	R-HSA-165718;R-HSA-165692
R-HSA-8949215	Mitochondrial calcium ion transport	1	23	0.00202643	0.417006	0.417006	1	10	0.000822436	9606	Homo sapiens	Q10713	Q10713	R-HSA-8949649
R-HSA-2173795	Downregulation of SMAD2/3:SMAD4 transcriptional activity	1	23	0.00202643	0.417006	0.417006	2	21	0.00172712	9606	Homo sapiens	P35813	P35813	R-HSA-209055;R-HSA-2187388
R-HSA-373753	Nephrin family interactions	1	23	0.00202643	0.417006	0.417006	1	13	0.00106917	9606	Homo sapiens	O14936	O14936	R-HSA-373722
R-HSA-2559586	DNA Damage/Telomere Stress Induced Senescence	2	61	0.00537445	0.41874	0.41874	9	17	0.00139814	9606	Homo sapiens	P49959;Q02539	P49959;Q02539	R-HSA-3785768;R-HSA-5682020;R-HSA-5693540;R-HSA-5682018;R-HSA-5682044;R-HSA-5693612;R-HSA-4647594;R-HSA-5682026;R-HSA-6792712
R-HSA-8986944	Transcriptional Regulation by MECP2	2	61	0.00537445	0.41874	0.41874	7	77	0.00633276	9606	Homo sapiens	Q9UKV8;Q13451	Q9UKV8;Q13451	R-HSA-9615570;R-HSA-9615554;R-HSA-9615571;R-HSA-9022728;R-HSA-9021183;R-HSA-9021182;R-HSA-9615501
R-HSA-72689	Formation of a pool of free 40S subunits	3	102	0.00898678	0.428264	0.428264	2	2	0.000164487	9606	Homo sapiens	O15371;P62861;P61513	O15371;P62861;P61513	R-HSA-72673;R-HSA-72676
R-HSA-174417	Telomere C-strand (Lagging Strand) Synthesis	1	24	0.00211454	0.430538	0.430538	11	14	0.00115141	9606	Homo sapiens	P12004	P12004	R-HSA-174451;R-HSA-174448;R-HSA-174438;R-HSA-174439;R-HSA-174456;R-HSA-174441;R-HSA-176702;R-HSA-174446;R-HSA-174447;R-HSA-174444;R-HSA-174445
R-HSA-203927	MicroRNA (miRNA) biogenesis	1	24	0.00211454	0.430538	0.430538	3	8	0.000657949	9606	Homo sapiens	Q9UKV8	Q9UKV8	R-HSA-203862;R-HSA-210805;R-HSA-2106614
R-HSA-400685	Sema4D in semaphorin signaling	1	24	0.00211454	0.430538	0.430538	3	12	0.000986923	9606	Homo sapiens	Q13464	Q13464	R-HSA-419087;R-HSA-419197;R-HSA-419049
R-HSA-75876	Synthesis of very long-chain fatty acyl-CoAs	1	24	0.00211454	0.430538	0.430538	1	12	0.000986923	9606	Homo sapiens	Q5K4L6	Q5K4L6	R-HSA-8875077
R-HSA-6811434	COPI-dependent Golgi-to-ER retrograde traffic	3	103	0.00907489	0.434415	0.434415	4	11	0.00090468	9606	Homo sapiens	Q9NSK0;Q9BQE3;Q8N6H7	Q9NSK0;Q9BQE3;Q8N6H7	R-HSA-6811426;R-HSA-6811423;R-HSA-6811418;R-HSA-6811417
R-HSA-446219	Synthesis of substrates in N-glycan biosythesis	2	63	0.00555066	0.434718	0.434718	2	41	0.00337199	9606	Homo sapiens	Q8NFW8;O95394	Q8NFW8;O95394	R-HSA-4084982;R-HSA-446185
R-HSA-5357801	Programmed Cell Death	5	185	0.0162996	0.43698	0.43698	6	154	0.0126655	9606	Homo sapiens	Q9UDY2;P30419;Q9P289;Q13464;Q02539	Q9UDY2;P30419;Q9P289;Q13464;Q02539	R-HSA-211239;R-HSA-141367;R-HSA-201611;R-HSA-351871;R-HSA-211247;R-HSA-350651
R-HSA-6782210	Gap-filling DNA repair synthesis and ligation in TC-NER	2	64	0.00563877	0.442618	0.442618	2	2	0.000164487	9606	Homo sapiens	Q13620;P12004	Q13620;P12004	R-HSA-6782227;R-HSA-6782208
R-HSA-375165	NCAM signaling for neurite out-growth	2	64	0.00563877	0.442618	0.442618	7	23	0.0018916	9606	Homo sapiens	O15020;P12931	O15020;P12931-1	R-HSA-392053;R-HSA-392054;R-HSA-392051;R-HSA-391868;R-HSA-391871;R-HSA-391865;R-HSA-391866
R-HSA-983189	Kinesins	2	64	0.00563877	0.442618	0.442618	3	14	0.00115141	9606	Homo sapiens	Q9NSK0;Q9BQE3	Q9NSK0;Q9BQE3	R-HSA-983259;R-HSA-983194;R-HSA-983266
R-HSA-373755	Semaphorin interactions	2	64	0.00563877	0.442618	0.442618	6	40	0.00328974	9606	Homo sapiens	Q14194;Q13464	Q14194;Q13464	R-HSA-399951;R-HSA-419087;R-HSA-419197;R-HSA-399947;R-HSA-399944;R-HSA-419049
R-HSA-5696397	Gap-filling DNA repair synthesis and ligation in GG-NER	1	25	0.00220264	0.443757	0.443757	2	2	0.000164487	9606	Homo sapiens	P12004	P12004	R-HSA-5690997;R-HSA-5691001
R-HSA-110373	Resolution of AP sites via the multiple-nucleotide patch replacement pathway	1	25	0.00220264	0.443757	0.443757	6	19	0.00156263	9606	Homo sapiens	P12004	P12004	R-HSA-110368;R-HSA-110371;R-HSA-5651809;R-HSA-110363;R-HSA-5651805;R-HSA-110364
R-HSA-418592	ADP signalling through P2Y purinoceptor 1	1	25	0.00220264	0.443757	0.443757	1	7	0.000575705	9606	Homo sapiens	P12931	P12931-1	R-HSA-418662
R-HSA-198725	Nuclear Events (kinase and transcription factor activation)	1	25	0.00220264	0.443757	0.443757	1	11	0.00090468	9606	Homo sapiens	Q14738	Q14738	R-HSA-199959
R-HSA-8940973	RUNX2 regulates osteoblast differentiation	1	25	0.00220264	0.443757	0.443757	2	24	0.00197385	9606	Homo sapiens	P12931	P12931	R-HSA-8937820;R-HSA-8937844
R-HSA-8856825	Cargo recognition for clathrin-mediated endocytosis	3	105	0.0092511	0.446644	0.446644	4	14	0.00115141	9606	Homo sapiens	P52594;O75886;Q13098	P52594;O75886;Q13098	R-HSA-8866279;R-HSA-8863718;R-HSA-8863723;R-HSA-8863721
R-HSA-6782135	Dual incision in TC-NER	2	65	0.00572687	0.450457	0.450457	6	6	0.000493462	9606	Homo sapiens	Q13620;P12004	Q13620;P12004	R-HSA-6782211;R-HSA-6782131;R-HSA-6782224;R-HSA-6782141;R-HSA-6782204;R-HSA-6782138
R-HSA-5654695	PI-3K cascade:FGFR2	1	26	0.00229075	0.45667	0.45667	7	7	0.000575705	9606	Homo sapiens	Q13480	Q13480	R-HSA-5654614;R-HSA-5654612;R-HSA-5654622;R-HSA-177931;R-HSA-5654620;R-HSA-5654701;R-HSA-5654697
R-HSA-6803529	FGFR2 alternative splicing	1	26	0.00229075	0.45667	0.45667	4	4	0.000328974	9606	Homo sapiens	Q09161	Q09161	R-HSA-6803527;R-HSA-6803523;R-HSA-6803838;R-HSA-6803836
R-HSA-389960	Formation of tubulin folding intermediates by CCT/TriC	1	26	0.00229075	0.45667	0.45667	2	2	0.000164487	9606	Homo sapiens	Q9BQE3	Q9BQE3	R-HSA-389954;R-HSA-389961
R-HSA-5693554	Resolution of D-loop Structures through Synthesis-Dependent Strand Annealing (SDSA)	1	26	0.00229075	0.45667	0.45667	1	1	8.22436e-05	9606	Homo sapiens	P49959	P49959	R-HSA-5693589
R-HSA-77387	Insulin receptor recycling	1	26	0.00229075	0.45667	0.45667	2	6	0.000493462	9606	Homo sapiens	P21283	P21283	R-HSA-74723;R-HSA-5252133
R-HSA-3238698	WNT ligand biogenesis and trafficking	1	26	0.00229075	0.45667	0.45667	3	12	0.000986923	9606	Homo sapiens	O60493	O60493	R-HSA-3247849;R-HSA-3247836;R-HSA-3247839
R-HSA-1855204	Synthesis of IP3 and IP4 in the cytosol	1	26	0.00229075	0.45667	0.45667	1	12	0.000986923	9606	Homo sapiens	P19174	P19174	R-HSA-1855221
R-HSA-191273	Cholesterol biosynthesis	1	26	0.00229075	0.45667	0.45667	1	32	0.0026318	9606	Homo sapiens	Q15126	Q15126	R-HSA-191422
R-HSA-5685942	HDR through Homologous Recombination (HRR)	2	66	0.00581498	0.458234	0.458234	12	19	0.00156263	9606	Homo sapiens	P49959;P12004	P49959;P12004	R-HSA-5693620;R-HSA-5693589;R-HSA-5686469;R-HSA-5686483;R-HSA-5693539;R-HSA-5693584;R-HSA-5685838;R-HSA-5685341;R-HSA-5686410;R-HSA-5686440;R-HSA-5693593;R-HSA-5693561
R-HSA-3000170	Syndecan interactions	1	27	0.00237885	0.469284	0.469284	1	15	0.00123365	9606	Homo sapiens	O14936	O14936	R-HSA-2750181
R-HSA-264876	Insulin processing	1	27	0.00237885	0.469284	0.469284	1	16	0.0013159	9606	Homo sapiens	Q96KP1	Q96KP1	R-HSA-265177
R-HSA-1368108	BMAL1:CLOCK,NPAS2 activates circadian gene expression	1	27	0.00237885	0.469284	0.469284	1	20	0.00164487	9606	Homo sapiens	Q86X55	Q86X55	R-HSA-879724
R-HSA-1538133	G0 and Early G1	1	27	0.00237885	0.469284	0.469284	1	27	0.00222058	9606	Homo sapiens	P12004	P12004	R-HSA-8961665
R-HSA-1257604	PIP3 activates AKT signaling	7	276	0.0243172	0.469397	0.469397	27	86	0.00707295	9606	Homo sapiens	Q9UKV8;Q13480;P12931;Q14738;P19784;Q9UHA4	Q9UKV8;P12931-1;Q13480;P12931;Q14738;P19784;Q9UHA4	R-HSA-8944457;R-HSA-8857925;R-HSA-8944522;R-HSA-2318752;R-HSA-8948621;R-HSA-8850945;R-HSA-8948623;R-HSA-8948612;R-HSA-8944454;R-HSA-8948569;R-HSA-8944538;R-HSA-8944599;R-HSA-8948651;R-HSA-8944684;R-HSA-8948524;R-HSA-8945709;R-HSA-8948641;R-HSA-8944483;R-HSA-8948582;R-HSA-8948583;R-HSA-8944632;R-HSA-8948536;R-HSA-2316434;R-HSA-8944569;R-HSA-8948602;R-HSA-8944497;R-HSA-8948594
R-HSA-392499	Metabolism of proteins	48	2012	0.177269	0.470955	0.470955	130	873	0.0717987	9606	Homo sapiens	O15020;P51784;O75886;Q14789;O95394;Q96KP1;O60826;O43617;A0AVT1;Q9UPN7;O60841;Q9Y6G9;Q9H0W5;P55010;Q9Y2T2;P61009;Q14232;Q9BQE3;P43897;O75935;O15371;Q13620;Q8N1F7;P19784;Q5JTZ9;P51610;O75352;P12004;Q9H553;Q8N6H7;Q8NFW8;Q9Y3B7;P62861;P61011;P52948;Q96RP9;Q92621;O14576;O60493;Q15477;Q96JH7;Q14683;Q13098;P67812;P61018;P61513	P52948-3;P52948-4;O15020;P51784;O75886;Q14789;O95394;Q96KP1;O60826;O43617;P52948-5;A0AVT1;Q9UPN7;O60841;Q9Y6G9;Q9H0W5;P55010;Q9Y2T2;P61009;Q14232;Q9BQE3;P43897;O75935;O15371;Q13620;Q8N1F7;P19784;Q5JTZ9;P51610;O75352;P12004;Q9H553;Q8N6H7;Q8NFW8;Q9Y3B7;P62861;P61011;Q96RP9;Q92621;O14576;O60493;Q15477;Q96JH7;Q14683;Q13098;P67812;P61018;P61513	R-HSA-8956040;R-HSA-446215;R-HSA-8956045;R-HSA-446208;R-HSA-446216;R-HSA-8955289;R-HSA-72722;R-HSA-8943003;R-HSA-380177;R-HSA-8943007;R-HSA-8852127;R-HSA-8956050;R-HSA-8955285;R-HSA-6807877;R-HSA-6807875;R-HSA-3000348;R-HSA-4570493;R-HSA-5389842;R-HSA-8956106;R-HSA-390470;R-HSA-5419281;R-HSA-389954;R-HSA-5689630;R-HSA-8943040;R-HSA-389964;R-HSA-8943041;R-HSA-5389848;R-HSA-8956099;R-HSA-389961;R-H…
R-HSA-204005	COPII-mediated vesicle transport	2	68	0.00599119	0.473595	0.473595	5	16	0.0013159	9606	Homo sapiens	O43617;Q9UPN7	O43617;Q9UPN7	R-HSA-5694439;R-HSA-5694421;R-HSA-5694418;R-HSA-5694441;R-HSA-5694409
R-HSA-5696398	Nucleotide Excision Repair	3	110	0.00969163	0.476737	0.476737	30	36	0.00296077	9606	Homo sapiens	Q13620;Q13098;P12004	Q13620;Q13098;P12004	R-HSA-5696670;R-HSA-6781867;R-HSA-5696664;R-HSA-6790454;R-HSA-6782069;R-HSA-6782004;R-HSA-5689861;R-HSA-6782131;R-HSA-5696655;R-HSA-6782141;R-HSA-6782204;R-HSA-6782138;R-HSA-5690996;R-HSA-5690997;R-HSA-6782211;R-HSA-6782208;R-HSA-5691006;R-HSA-6781833;R-HSA-5691000;R-HSA-5691001;R-HSA-6790487;R-HSA-5690213;R-HSA-5689317;R-HSA-6782227;R-HSA-6782224;R-HSA-5690990;R-HSA-6782943;R-HSA-5690991;R-HSA-5…
R-HSA-9607240	FLT3 Signaling	7	278	0.0244934	0.476879	0.476879	17	61	0.00501686	9606	Homo sapiens	O15020;P21359;P07196;Q13480;P12931;Q14738;Q9UHA4	O15020;P21359;P07196;Q13480;P12931;Q14738;Q9UHA4	R-HSA-5658231;R-HSA-5674132;R-HSA-5672980;R-HSA-109699;R-HSA-5674130;R-HSA-5672978;R-HSA-5658430;R-HSA-5672957;R-HSA-5658424;R-HSA-5658438;R-HSA-5675431;R-HSA-5672965;R-HSA-5658435;R-HSA-5672961;R-HSA-5672972;R-HSA-5672973;R-HSA-5672969
R-HSA-389957	Prefoldin mediated transfer of substrate to CCT/TriC	1	28	0.00246696	0.481607	0.481607	2	2	0.000164487	9606	Homo sapiens	Q9BQE3	Q9BQE3	R-HSA-389970;R-HSA-389980
R-HSA-1250196	SHC1 events in ERBB2 signaling	1	28	0.00246696	0.481607	0.481607	2	6	0.000493462	9606	Homo sapiens	Q05209	Q05209	R-HSA-1963578;R-HSA-8934465
R-HSA-189445	Metabolism of porphyrins	1	28	0.00246696	0.481607	0.481607	2	31	0.00254955	9606	Homo sapiens	P06132	P06132	R-HSA-189425;R-HSA-190182
R-HSA-69205	G1/S-Specific Transcription	1	28	0.00246696	0.481607	0.481607	1	28	0.00230282	9606	Homo sapiens	P12004	P12004	R-HSA-8961665
R-HSA-8939211	ESR-mediated signaling	5	196	0.0172687	0.486513	0.486513	18	107	0.00880007	9606	Homo sapiens	Q9UKV8;P12931;Q13451;Q86X55;Q14683	Q9UKV8;P12931;Q13451;Q86X55;Q14683	R-HSA-9021609;R-HSA-9012203;R-HSA-9032751;R-HSA-8939203;R-HSA-8939204;R-HSA-9012196;R-HSA-9011975;R-HSA-9632412;R-HSA-9011961;R-HSA-9012186;R-HSA-9011997;R-HSA-9021660;R-HSA-9021596;R-HSA-9012208;R-HSA-9023859;R-HSA-9023860;R-HSA-9009526;R-HSA-9011958
R-HSA-156827	L13a-mediated translational silencing of Ceruloplasmin expression	3	112	0.00986784	0.488563	0.488563	2	3	0.000246731	9606	Homo sapiens	O15371;P62861;P61513	O15371;P62861;P61513	R-HSA-156823;R-HSA-156826
R-HSA-442742	CREB1 phosphorylation through NMDA receptor-mediated activation of RAS signaling	1	29	0.00255507	0.493645	0.493645	2	7	0.000575705	9606	Homo sapiens	P07196	P07196	R-HSA-442732;R-HSA-442760
R-HSA-72086	mRNA Capping	1	29	0.00255507	0.493645	0.493645	2	11	0.00090468	9606	Homo sapiens	Q09161	Q09161	R-HSA-77095;R-HSA-77094
R-HSA-164952	The role of Nef in HIV-1 replication and disease pathogenesis	1	29	0.00255507	0.493645	0.493645	3	20	0.00164487	9606	Homo sapiens	O43747	O43747	R-HSA-182263;R-HSA-182279;R-HSA-182286
R-HSA-1445148	Translocation of SLC2A4 (GLUT4) to the plasma membrane	2	72	0.00634361	0.503514	0.503514	2	15	0.00123365	9606	Homo sapiens	Q96KP1;Q9BQE3	Q96KP1;Q9BQE3	R-HSA-2316352;R-HSA-2316347
R-HSA-8874081	MET activates PTK2 signaling	1	30	0.00264317	0.505404	0.505404	3	5	0.000411218	9606	Homo sapiens	P12931	P12931	R-HSA-8874083;R-HSA-8874082;R-HSA-8874080
R-HSA-180786	Extension of Telomeres	1	30	0.00264317	0.505404	0.505404	11	21	0.00172712	9606	Homo sapiens	P12004	P12004	R-HSA-174451;R-HSA-174448;R-HSA-174438;R-HSA-174439;R-HSA-174456;R-HSA-174441;R-HSA-176702;R-HSA-174446;R-HSA-174447;R-HSA-174444;R-HSA-174445
R-HSA-2424491	DAP12 signaling	1	30	0.00264317	0.505404	0.505404	8	17	0.00139814	9606	Homo sapiens	P19174	P19174	R-HSA-2424484;R-HSA-2424485;R-HSA-2424486;R-HSA-2424487;R-HSA-2424481;R-HSA-2396594;R-HSA-2424476;R-HSA-2396606
R-HSA-8866652	Synthesis of active ubiquitin: roles of E1 and E2 enzymes	1	30	0.00264317	0.505404	0.505404	4	16	0.0013159	9606	Homo sapiens	A0AVT1	A0AVT1	R-HSA-8865090;R-HSA-8852127;R-HSA-8865050;R-HSA-8865098
R-HSA-5654732	Negative regulation of FGFR3 signaling	1	30	0.00264317	0.505404	0.505404	1	14	0.00115141	9606	Homo sapiens	P12931	P12931-1	R-HSA-1295609
R-HSA-499943	Interconversion of nucleotide di- and triphosphates	1	30	0.00264317	0.505404	0.505404	1	33	0.00271404	9606	Homo sapiens	P33316	P33316-2	R-HSA-73666
R-HSA-445095	Interaction between L1 and Ankyrins	1	31	0.00273128	0.516891	0.516891	2	4	0.000328974	9606	Homo sapiens	O15020	O15020	R-HSA-392751;R-HSA-373739
R-HSA-8949613	Cristae formation	1	31	0.00273128	0.516891	0.516891	1	2	0.000164487	9606	Homo sapiens	Q13505	Q13505	R-HSA-8949609
R-HSA-4641262	Disassembly of the destruction complex and recruitment of AXIN to the membrane	1	31	0.00273128	0.516891	0.516891	2	7	0.000575705	9606	Homo sapiens	Q14738	Q14738	R-HSA-201685;R-HSA-3601585
R-HSA-399719	Trafficking of AMPA receptors	1	31	0.00273128	0.516891	0.516891	1	4	0.000328974	9606	Homo sapiens	Q9H4G0	Q9H4G0	R-HSA-416320
R-HSA-917977	Transferrin endocytosis and recycling	1	31	0.00273128	0.516891	0.516891	2	11	0.00090468	9606	Homo sapiens	P21283	P21283	R-HSA-5252133;R-HSA-917841
R-HSA-399721	Glutamate binding, activation of AMPA receptors and synaptic plasticity	1	31	0.00273128	0.516891	0.516891	1	9	0.000740192	9606	Homo sapiens	Q9H4G0	Q9H4G0	R-HSA-416320
R-HSA-5654733	Negative regulation of FGFR4 signaling	1	31	0.00273128	0.516891	0.516891	1	14	0.00115141	9606	Homo sapiens	P12931	P12931-1	R-HSA-1295609
R-HSA-450282	MAPK targets/ Nuclear events mediated by MAP kinases	1	31	0.00273128	0.516891	0.516891	1	16	0.0013159	9606	Homo sapiens	Q14738	Q14738	R-HSA-199959
R-HSA-927802	Nonsense-Mediated Decay (NMD)	3	117	0.0103084	0.517545	0.517545	6	6	0.000493462	9606	Homo sapiens	P62861;Q09161;P61513	P62861;Q09161;P61513	R-HSA-927836;R-HSA-927789;R-HSA-927832;R-HSA-927830;R-HSA-927813;R-HSA-927889
R-HSA-975957	Nonsense Mediated Decay (NMD) enhanced by the Exon Junction Complex (EJC)	3	117	0.0103084	0.517545	0.517545	5	5	0.000411218	9606	Homo sapiens	P62861;Q09161;P61513	P62861;Q09161;P61513	R-HSA-927836;R-HSA-927832;R-HSA-927830;R-HSA-927813;R-HSA-927889
R-HSA-6807505	RNA polymerase II transcribes snRNA genes	2	74	0.00651982	0.518058	0.518058	6	11	0.00090468	9606	Homo sapiens	Q09161;Q9NQG5	Q09161;Q9NQG5	R-HSA-6814885;R-HSA-6814549;R-HSA-6814559;R-HSA-6814555;R-HSA-6810235;R-HSA-6814554
R-HSA-199992	trans-Golgi Network Vesicle Budding	2	74	0.00651982	0.518058	0.518058	10	19	0.00156263	9606	Homo sapiens	Q14789;O43747	Q14789;O43747	R-HSA-421831;R-HSA-8874979;R-HSA-432706;R-HSA-432707;R-HSA-432688;R-HSA-421836;R-HSA-5333658;R-HSA-421835;R-HSA-432712;R-HSA-421833
R-HSA-69242	S Phase	4	161	0.014185	0.522157	0.522157	13	54	0.00444115	9606	Homo sapiens	Q9NTI5;P12004;Q14683;Q29RF7	Q9NTI5;P12004;Q14683;Q29RF7	R-HSA-69152;R-HSA-2468039;R-HSA-2473152;R-HSA-69063;R-HSA-69127;R-HSA-2468041;R-HSA-69068;R-HSA-69074;R-HSA-69140;R-HSA-69142;R-HSA-69144;R-HSA-2473151;R-HSA-69116
R-HSA-112316	Neuronal System	10	420	0.0370044	0.524324	0.524324	32	208	0.0171067	9606	Homo sapiens	Q9H4G0;O14936;Q9Y2X7;P07196;P10586;P12931;Q13131;Q14155;Q9BQE3;P13861	Q9H4G0;O14936;Q9Y2X7;Q14155-1;P07196;P10586;P12931;Q13131;Q9BQE3;P13861	R-HSA-9619542;R-HSA-9619478;R-HSA-9611030;R-HSA-416320;R-HSA-9619803;R-HSA-442760;R-HSA-9610627;R-HSA-438037;R-HSA-6798258;R-HSA-9619783;R-HSA-6797553;R-HSA-6794352;R-HSA-380574;R-HSA-388824;R-HSA-432164;R-HSA-432162;R-HSA-8855648;R-HSA-9612085;R-HSA-6797568;R-HSA-8951727;R-HSA-9619515;R-HSA-5336443;R-HSA-442732;R-HSA-432172;R-HSA-9618750;R-HSA-9610879;R-HSA-445367;R-HSA-111925;R-HSA-9610408;R-HS…
R-HSA-5656169	Termination of translesion DNA synthesis	1	32	0.00281938	0.528113	0.528113	8	9	0.000740192	9606	Homo sapiens	P12004	P12004	R-HSA-5653766;R-HSA-5653780;R-HSA-5653840;R-HSA-5653838;R-HSA-5653756;R-HSA-5653786;R-HSA-5653770;R-HSA-5653754
R-HSA-5693568	Resolution of D-loop Structures through Holliday Junction Intermediates	1	32	0.00281938	0.528113	0.528113	6	9	0.000740192	9606	Homo sapiens	P49959	P49959	R-HSA-5686469;R-HSA-5686483;R-HSA-5693539;R-HSA-5693584;R-HSA-5686410;R-HSA-5686440
R-HSA-69190	DNA strand elongation	1	32	0.00281938	0.528113	0.528113	9	15	0.00123365	9606	Homo sapiens	P12004	P12004	R-HSA-69152;R-HSA-69074;R-HSA-69140;R-HSA-69063;R-HSA-69127;R-HSA-69142;R-HSA-69144;R-HSA-69068;R-HSA-69116
R-HSA-456926	Thrombin signalling through proteinase activated receptors (PARs)	1	32	0.00281938	0.528113	0.528113	5	14	0.00115141	9606	Homo sapiens	P12931	P12931-1	R-HSA-418163;R-HSA-418176;R-HSA-418158;R-HSA-418170;R-HSA-418200
R-HSA-9022692	Regulation of MECP2 expression and activity	1	32	0.00281938	0.528113	0.528113	3	14	0.00115141	9606	Homo sapiens	Q9UKV8	Q9UKV8	R-HSA-9021183;R-HSA-9021182;R-HSA-9615501
R-HSA-5626467	RHO GTPases activate IQGAPs	1	32	0.00281938	0.528113	0.528113	1	5	0.000411218	9606	Homo sapiens	Q9BQE3	Q9BQE3	R-HSA-5672329
R-HSA-8863795	Downregulation of ERBB2 signaling	1	32	0.00281938	0.528113	0.528113	1	14	0.00115141	9606	Homo sapiens	Q05209	Q05209	R-HSA-8863804
R-HSA-392518	Signal amplification	1	32	0.00281938	0.528113	0.528113	1	18	0.00148038	9606	Homo sapiens	P12931	P12931-1	R-HSA-418662
R-HSA-204998	Cell death signalling via NRAGE, NRIF and NADE	2	76	0.00669604	0.532317	0.532317	1	17	0.00139814	9606	Homo sapiens	O75962;Q14155	O75962;Q14155	R-HSA-205039
R-HSA-9018519	Estrogen-dependent gene expression	3	120	0.0105727	0.534507	0.534507	11	64	0.00526359	9606	Homo sapiens	Q9UKV8;Q86X55;Q14683	Q9UKV8;Q86X55;Q14683	R-HSA-9011961;R-HSA-9012203;R-HSA-9012186;R-HSA-9011997;R-HSA-9012208;R-HSA-9023859;R-HSA-9023860;R-HSA-9012196;R-HSA-9011975;R-HSA-9009526;R-HSA-9011958
R-HSA-167158	Formation of the HIV-1 Early Elongation Complex	1	33	0.00290749	0.539074	0.539074	5	5	0.000411218	9606	Homo sapiens	Q09161	Q09161	R-HSA-167072;R-HSA-167089;R-HSA-167478;R-HSA-167083;R-HSA-167085
R-HSA-113418	Formation of the Early Elongation Complex	1	33	0.00290749	0.539074	0.539074	3	3	0.000246731	9606	Homo sapiens	Q09161	Q09161	R-HSA-113402;R-HSA-113407;R-HSA-112383
R-HSA-5693537	Resolution of D-Loop Structures	1	33	0.00290749	0.539074	0.539074	7	10	0.000822436	9606	Homo sapiens	P49959	P49959	R-HSA-5693589;R-HSA-5686469;R-HSA-5686483;R-HSA-5693539;R-HSA-5693584;R-HSA-5686410;R-HSA-5686440
R-HSA-389958	Cooperation of Prefoldin and TriC/CCT in actin and tubulin folding	1	33	0.00290749	0.539074	0.539074	4	6	0.000493462	9606	Homo sapiens	Q9BQE3	Q9BQE3	R-HSA-389970;R-HSA-389954;R-HSA-389980;R-HSA-389961
R-HSA-1592389	Activation of Matrix Metalloproteinases	1	33	0.00290749	0.539074	0.539074	7	27	0.00222058	9606	Homo sapiens	P50281	P50281	R-HSA-1604360;R-HSA-1592349;R-HSA-1604350;R-HSA-1604368;R-HSA-1605825;R-HSA-1602466;R-HSA-1604741
R-HSA-4085001	Sialic acid metabolism	1	33	0.00290749	0.539074	0.539074	1	16	0.0013159	9606	Homo sapiens	Q8NFW8	Q8NFW8	R-HSA-4084982
R-HSA-389356	CD28 co-stimulation	1	33	0.00290749	0.539074	0.539074	1	19	0.00156263	9606	Homo sapiens	P12931	P12931-1	R-HSA-388831
R-HSA-2514859	Inactivation, recovery and regulation of the phototransduction cascade	1	33	0.00290749	0.539074	0.539074	1	19	0.00156263	9606	Homo sapiens	P30419	P30419	R-HSA-2534087
R-HSA-4791275	Signaling by WNT in cancer	1	34	0.00299559	0.549782	0.549782	8	14	0.00115141	9606	Homo sapiens	Q14738	Q14738	R-HSA-5339713;R-HSA-4827388;R-HSA-4791278;R-HSA-4839635;R-HSA-4839746;R-HSA-4839634;R-HSA-4839734;R-HSA-4839638
R-HSA-163359	Glucagon signaling in metabolic regulation	1	34	0.00299559	0.549782	0.549782	1	6	0.000493462	9606	Homo sapiens	P13861	P13861	R-HSA-111925
R-HSA-111933	Calmodulin induced events	1	34	0.00299559	0.549782	0.549782	2	22	0.00180936	9606	Homo sapiens	P13861	P13861	R-HSA-111925;R-HSA-8951727
R-HSA-111997	CaM pathway	1	34	0.00299559	0.549782	0.549782	2	23	0.0018916	9606	Homo sapiens	P13861	P13861	R-HSA-111925;R-HSA-8951727
R-HSA-936440	Negative regulators of DDX58/IFIH1 signaling	1	34	0.00299559	0.549782	0.549782	1	13	0.00106917	9606	Homo sapiens	Q86UT6	Q86UT6	R-HSA-936564
R-HSA-2514856	The phototransduction cascade	1	34	0.00299559	0.549782	0.549782	1	27	0.00222058	9606	Homo sapiens	P30419	P30419	R-HSA-2534087
R-HSA-1251985	Nuclear signaling by ERBB4	1	34	0.00299559	0.549782	0.549782	1	34	0.00279628	9606	Homo sapiens	P12931	P12931	R-HSA-1252013
R-HSA-1852241	Organelle biogenesis and maintenance	7	298	0.0262555	0.549855	0.549855	26	86	0.00707295	9606	Homo sapiens	O75935;Q13505;Q96KP1;P51610;Q86X55;Q9NQ48;Q9BQE3	O75935;Q13505;Q96KP1;P51610;Q86X55;Q9NQ48;Q9BQE3	R-HSA-5625424;R-HSA-5625426;R-HSA-5618328;R-HSA-5617816;R-HSA-5618331;R-HSA-5624129;R-HSA-5625421;R-HSA-2466367;R-HSA-5625416;R-HSA-5626699;R-HSA-5624949;R-HSA-5626228;R-HSA-8949609;R-HSA-1592250;R-HSA-1592252;R-HSA-5626227;R-HSA-5624127;R-HSA-5626681;R-HSA-5624952;R-HSA-5638009;R-HSA-1592232;R-HSA-5623524;R-HSA-5623527;R-HSA-1592238;R-HSA-5626220;R-HSA-5626223
R-HSA-9007101	Rab regulation of trafficking	3	123	0.010837	0.551129	0.551129	3	35	0.00287853	9606	Homo sapiens	Q9H2M9;O43617;Q15276	Q9H2M9;O43617;Q15276	R-HSA-8877475;R-HSA-8877998;R-HSA-8854222
R-HSA-71387	Metabolism of carbohydrates	7	300	0.0264317	0.556925	0.556925	3	236	0.0194095	9606	Homo sapiens	P07902;P52948;Q92621;Q8N1F7;Q14738	P52948-3;P52948-4;P07902;Q92621;Q8N1F7;Q14738;P52948-5	R-HSA-163750;R-HSA-70361;R-HSA-170796
R-HSA-8852135	Protein ubiquitination	2	80	0.00704846	0.559963	0.559963	8	32	0.0026318	9606	Homo sapiens	P12004;A0AVT1	P12004;A0AVT1	R-HSA-8943003;R-HSA-8865090;R-HSA-8943007;R-HSA-8852127;R-HSA-8943040;R-HSA-8943041;R-HSA-8865050;R-HSA-8865098
R-HSA-5654726	Negative regulation of FGFR1 signaling	1	35	0.0030837	0.560242	0.560242	1	15	0.00123365	9606	Homo sapiens	P12931	P12931-1	R-HSA-1295609
R-HSA-196071	Metabolism of steroid hormones	1	35	0.0030837	0.560242	0.560242	1	33	0.00271404	9606	Homo sapiens	Q8NBQ5	Q8NBQ5	R-HSA-5693390
R-HSA-196849	Metabolism of water-soluble vitamins and cofactors	3	126	0.0111013	0.567398	0.567398	6	134	0.0110206	9606	Homo sapiens	Q96RQ3;Q3SY69;P34896	Q96RQ3;Q3SY69;P34896	R-HSA-6808487;R-HSA-3323111;R-HSA-200651;R-HSA-3065959;R-HSA-2993799;R-HSA-200735
R-HSA-162588	Budding and maturation of HIV virion	1	36	0.00317181	0.57046	0.57046	2	3	0.000246731	9606	Homo sapiens	Q9NP79	Q9NP79	R-HSA-3159232;R-HSA-3159227
R-HSA-5663213	RHO GTPases Activate WASPs and WAVEs	1	36	0.00317181	0.57046	0.57046	6	10	0.000822436	9606	Homo sapiens	Q8WUW1	Q8WUW1	R-HSA-2130194;R-HSA-2029469;R-HSA-2029466;R-HSA-442592;R-HSA-2029465;R-HSA-2197690
R-HSA-1222556	ROS and RNS production in phagocytes	1	36	0.00317181	0.57046	0.57046	1	10	0.000822436	9606	Homo sapiens	P21283	P21283	R-HSA-1222516
R-HSA-111996	Ca-dependent events	1	36	0.00317181	0.57046	0.57046	2	26	0.00213833	9606	Homo sapiens	P13861	P13861	R-HSA-111925;R-HSA-8951727
R-HSA-187687	Signalling to ERKs	1	36	0.00317181	0.57046	0.57046	2	32	0.0026318	9606	Homo sapiens	P12931	P12931-1	R-HSA-171011;R-HSA-170991
R-HSA-5673001	RAF/MAP kinase cascade	6	260	0.0229075	0.571207	0.571207	16	39	0.0032075	9606	Homo sapiens	O15020;P21359;P07196;P12931;Q14738;Q9UHA4	O15020;P21359;P07196;P12931;Q14738;Q9UHA4	R-HSA-5658231;R-HSA-5674132;R-HSA-5672980;R-HSA-5674130;R-HSA-5672978;R-HSA-5658430;R-HSA-5672957;R-HSA-5658424;R-HSA-5658438;R-HSA-5675431;R-HSA-5672965;R-HSA-5658435;R-HSA-5672961;R-HSA-5672972;R-HSA-5672973;R-HSA-5672969
R-HSA-5683057	MAPK family signaling cascades	7	306	0.0269604	0.577839	0.577839	18	86	0.00707295	9606	Homo sapiens	O15020;Q9UKV8;P21359;P07196;P12931;Q14738;Q9UHA4	O15020;Q9UKV8;P21359;P07196;P12931;Q14738;Q9UHA4	R-HSA-5658231;R-HSA-5674132;R-HSA-5672980;R-HSA-5674130;R-HSA-5672978;R-HSA-5658430;R-HSA-5687103;R-HSA-5672957;R-HSA-5658424;R-HSA-5658438;R-HSA-5675431;R-HSA-5672965;R-HSA-5658435;R-HSA-5672961;R-HSA-5672972;R-HSA-5672973;R-HSA-5672969;R-HSA-5687113
R-HSA-5685938	HDR through Single Strand Annealing (SSA)	1	37	0.00325991	0.580442	0.580442	4	6	0.000493462	9606	Homo sapiens	P49959	P49959	R-HSA-5686642;R-HSA-5686657;R-HSA-5693564;R-HSA-5693580
R-HSA-6802948	Signaling by high-kinase activity BRAF mutants	1	37	0.00325991	0.580442	0.580442	4	6	0.000493462	9606	Homo sapiens	P12931	P12931	R-HSA-6802912;R-HSA-6802911;R-HSA-6802910;R-HSA-6803227
R-HSA-432720	Lysosome Vesicle Biogenesis	1	37	0.00325991	0.580442	0.580442	5	8	0.000657949	9606	Homo sapiens	O43747	O43747	R-HSA-432706;R-HSA-432707;R-HSA-432688;R-HSA-5333658;R-HSA-432712
R-HSA-8939243	RUNX1 interacts with co-factors whose precise effect on RUNX1 targets is not known	1	37	0.00325991	0.580442	0.580442	1	5	0.000411218	9606	Homo sapiens	P19784	P19784	R-HSA-8937989
R-HSA-156590	Glutathione conjugation	1	37	0.00325991	0.580442	0.580442	1	12	0.000986923	9606	Homo sapiens	P09488	P09488	R-HSA-176054
R-HSA-5654727	Negative regulation of FGFR2 signaling	1	37	0.00325991	0.580442	0.580442	1	14	0.00115141	9606	Homo sapiens	P12931	P12931-1	R-HSA-1295609
R-HSA-75105	Fatty acyl-CoA biosynthesis	1	37	0.00325991	0.580442	0.580442	1	24	0.00197385	9606	Homo sapiens	Q5K4L6	Q5K4L6	R-HSA-8875077
R-HSA-8950505	Gene and protein expression by JAK-STAT signaling after Interleukin-12 stimulation	1	37	0.00325991	0.580442	0.580442	1	36	0.00296077	9606	Homo sapiens	Q53EL6	Q53EL6	R-HSA-8950721
R-HSA-1483255	PI Metabolism	2	84	0.00740088	0.586427	0.586427	2	84	0.00690846	9606	Homo sapiens	Q9HAU0;Q12923	Q9HAU0;Q12923	R-HSA-8870332;R-HSA-8870489
R-HSA-9029569	NR1H3 & NR1H2 regulate gene expression linked to cholesterol transport and efflux	1	38	0.00334802	0.590192	0.590192	8	40	0.00328974	9606	Homo sapiens	Q9UKV8	Q9UKV8	R-HSA-9618486;R-HSA-9618405;R-HSA-9038545;R-HSA-9618392;R-HSA-9657791;R-HSA-9618479;R-HSA-9605052;R-HSA-9624925
R-HSA-190861	Gap junction assembly	1	38	0.00334802	0.590192	0.590192	3	16	0.0013159	9606	Homo sapiens	Q9BQE3	Q9BQE3	R-HSA-190520;R-HSA-191737;R-HSA-190877
R-HSA-5689896	Ovarian tumor domain proteases	1	38	0.00334802	0.590192	0.590192	1	14	0.00115141	9606	Homo sapiens	Q96JH7	Q96JH7	R-HSA-8940100
R-HSA-1839126	FGFR2 mutant receptor activation	1	38	0.00334802	0.590192	0.590192	1	18	0.00148038	9606	Homo sapiens	Q09161	Q09161	R-HSA-8851710
R-HSA-5663202	Diseases of signal transduction	9	399	0.0351542	0.59267	0.59267	80	316	0.025989	9606	Homo sapiens	Q05209;P21359;Q09161;P19174;Q13480;P12931;Q6WCQ1;Q14738;P51114	Q05209;P21359;Q09161;P19174;Q13480;P12931;Q6WCQ1;Q14738;P51114	R-HSA-6802919;R-HSA-6802918;R-HSA-5655252;R-HSA-6802916;R-HSA-6802914;R-HSA-9664918;R-HSA-5655248;R-HSA-6802912;R-HSA-6802927;R-HSA-6802926;R-HSA-5655263;R-HSA-5654748;R-HSA-6802925;R-HSA-4839746;R-HSA-6802924;R-HSA-1226014;R-HSA-6802922;R-HSA-6802921;R-HSA-1226012;R-HSA-5339713;R-HSA-6802935;R-HSA-6802934;R-HSA-6802933;R-HSA-6802932;R-HSA-5655235;R-HSA-6802943;R-HSA-9665034;R-HSA-5655247;R-HSA-6…
R-HSA-74752	Signaling by Insulin receptor	2	85	0.00748899	0.592857	0.592857	3	34	0.00279628	9606	Homo sapiens	P21283;Q13480	P21283;Q13480	R-HSA-74723;R-HSA-109699;R-HSA-5252133
R-HSA-5684996	MAPK1/MAPK3 signaling	6	267	0.0235242	0.597034	0.597034	16	46	0.00378321	9606	Homo sapiens	O15020;P21359;P07196;P12931;Q14738;Q9UHA4	O15020;P21359;P07196;P12931;Q14738;Q9UHA4	R-HSA-5658231;R-HSA-5674132;R-HSA-5672980;R-HSA-5674130;R-HSA-5672978;R-HSA-5658430;R-HSA-5672957;R-HSA-5658424;R-HSA-5658438;R-HSA-5675431;R-HSA-5672965;R-HSA-5658435;R-HSA-5672961;R-HSA-5672972;R-HSA-5672973;R-HSA-5672969
R-HSA-2219530	Constitutive Signaling by Aberrant PI3K in Cancer	2	86	0.00757709	0.599212	0.599212	1	2	0.000164487	9606	Homo sapiens	Q13480;P12931	Q13480;P12931	R-HSA-2400009
R-HSA-110313	Translesion synthesis by Y family DNA polymerases bypasses lesions on DNA template	1	39	0.00343612	0.599717	0.599717	24	28	0.00230282	9606	Homo sapiens	P12004	P12004	R-HSA-5652151;R-HSA-5653780;R-HSA-5655892;R-HSA-110307;R-HSA-5656148;R-HSA-110308;R-HSA-110311;R-HSA-5653840;R-HSA-5656158;R-HSA-5653756;R-HSA-5655965;R-HSA-5653786;R-HSA-5653754;R-HSA-110317;R-HSA-5655835;R-HSA-110316;R-HSA-110319;R-HSA-5653766;R-HSA-5653838;R-HSA-5654989;R-HSA-5653770;R-HSA-5654986;R-HSA-5654985;R-HSA-5656105
R-HSA-5693616	Presynaptic phase of homologous DNA pairing and strand exchange	1	39	0.00343612	0.599717	0.599717	2	5	0.000411218	9606	Homo sapiens	P49959	P49959	R-HSA-5685341;R-HSA-5693561
R-HSA-73933	Resolution of Abasic Sites (AP sites)	1	39	0.00343612	0.599717	0.599717	6	43	0.00353648	9606	Homo sapiens	P12004	P12004	R-HSA-110368;R-HSA-110371;R-HSA-5651809;R-HSA-110363;R-HSA-5651805;R-HSA-110364
R-HSA-2565942	Regulation of PLK1 Activity at G2/M Transition	2	87	0.0076652	0.605493	0.605493	5	12	0.000986923	9606	Homo sapiens	O75935;O60237	O75935;O60237-4	R-HSA-3000319;R-HSA-3002811;R-HSA-2574845;R-HSA-3000310;R-HSA-2574840
R-HSA-1500620	Meiosis	2	88	0.0077533	0.611699	0.611699	8	15	0.00123365	9606	Homo sapiens	P49959;Q14683	P49959;Q14683	R-HSA-912505;R-HSA-912408;R-HSA-912389;R-HSA-912470;R-HSA-9023941;R-HSA-912467;R-HSA-9023943;R-HSA-912450
R-HSA-388841	Costimulation by the CD28 family	2	88	0.0077533	0.611699	0.611699	6	34	0.00279628	9606	Homo sapiens	P12931;Q14738	P12931-1;Q14738	R-HSA-388833;R-HSA-388829;R-HSA-389532;R-HSA-388831;R-HSA-390329;R-HSA-388809
R-HSA-418346	Platelet homeostasis	2	88	0.0077533	0.611699	0.611699	4	30	0.00246731	9606	Homo sapiens	Q13976;Q14738	Q14738;Q13976-1	R-HSA-418549;R-HSA-418451;R-HSA-432143;R-HSA-418442
R-HSA-111885	Opioid Signalling	2	89	0.00784141	0.617831	0.617831	3	58	0.00477013	9606	Homo sapiens	Q14738;P13861	Q14738;P13861	R-HSA-111925;R-HSA-8951727;R-HSA-201790
R-HSA-5675221	Negative regulation of MAPK pathway	1	41	0.00361233	0.618109	0.618109	1	12	0.000986923	9606	Homo sapiens	Q14738	Q14738	R-HSA-5675431
R-HSA-69620	Cell Cycle Checkpoints	6	274	0.024141	0.622019	0.622019	7	56	0.00460564	9606	Homo sapiens	Q9Y6G9;P49959;P52948;O75122;O14576;Q14738	Q9Y6G9;P49959;O75122;O14576;Q14738;P52948-5	R-HSA-5683735;R-HSA-69891;R-HSA-141409;R-HSA-6799332;R-HSA-141431;R-HSA-141422;R-HSA-141439
R-HSA-156902	Peptide chain elongation	2	90	0.00792952	0.623888	0.623888	4	5	0.000411218	9606	Homo sapiens	P62861;P61513	P62861;P61513	R-HSA-156915;R-HSA-156912;R-HSA-156923;R-HSA-156907
R-HSA-8876198	RAB GEFs exchange GTP for GDP on RABs	2	90	0.00792952	0.623888	0.623888	2	21	0.00172712	9606	Homo sapiens	Q9H2M9;O43617	Q9H2M9;O43617	R-HSA-8877475;R-HSA-8877998
R-HSA-5693579	Homologous DNA Pairing and Strand Exchange	1	42	0.00370044	0.626987	0.626987	4	8	0.000657949	9606	Homo sapiens	P49959	P49959	R-HSA-5693620;R-HSA-5685838;R-HSA-5685341;R-HSA-5693561
R-HSA-6814122	Cooperation of PDCL (PhLP1) and TRiC/CCT in G-protein beta folding	1	42	0.00370044	0.626987	0.626987	1	11	0.00090468	9606	Homo sapiens	P19784	P19784	R-HSA-6814409
R-HSA-379724	tRNA Aminoacylation	1	42	0.00370044	0.626987	0.626987	1	42	0.00345423	9606	Homo sapiens	Q5JTZ9	Q5JTZ9	R-HSA-380177
R-HSA-6807070	PTEN Regulation	3	139	0.0122467	0.633574	0.633574	25	56	0.00460564	9606	Homo sapiens	Q9UKV8;P19784;Q9UHA4	Q9UKV8;P19784;Q9UHA4	R-HSA-8944457;R-HSA-8944522;R-HSA-2318752;R-HSA-8948621;R-HSA-8850945;R-HSA-8948623;R-HSA-8948612;R-HSA-8944454;R-HSA-8948569;R-HSA-8944538;R-HSA-8944599;R-HSA-8948651;R-HSA-8944684;R-HSA-8948524;R-HSA-8945709;R-HSA-8948641;R-HSA-8944483;R-HSA-8948582;R-HSA-8948583;R-HSA-8944632;R-HSA-8948536;R-HSA-8944569;R-HSA-8948602;R-HSA-8944497;R-HSA-8948594
R-HSA-8955332	Carboxyterminal post-translational modifications of tubulin	1	43	0.00378855	0.63566	0.63566	6	6	0.000493462	9606	Homo sapiens	Q9BQE3	Q9BQE3	R-HSA-8955706;R-HSA-8955869;R-HSA-8955712;R-HSA-8865774;R-HSA-8867370;R-HSA-8866105
R-HSA-5696395	Formation of Incision Complex in GG-NER	1	43	0.00378855	0.63566	0.63566	8	10	0.000822436	9606	Homo sapiens	Q13620	Q13620	R-HSA-6790487;R-HSA-6790454;R-HSA-5690996;R-HSA-5689317;R-HSA-5689861;R-HSA-5696670;R-HSA-5690991;R-HSA-5691000
R-HSA-381676	Glucagon-like Peptide-1 (GLP1) regulates insulin secretion	1	43	0.00378855	0.63566	0.63566	1	11	0.00090468	9606	Homo sapiens	P13861	P13861	R-HSA-381707
R-HSA-194840	Rho GTPase cycle	3	141	0.0124229	0.64311	0.64311	2	5	0.000411218	9606	Homo sapiens	Q2M1Z3;O75962;Q14155	Q2M1Z3;O75962;Q14155	R-HSA-194913;R-HSA-194922
R-HSA-446652	Interleukin-1 family signaling	3	141	0.0124229	0.64311	0.64311	1	79	0.00649724	9606	Homo sapiens	Q05209;Q9H3S7;Q12923	Q05209;Q9H3S7;Q12923	R-HSA-9008894
R-HSA-432040	Vasopressin regulates renal water homeostasis via Aquaporins	1	44	0.00387665	0.644131	0.644131	2	15	0.00123365	9606	Homo sapiens	P13861	P13861	R-HSA-111925;R-HSA-8951727
R-HSA-425397	Transport of vitamins, nucleosides, and related molecules	1	44	0.00387665	0.644131	0.644131	4	39	0.0032075	9606	Homo sapiens	Q9Y2Y0	Q9Y2Y0	R-HSA-5250209;R-HSA-5250210;R-HSA-5250217;R-HSA-5672027
R-HSA-69231	Cyclin D associated events in G1	1	44	0.00387665	0.644131	0.644131	1	14	0.00115141	9606	Homo sapiens	P12931	P12931-1	R-HSA-8942607
R-HSA-69236	G1 Phase	1	44	0.00387665	0.644131	0.644131	1	14	0.00115141	9606	Homo sapiens	P12931	P12931-1	R-HSA-8942607
R-HSA-2173793	Transcriptional activity of SMAD2/SMAD3:SMAD4 heterotrimer	1	44	0.00387665	0.644131	0.644131	2	38	0.00312526	9606	Homo sapiens	P35813	P35813	R-HSA-209055;R-HSA-2187388
R-HSA-1660661	Sphingolipid de novo biosynthesis	1	44	0.00387665	0.644131	0.644131	1	30	0.00246731	9606	Homo sapiens	Q9NUV7	Q9NUV7	R-HSA-428127
R-HSA-72764	Eukaryotic Translation Termination	2	94	0.00828194	0.647377	0.647377	3	5	0.000411218	9606	Homo sapiens	P62861;P61513	P62861;P61513	R-HSA-141671;R-HSA-141691;R-HSA-141673
R-HSA-2408557	Selenocysteine synthesis	2	94	0.00828194	0.647377	0.647377	2	7	0.000575705	9606	Homo sapiens	P62861;P61513	P62861;P61513	R-HSA-2408529;R-HSA-5333615
R-HSA-1433557	Signaling by SCF-KIT	1	45	0.00396476	0.652407	0.652407	19	36	0.00296077	9606	Homo sapiens	P12931	P12931-1	R-HSA-1433428;R-HSA-205319;R-HSA-1433488;R-HSA-1433456;R-HSA-1562641;R-HSA-1470012;R-HSA-1470010;R-HSA-1472121;R-HSA-1470009;R-HSA-205234;R-HSA-1433542;R-HSA-205238;R-HSA-205205;R-HSA-1433506;R-HSA-1433454;R-HSA-1433451;R-HSA-1433418;R-HSA-1433514;R-HSA-205244
R-HSA-8854214	TBC/RABGAPs	1	45	0.00396476	0.652407	0.652407	1	14	0.00115141	9606	Homo sapiens	Q15276	Q15276	R-HSA-8854222
R-HSA-380320	Recruitment of NuMA to mitotic centrosomes	2	95	0.00837004	0.653065	0.653065	2	2	0.000164487	9606	Homo sapiens	O75935;Q9BQE3	O75935;Q9BQE3	R-HSA-380316;R-HSA-380508
R-HSA-156842	Eukaryotic Translation Elongation	2	95	0.00837004	0.653065	0.653065	4	9	0.000740192	9606	Homo sapiens	P62861;P61513	P62861;P61513	R-HSA-156915;R-HSA-156912;R-HSA-156923;R-HSA-156907
R-HSA-3858494	Beta-catenin independent WNT signaling	3	144	0.0126872	0.657085	0.657085	5	51	0.00419442	9606	Homo sapiens	Q9UKV8;Q14160;Q13976	Q9UKV8;Q14160;Q13976	R-HSA-4608866;R-HSA-4551453;R-HSA-4608862;R-HSA-4518575;R-HSA-4518585
R-HSA-9020591	Interleukin-12 signaling	1	46	0.00405286	0.66049	0.66049	1	56	0.00460564	9606	Homo sapiens	Q53EL6	Q53EL6	R-HSA-8950721
R-HSA-8856828	Clathrin-mediated endocytosis	3	145	0.0127753	0.661655	0.661655	19	34	0.00279628	9606	Homo sapiens	P52594;O75886;Q13098	P52594;O75886;Q13098	R-HSA-8868071;R-HSA-8866279;R-HSA-8868230;R-HSA-8863718;R-HSA-8867756;R-HSA-8868236;R-HSA-8863723;R-HSA-8868651;R-HSA-8867754;R-HSA-8863721;R-HSA-8868072;R-HSA-8868648;R-HSA-8868661;R-HSA-8868660;R-HSA-8868659;R-HSA-8868658;R-HSA-8869438;R-HSA-8871194;R-HSA-8871193
R-HSA-3781865	Diseases of glycosylation	3	146	0.0128634	0.666182	0.666182	6	77	0.00633276	9606	Homo sapiens	P07902;O75352;Q9H553	P07902;O75352;Q9H553	R-HSA-9036025;R-HSA-4686998;R-HSA-5610038;R-HSA-9036021;R-HSA-9036020;R-HSA-4549368
R-HSA-9649948	Signaling downstream of RAS mutants	1	47	0.00414097	0.668386	0.668386	5	7	0.000575705	9606	Homo sapiens	P12931	P12931	R-HSA-6803233;R-HSA-6802926;R-HSA-6802925;R-HSA-6802924;R-HSA-6802922
R-HSA-6802946	Signaling by moderate kinase activity BRAF mutants	1	47	0.00414097	0.668386	0.668386	5	7	0.000575705	9606	Homo sapiens	P12931	P12931	R-HSA-6802919;R-HSA-6802916;R-HSA-6802914;R-HSA-6803230;R-HSA-6802921
R-HSA-6802955	Paradoxical activation of RAF signaling by kinase inactive BRAF	1	47	0.00414097	0.668386	0.668386	5	7	0.000575705	9606	Homo sapiens	P12931	P12931	R-HSA-6802918;R-HSA-6803234;R-HSA-6802943;R-HSA-6802942;R-HSA-6802941
R-HSA-6802949	Signaling by RAS mutants	1	47	0.00414097	0.668386	0.668386	5	8	0.000657949	9606	Homo sapiens	P12931	P12931	R-HSA-6803233;R-HSA-6802926;R-HSA-6802925;R-HSA-6802924;R-HSA-6802922
R-HSA-167169	HIV Transcription Elongation	1	47	0.00414097	0.668386	0.668386	8	15	0.00123365	9606	Homo sapiens	Q09161	Q09161	R-HSA-167072;R-HSA-167089;R-HSA-167478;R-HSA-167191;R-HSA-167147;R-HSA-167083;R-HSA-167087;R-HSA-167085
R-HSA-2172127	DAP12 interactions	1	47	0.00414097	0.668386	0.668386	8	33	0.00271404	9606	Homo sapiens	P19174	P19174	R-HSA-2424484;R-HSA-2424485;R-HSA-2424486;R-HSA-2424487;R-HSA-2424481;R-HSA-2396594;R-HSA-2424476;R-HSA-2396606
R-HSA-167200	Formation of HIV-1 elongation complex containing HIV-1 Tat	1	47	0.00414097	0.668386	0.668386	1	5	0.000411218	9606	Homo sapiens	Q09161	Q09161	R-HSA-167191
R-HSA-167246	Tat-mediated elongation of the HIV-1 transcript	1	47	0.00414097	0.668386	0.668386	1	8	0.000657949	9606	Homo sapiens	Q09161	Q09161	R-HSA-167191
R-HSA-3214841	PKMTs methylate histone lysines	1	47	0.00414097	0.668386	0.668386	1	22	0.00180936	9606	Homo sapiens	Q8WTS6	Q8WTS6	R-HSA-5159245
R-HSA-193704	p75 NTR receptor-mediated signalling	2	99	0.00872247	0.67509	0.67509	1	50	0.00411218	9606	Homo sapiens	O75962;Q14155	O75962;Q14155	R-HSA-205039
R-HSA-167152	Formation of HIV elongation complex in the absence of HIV Tat	1	48	0.00422907	0.6761	0.6761	1	2	0.000164487	9606	Homo sapiens	Q09161	Q09161	R-HSA-167084
R-HSA-9024446	NR1H2 and NR1H3-mediated signaling	1	48	0.00422907	0.6761	0.6761	8	60	0.00493462	9606	Homo sapiens	Q9UKV8	Q9UKV8	R-HSA-9618486;R-HSA-9618405;R-HSA-9038545;R-HSA-9618392;R-HSA-9657791;R-HSA-9618479;R-HSA-9605052;R-HSA-9624925
R-HSA-1483249	Inositol phosphate metabolism	1	48	0.00422907	0.6761	0.6761	1	54	0.00444115	9606	Homo sapiens	P19174	P19174	R-HSA-1855221
R-HSA-6811440	Retrograde transport at the Trans-Golgi-Network	1	49	0.00431718	0.683634	0.683634	4	20	0.00164487	9606	Homo sapiens	Q9UID3	Q9UID3	R-HSA-6811431;R-HSA-6814674;R-HSA-6814671;R-HSA-6814682
R-HSA-190828	Gap junction trafficking	1	49	0.00431718	0.683634	0.683634	3	20	0.00164487	9606	Homo sapiens	Q9BQE3	Q9BQE3	R-HSA-190520;R-HSA-191737;R-HSA-190877
R-HSA-3214858	RMTs methylate histone arginines	1	49	0.00431718	0.683634	0.683634	3	22	0.00180936	9606	Homo sapiens	Q86X55	Q86X55	R-HSA-5205822;R-HSA-5229010;R-HSA-5205824
R-HSA-192823	Viral mRNA Translation	2	101	0.00889868	0.685671	0.685671	2	2	0.000164487	9606	Homo sapiens	P62861;P61513	P62861;P61513	R-HSA-192704;R-HSA-192841
R-HSA-597592	Post-translational protein modification	31	1417	0.124846	0.686104	0.686104	74	512	0.0421087	9606	Homo sapiens	O15020;P51784;Q14789;O75886;O95394;O60826;O43617;A0AVT1;Q9UPN7;Q9Y6G9;Q9H0W5;Q9BQE3;O75935;Q13620;Q8N1F7;P51610;O75352;P12004;Q9H553;Q8N6H7;Q8NFW8;P52948;Q92621;O14576;O60493;Q96JH7;Q13098;Q14683;P61018	P52948-3;P52948-4;O15020;P51784;Q14789;O75886;O95394;O60826;O43617;P52948-5;A0AVT1;Q9UPN7;Q9Y6G9;Q9H0W5;Q9BQE3;O75935;Q13620;Q8N1F7;P51610;O75352;P12004;Q9H553;Q8N6H7;Q8NFW8;Q92621;O14576;O60493;Q96JH7;Q13098;Q14683;P61018	R-HSA-8956040;R-HSA-446215;R-HSA-5694421;R-HSA-5694418;R-HSA-8956045;R-HSA-4615872;R-HSA-446208;R-HSA-446216;R-HSA-8955289;R-HSA-5228508;R-HSA-8943003;R-HSA-8943007;R-HSA-8852127;R-HSA-8956050;R-HSA-8955285;R-HSA-8865050;R-HSA-5694409;R-HSA-8956200;R-HSA-4615910;R-HSA-5228525;R-HSA-6807877;R-HSA-8952618;R-HSA-5228523;R-HSA-4551649;R-HSA-6807875;R-HSA-8952620;R-HSA-8867370;R-HSA-6781897;R-HSA-4497…
R-HSA-9633012	Response of EIF2AK4 (GCN2) to amino acid deficiency	2	102	0.00898678	0.690855	0.690855	4	16	0.0013159	9606	Homo sapiens	P62861;P61513	P62861;P61513	R-HSA-9633008;R-HSA-9633742;R-HSA-9634669;R-HSA-9633005
R-HSA-6798695	Neutrophil degranulation	10	480	0.0422907	0.690967	0.690967	9	10	0.000822436	9606	Homo sapiens	Q5T4S7;O60610;Q9Y6G9;O60784;Q99829;O00571;P57764;Q13464;Q9UHA4;P61018	Q5T4S7;O60610;Q9Y6G9;O60784;Q99829;O00571;P57764;Q13464;Q9UHA4;P61018	R-HSA-6798743;R-HSA-6799350;R-HSA-6798739;R-HSA-6800434;R-HSA-6798749;R-HSA-6798748;R-HSA-6798747;R-HSA-6800426;R-HSA-6798745
R-HSA-109704	PI3K Cascade	1	50	0.00440529	0.690994	0.690994	1	6	0.000493462	9606	Homo sapiens	Q13480	Q13480	R-HSA-109699
R-HSA-8957322	Metabolism of steroids	3	153	0.0134802	0.696635	0.696635	6	204	0.0167777	9606	Homo sapiens	Q15126;Q8NBQ5;Q86X55	Q15126;Q8NBQ5;Q86X55	R-HSA-1655848;R-HSA-1655850;R-HSA-1655839;R-HSA-5693390;R-HSA-1655826;R-HSA-191422
R-HSA-5617833	Cilium Assembly	4	202	0.0177974	0.69807	0.69807	20	50	0.00411218	9606	Homo sapiens	O75935;Q96KP1;Q9NQ48;Q9BQE3	O75935;Q96KP1;Q9NQ48;Q9BQE3	R-HSA-5624949;R-HSA-5626228;R-HSA-5625424;R-HSA-5626227;R-HSA-5625426;R-HSA-5624127;R-HSA-5626681;R-HSA-5624952;R-HSA-5618328;R-HSA-5617816;R-HSA-5618331;R-HSA-5638009;R-HSA-5623524;R-HSA-5623527;R-HSA-5624129;R-HSA-5625421;R-HSA-5626220;R-HSA-5626223;R-HSA-5625416;R-HSA-5626699
R-HSA-112310	Neurotransmitter release cycle	1	51	0.00449339	0.698183	0.698183	2	32	0.0026318	9606	Homo sapiens	O14936	O14936	R-HSA-5336443;R-HSA-380574
R-HSA-195721	Signaling by WNT	6	299	0.0263436	0.703653	0.703653	23	157	0.0129122	9606	Homo sapiens	Q9UKV8;Q14160;Q13976;O60493;Q14738;P19784	Q9UKV8;Q14160;Q13976;O60493;Q14738;P19784	R-HSA-4608866;R-HSA-195300;R-HSA-3601585;R-HSA-2130279;R-HSA-195275;R-HSA-2130282;R-HSA-195304;R-HSA-4518575;R-HSA-3247836;R-HSA-2130286;R-HSA-3247839;R-HSA-5229343;R-HSA-195283;R-HSA-195251;R-HSA-195280;R-HSA-195318;R-HSA-195287;R-HSA-201685;R-HSA-201717;R-HSA-4551453;R-HSA-4608862;R-HSA-3247849;R-HSA-4518585
R-HSA-5693571	Nonhomologous End-Joining (NHEJ)	1	52	0.0045815	0.705206	0.705206	4	13	0.00106917	9606	Homo sapiens	P49959	P49959	R-HSA-5686900;R-HSA-5686704;R-HSA-5693599;R-HSA-5686685
R-HSA-112043	PLC beta mediated events	1	52	0.0045815	0.705206	0.705206	2	31	0.00254955	9606	Homo sapiens	P13861	P13861	R-HSA-111925;R-HSA-8951727
R-HSA-211945	Phase I - Functionalization of compounds	2	105	0.0092511	0.705987	0.705987	2	97	0.00797763	9606	Homo sapiens	P16435;Q9NUB1	P16435;Q9NUB1	R-HSA-449911;R-HSA-76494
R-HSA-202433	Generation of second messenger molecules	1	53	0.0046696	0.712066	0.712066	7	17	0.00139814	9606	Homo sapiens	P19174	P19174	R-HSA-202354;R-HSA-202407;R-HSA-202212;R-HSA-202331;R-HSA-202248;R-HSA-213407;R-HSA-213406
R-HSA-445717	Aquaporin-mediated transport	1	53	0.0046696	0.712066	0.712066	2	25	0.00205609	9606	Homo sapiens	P13861	P13861	R-HSA-111925;R-HSA-8951727
R-HSA-112040	G-protein mediated events	1	53	0.0046696	0.712066	0.712066	2	40	0.00328974	9606	Homo sapiens	P13861	P13861	R-HSA-111925;R-HSA-8951727
R-HSA-109606	Intrinsic Pathway for Apoptosis	1	53	0.0046696	0.712066	0.712066	1	62	0.0050991	9606	Homo sapiens	P30419	P30419	R-HSA-141367
R-HSA-5620924	Intraflagellar transport	1	54	0.00475771	0.718767	0.718767	6	12	0.000986923	9606	Homo sapiens	Q9BQE3	Q9BQE3	R-HSA-5624949;R-HSA-5625424;R-HSA-5625426;R-HSA-5625421;R-HSA-5624952;R-HSA-5625416
R-HSA-983231	Factors involved in megakaryocyte development and platelet production	3	160	0.0140969	0.724948	0.724948	4	43	0.00353648	9606	Homo sapiens	Q9NSK0;Q9BQE3;P13861	Q9NSK0;Q9BQE3;P13861	R-HSA-983259;R-HSA-983194;R-HSA-992708;R-HSA-983266
R-HSA-5633007	Regulation of TP53 Activity	3	160	0.0140969	0.724948	0.724948	4	98	0.00805987	9606	Homo sapiens	P49959;P19784;Q13131	P49959;P19784;Q13131	R-HSA-6805061;R-HSA-6799332;R-HSA-6805059;R-HSA-6805470
R-HSA-163685	Integration of energy metabolism	2	109	0.00960352	0.7252	0.7252	7	62	0.0050991	9606	Homo sapiens	Q14738;P13861	Q14738;P13861	R-HSA-163750;R-HSA-111925;R-HSA-163688;R-HSA-164056;R-HSA-163769;R-HSA-163689;R-HSA-381707
R-HSA-8941858	Regulation of RUNX3 expression and activity	1	55	0.00484581	0.725312	0.725312	3	9	0.000740192	9606	Homo sapiens	P12931	P12931	R-HSA-8937807;R-HSA-8937792;R-HSA-8937814
R-HSA-112399	IRS-mediated signalling	1	55	0.00484581	0.725312	0.725312	1	9	0.000740192	9606	Homo sapiens	Q13480	Q13480	R-HSA-109699
R-HSA-1280215	Cytokine Signaling in Immune system	20	954	0.0840529	0.730005	0.730005	39	699	0.0574883	9606	Homo sapiens	O15020;P78344;P19174;P19474;Q9H3S7;Q12923;Q8N1F7;P12931;Q14738;Q9UHA4;Q05209;P21359;P07196;P52948;Q92621;Q13480;Q53EL6;P42226	P52948-3;O15020;P52948-4;P78344;P19174;P19474;Q9H3S7;Q12923;Q8N1F7;P12931;Q14738;Q9UHA4;P52948-5;Q05209;P21359;P07196;Q92621;Q13480;Q53EL6;P42226	R-HSA-6793958;R-HSA-6788582;R-HSA-5674132;R-HSA-5672980;R-HSA-109699;R-HSA-5674130;R-HSA-5672978;R-HSA-6786095;R-HSA-8950721;R-HSA-6793975;R-HSA-5658438;R-HSA-6786293;R-HSA-5672965;R-HSA-199959;R-HSA-5658435;R-HSA-6786097;R-HSA-5672961;R-HSA-5672972;R-HSA-5672973;R-HSA-6793978;R-HSA-5672969;R-HSA-1678841;R-HSA-5658231;R-HSA-6785860;R-HSA-1678842;R-HSA-6788623;R-HSA-5658430;R-HSA-6788622;R-HSA-117…
R-HSA-912446	Meiotic recombination	1	56	0.00493392	0.731706	0.731706	2	9	0.000740192	9606	Homo sapiens	P49959	P49959	R-HSA-9023941;R-HSA-9023943
R-HSA-447115	Interleukin-12 family signaling	1	56	0.00493392	0.731706	0.731706	1	114	0.00937577	9606	Homo sapiens	Q53EL6	Q53EL6	R-HSA-8950721
R-HSA-983168	Antigen processing: Ubiquitination & Proteasome degradation	6	309	0.0272247	0.732775	0.732775	6	9	0.000740192	9606	Homo sapiens	Q14139;Q5T4S7;P19474;Q05086;A0AVT1;Q8TDB6	Q14139;Q5T4S7;P19474;Q05086;A0AVT1;Q8TDB6	R-HSA-983147;R-HSA-983157;R-HSA-983156;R-HSA-983140;R-HSA-983153;R-HSA-983152
R-HSA-2219528	PI3K/AKT Signaling in Cancer	2	113	0.00995595	0.743345	0.743345	1	21	0.00172712	9606	Homo sapiens	Q13480;P12931	Q13480;P12931	R-HSA-2400009
R-HSA-917937	Iron uptake and transport	1	58	0.00511013	0.744052	0.744052	2	34	0.00279628	9606	Homo sapiens	P21283	P21283	R-HSA-5252133;R-HSA-917841
R-HSA-1643685	Disease	30	1415	0.12467	0.747633	0.747633	138	1053	0.0866025	9606	Homo sapiens	P07902;P19174;O75886;P12931;Q6WCQ1;Q05209;Q9Y6G9;Q96RQ3;Q13480;Q9BQE3;Q09161;P30419;Q8N1F7;Q08357;O75475;Q14738;Q9NP79;Q86VN1;O75352;P51114;Q9H553;O43747;P62861;P21359;P52948;Q92621;O14576;P61513	P52948-3;P52948-4;P07902;P19174;O75886;P12931;Q6WCQ1;P52948-5;Q05209;Q9Y6G9;Q96RQ3;Q13480;Q9BQE3;Q09161;P30419;Q8N1F7;Q08357;O75475;Q14738;Q9NP79;Q86VN1;O75352;P51114;Q9H553;O43747;P62861;P21359;Q92621;O14576;P61513	R-HSA-8951690;R-HSA-9664918;R-HSA-182279;R-HSA-175108;R-HSA-4839746;R-HSA-1226014;R-HSA-182286;R-HSA-1226012;R-HSA-175117;R-HSA-5339713;R-HSA-8876948;R-HSA-167191;R-HSA-162590;R-HSA-9610942;R-HSA-2400009;R-HSA-1226016;R-HSA-167478;R-HSA-9664933;R-HSA-173115;R-HSA-9664940;R-HSA-175174;R-HSA-6803234;R-HSA-5655315;R-HSA-6803233;R-HSA-5655313;R-HSA-192841;R-HSA-5655323;R-HSA-5655320;R-HSA-5655301;R-H…
R-HSA-5693567	HDR through Homologous Recombination (HRR) or Single Strand Annealing (SSA)	2	114	0.0100441	0.747719	0.747719	31	42	0.00345423	9606	Homo sapiens	P49959;P12004	P49959;P12004	R-HSA-5684887;R-HSA-5684052;R-HSA-5693589;R-HSA-5684882;R-HSA-5685011;R-HSA-5686483;R-HSA-5693584;R-HSA-5685341;R-HSA-5693593;R-HSA-5686469;R-HSA-5684096;R-HSA-5686657;R-HSA-5685838;R-HSA-5693580;R-HSA-5684108;R-HSA-5686410;R-HSA-5684875;R-HSA-5693620;R-HSA-5686642;R-HSA-5684081;R-HSA-5693564;R-HSA-5693561;R-HSA-5693542;R-HSA-5684071;R-HSA-5685156;R-HSA-5693539;R-HSA-5685985;R-HSA-5684140;R-HSA-5…
R-HSA-1474165	Reproduction	2	114	0.0100441	0.747719	0.747719	8	24	0.00197385	9606	Homo sapiens	P49959;Q14683	P49959;Q14683	R-HSA-912505;R-HSA-912408;R-HSA-912389;R-HSA-912470;R-HSA-9023941;R-HSA-912467;R-HSA-9023943;R-HSA-912450
R-HSA-5610787	Hedgehog 'off' state	2	114	0.0100441	0.747719	0.747719	3	32	0.0026318	9606	Homo sapiens	Q9BQE3;P13861	Q9BQE3;P13861	R-HSA-5610733;R-HSA-5610749;R-HSA-5610767
R-HSA-5693565	Recruitment and ATM-mediated phosphorylation of repair and signaling proteins at DNA double strand breaks	1	59	0.00519824	0.750011	0.750011	29	35	0.00287853	9606	Homo sapiens	P49959	P49959	R-HSA-5682967;R-HSA-5683735;R-HSA-69891;R-HSA-5682965;R-HSA-5683986;R-HSA-5693598;R-HSA-5682588;R-HSA-5682586;R-HSA-5683801;R-HSA-5682629;R-HSA-5683077;R-HSA-5693583;R-HSA-5683405;R-HSA-5682992;R-HSA-5693566;R-HSA-5683967;R-HSA-5683964;R-HSA-5683384;R-HSA-5683385;R-HSA-5682598;R-HSA-5682983;R-HSA-5693602;R-HSA-5693536;R-HSA-5683425;R-HSA-5682607;R-HSA-5682863;R-HSA-5693551;R-HSA-5693549;R-HSA-568…
R-HSA-2428928	IRS-related events triggered by IGF1R	1	59	0.00519824	0.750011	0.750011	1	12	0.000986923	9606	Homo sapiens	Q13480	Q13480	R-HSA-109699
R-HSA-3000171	Non-integrin membrane-ECM interactions	1	59	0.00519824	0.750011	0.750011	1	22	0.00180936	9606	Homo sapiens	O14936	O14936	R-HSA-2750181
R-HSA-1221632	Meiotic synapsis	1	60	0.00528634	0.755832	0.755832	6	6	0.000493462	9606	Homo sapiens	Q14683	Q14683	R-HSA-912505;R-HSA-912408;R-HSA-912389;R-HSA-912470;R-HSA-912467;R-HSA-912450
R-HSA-5250924	B-WICH complex positively regulates rRNA expression	1	60	0.00528634	0.755832	0.755832	3	3	0.000246731	9606	Homo sapiens	O75533	O75533	R-HSA-5250930;R-HSA-5250947;R-HSA-5250938
R-HSA-5693606	DNA Double Strand Break Response	1	60	0.00528634	0.755832	0.755832	35	43	0.00353648	9606	Homo sapiens	P49959	P49959	R-HSA-5682967;R-HSA-5683735;R-HSA-69891;R-HSA-5682965;R-HSA-5683986;R-HSA-5693598;R-HSA-5682588;R-HSA-5682586;R-HSA-5683801;R-HSA-3785768;R-HSA-5682629;R-HSA-5683077;R-HSA-5693583;R-HSA-5683405;R-HSA-75172;R-HSA-5682992;R-HSA-75174;R-HSA-5693566;R-HSA-5683967;R-HSA-5683964;R-HSA-5682044;R-HSA-5683384;R-HSA-5683385;R-HSA-5682598;R-HSA-5682983;R-HSA-5693540;R-HSA-5693602;R-HSA-5693536;R-HSA-5683425…
R-HSA-8866654	E3 ubiquitin ligases ubiquitinate target proteins	1	60	0.00528634	0.755832	0.755832	4	16	0.0013159	9606	Homo sapiens	P12004	P12004	R-HSA-8943003;R-HSA-8943007;R-HSA-8943040;R-HSA-8943041
R-HSA-8943724	Regulation of PTEN gene transcription	1	60	0.00528634	0.755832	0.755832	2	15	0.00123365	9606	Homo sapiens	Q9UHA4	Q9UHA4	R-HSA-8944457;R-HSA-8944454
R-HSA-3700989	Transcriptional Regulation by TP53	7	367	0.0323348	0.758851	0.758851	12	258	0.0212189	9606	Homo sapiens	Q9UKV8;P49959;P19784;Q9UHA4;Q13131;Q86X55;P12004	Q9UKV8;P49959;P19784;Q9UHA4;Q13131;Q86X55;P12004	R-HSA-5631941;R-HSA-3215152;R-HSA-6805061;R-HSA-6791109;R-HSA-6799332;R-HSA-2318752;R-HSA-2321904;R-HSA-6805059;R-HSA-380979;R-HSA-6805470;R-HSA-3215144;R-HSA-380927
R-HSA-75955	RNA Polymerase II Transcription Elongation	1	61	0.00537445	0.761517	0.761517	4	8	0.000657949	9606	Homo sapiens	Q09161	Q09161	R-HSA-113402;R-HSA-112381;R-HSA-113407;R-HSA-112383
R-HSA-112382	Formation of RNA Pol II elongation complex	1	61	0.00537445	0.761517	0.761517	1	2	0.000164487	9606	Homo sapiens	Q09161	Q09161	R-HSA-112381
R-HSA-74751	Insulin receptor signalling cascade	1	61	0.00537445	0.761517	0.761517	1	25	0.00205609	9606	Homo sapiens	Q13480	Q13480	R-HSA-109699
R-HSA-2408522	Selenoamino acid metabolism	2	118	0.0103965	0.764579	0.764579	2	23	0.0018916	9606	Homo sapiens	P62861;P61513	P62861;P61513	R-HSA-2408529;R-HSA-5333615
R-HSA-1912408	Pre-NOTCH Transcription and Translation	1	62	0.00546256	0.767071	0.767071	13	27	0.00222058	9606	Homo sapiens	Q9UKV8	Q9UKV8	R-HSA-1912413;R-HSA-1912412;R-HSA-1606682;R-HSA-1912409;R-HSA-1912410;R-HSA-1912406;R-HSA-1912368;R-HSA-1912364;R-HSA-1912367;R-HSA-1912366;R-HSA-1912363;R-HSA-1912362;R-HSA-1606561
R-HSA-2428924	IGF1R signaling cascade	1	62	0.00546256	0.767071	0.767071	1	17	0.00139814	9606	Homo sapiens	Q13480	Q13480	R-HSA-109699
R-HSA-1236394	Signaling by ERBB4	1	62	0.00546256	0.767071	0.767071	2	52	0.00427667	9606	Homo sapiens	P12931	P12931	R-HSA-9612219;R-HSA-1252013
R-HSA-9006931	Signaling by Nuclear Receptors	5	273	0.0240529	0.768094	0.768094	26	188	0.0154618	9606	Homo sapiens	Q9UKV8;P12931;Q13451;Q86X55;Q14683	Q9UKV8;P12931;Q13451;Q86X55;Q14683	R-HSA-9618392;R-HSA-8939203;R-HSA-8939204;R-HSA-9011975;R-HSA-9632412;R-HSA-9624925;R-HSA-9012186;R-HSA-9011997;R-HSA-9021660;R-HSA-9021596;R-HSA-9038545;R-HSA-9021609;R-HSA-9012203;R-HSA-9618486;R-HSA-9032751;R-HSA-9657791;R-HSA-9012196;R-HSA-9605052;R-HSA-9011961;R-HSA-9618405;R-HSA-9012208;R-HSA-9023859;R-HSA-9023860;R-HSA-9618479;R-HSA-9009526;R-HSA-9011958
R-HSA-9010553	Regulation of expression of SLITs and ROBOs	3	172	0.0151542	0.76864	0.76864	2	19	0.00156263	9606	Homo sapiens	P62861;Q09161;P61513	P62861;Q09161;P61513	R-HSA-9014652;R-HSA-9014610
R-HSA-157579	Telomere Maintenance	1	63	0.00555066	0.772496	0.772496	11	23	0.0018916	9606	Homo sapiens	P12004	P12004	R-HSA-174451;R-HSA-174448;R-HSA-174438;R-HSA-174439;R-HSA-174456;R-HSA-174441;R-HSA-176702;R-HSA-174446;R-HSA-174447;R-HSA-174444;R-HSA-174445
R-HSA-5625740	RHO GTPases activate PKNs	1	63	0.00555066	0.772496	0.772496	2	20	0.00164487	9606	Homo sapiens	O60237	O60237	R-HSA-419232;R-HSA-5671772
R-HSA-2404192	Signaling by Type 1 Insulin-like Growth Factor 1 Receptor (IGF1R)	1	63	0.00555066	0.772496	0.772496	1	19	0.00156263	9606	Homo sapiens	Q13480	Q13480	R-HSA-109699
R-HSA-450294	MAP kinase activation	1	63	0.00555066	0.772496	0.772496	1	32	0.0026318	9606	Homo sapiens	Q14738	Q14738	R-HSA-199959
R-HSA-5693538	Homology Directed Repair	2	120	0.0105727	0.772638	0.772638	39	50	0.00411218	9606	Homo sapiens	P49959;P12004	P49959;P12004	R-HSA-5684887;R-HSA-5684052;R-HSA-5693589;R-HSA-5684882;R-HSA-5685011;R-HSA-5686483;R-HSA-5693584;R-HSA-5685341;R-HSA-5687640;R-HSA-5693593;R-HSA-5686469;R-HSA-5684096;R-HSA-5686657;R-HSA-5685838;R-HSA-5693580;R-HSA-5684108;R-HSA-5686410;R-HSA-5684875;R-HSA-5693620;R-HSA-5686642;R-HSA-5687664;R-HSA-5684081;R-HSA-5693564;R-HSA-5687484;R-HSA-5687675;R-HSA-5687673;R-HSA-5693561;R-HSA-5693542;R-HSA-5…
R-HSA-8878166	Transcriptional regulation by RUNX2	2	121	0.0106608	0.776577	0.776577	3	84	0.00690846	9606	Homo sapiens	Q96PK6;P12931	Q96PK6;P12931	R-HSA-8937820;R-HSA-8938356;R-HSA-8937844
R-HSA-4608870	Asymmetric localization of PCP proteins	1	64	0.00563877	0.777795	0.777795	2	7	0.000575705	9606	Homo sapiens	Q14160	Q14160	R-HSA-4608866;R-HSA-4608862
R-HSA-9033241	Peroxisomal protein import	1	64	0.00563877	0.777795	0.777795	3	26	0.00213833	9606	Homo sapiens	P34913	P34913	R-HSA-9033233;R-HSA-9033235;R-HSA-9033236
R-HSA-1442490	Collagen degradation	1	64	0.00563877	0.777795	0.777795	3	34	0.00279628	9606	Homo sapiens	P50281	P50281	R-HSA-1474196;R-HSA-1474210;R-HSA-1458433
R-HSA-2029480	Fcgamma receptor (FCGR) dependent phagocytosis	3	175	0.0154185	0.778639	0.778639	11	42	0.00345423	9606	Homo sapiens	P19174;Q8WUW1;P12931	P19174;P12931-1;Q8WUW1	R-HSA-2130194;R-HSA-2029469;R-HSA-2029466;R-HSA-167686;R-HSA-442592;R-HSA-2029272;R-HSA-2029465;R-HSA-2029270;R-HSA-2029268;R-HSA-2197690;R-HSA-2029459
R-HSA-8873719	RAB geranylgeranylation	1	65	0.00572687	0.782972	0.782972	2	5	0.000411218	9606	Homo sapiens	P61018	P61018	R-HSA-8870469;R-HSA-8870466
R-HSA-211897	Cytochrome P450 - arranged by substrate type	1	65	0.00572687	0.782972	0.782972	1	61	0.00501686	9606	Homo sapiens	P16435	P16435	R-HSA-76494
R-HSA-1234176	Oxygen-dependent proline hydroxylation of Hypoxia-inducible Factor Alpha	1	66	0.00581498	0.788028	0.788028	6	12	0.000986923	9606	Homo sapiens	Q9GZT9	Q9GZT9	R-HSA-1234163;R-HSA-1234179;R-HSA-1234177;R-HSA-1234183;R-HSA-1234159;R-HSA-1234173
R-HSA-8978868	Fatty acid metabolism	3	179	0.0157709	0.791418	0.791418	3	189	0.015544	9606	Homo sapiens	P34913;Q5K4L6;Q8TBF2	P34913;Q5K4L6;Q8TBF2	R-HSA-8875077;R-HSA-2161961;R-HSA-2161612
R-HSA-5688426	Deubiquitination	5	282	0.0248458	0.791772	0.791772	8	77	0.00633276	9606	Homo sapiens	P51784;O75886;O60493;P51610;Q96JH7	P51784;O75886;O60493;P51610;Q96JH7	R-HSA-5690790;R-HSA-5690759;R-HSA-6782628;R-HSA-5690785;R-HSA-5689630;R-HSA-8940100;R-HSA-6782106;R-HSA-6781897
R-HSA-400253	Circadian Clock	1	68	0.00599119	0.79779	0.79779	3	59	0.00485237	9606	Homo sapiens	Q86X55	Q86X55	R-HSA-879724;R-HSA-1368065;R-HSA-1801587
R-HSA-5658442	Regulation of RAS by GAPs	1	69	0.0060793	0.802502	0.802502	5	5	0.000411218	9606	Homo sapiens	P21359	P21359	R-HSA-5658438;R-HSA-5658231;R-HSA-5658435;R-HSA-5658430;R-HSA-5658424
R-HSA-380284	Loss of proteins required for interphase microtubule organization from the centrosome	1	69	0.0060793	0.802502	0.802502	3	3	0.000246731	9606	Homo sapiens	O75935	O75935	R-HSA-380294;R-HSA-380272;R-HSA-380303
R-HSA-380259	Loss of Nlp from mitotic centrosomes	1	69	0.0060793	0.802502	0.802502	2	2	0.000164487	9606	Homo sapiens	O75935	O75935	R-HSA-380272;R-HSA-380303
R-HSA-8948751	Regulation of PTEN stability and activity	1	69	0.0060793	0.802502	0.802502	1	13	0.00106917	9606	Homo sapiens	P19784	P19784	R-HSA-8850945
R-HSA-8951664	Neddylation	4	236	0.020793	0.804745	0.804745	17	31	0.00254955	9606	Homo sapiens	Q13620;Q9H0W5;O60826;Q13098	Q13620;Q9H0W5;O60826;Q13098	R-HSA-8956040;R-HSA-8956200;R-HSA-8956106;R-HSA-8952618;R-HSA-8952620;R-HSA-8952044;R-HSA-8956045;R-HSA-8955245;R-HSA-8956099;R-HSA-8956103;R-HSA-8952039;R-HSA-8955289;R-HSA-8956026;R-HSA-8952638;R-HSA-8952639;R-HSA-8956050;R-HSA-8955285
R-HSA-1500931	Cell-Cell communication	2	130	0.0114537	0.809422	0.809422	2	60	0.00493462	9606	Homo sapiens	O14936;P12931	O14936;P12931-1	R-HSA-391156;R-HSA-373722
R-HSA-448424	Interleukin-17 signaling	1	71	0.00625551	0.811601	0.811601	1	35	0.00287853	9606	Homo sapiens	Q14738	Q14738	R-HSA-199959
R-HSA-8854518	AURKA Activation by TPX2	1	72	0.00634361	0.815992	0.815992	2	2	0.000164487	9606	Homo sapiens	O75935	O75935	R-HSA-8853405;R-HSA-8853419
R-HSA-170834	Signaling by TGF-beta Receptor Complex	1	73	0.00643172	0.820281	0.820281	2	82	0.00674398	9606	Homo sapiens	P35813	P35813	R-HSA-209055;R-HSA-2187388
R-HSA-167172	Transcription of the HIV genome	1	74	0.00651982	0.824471	0.824471	9	47	0.00386545	9606	Homo sapiens	Q09161	Q09161	R-HSA-167072;R-HSA-167089;R-HSA-167478;R-HSA-167191;R-HSA-167147;R-HSA-167083;R-HSA-167087;R-HSA-167084;R-HSA-167085
R-HSA-73884	Base Excision Repair	1	74	0.00651982	0.824471	0.824471	6	105	0.00863558	9606	Homo sapiens	P12004	P12004	R-HSA-110368;R-HSA-110371;R-HSA-5651809;R-HSA-110363;R-HSA-5651805;R-HSA-110364
R-HSA-5250913	Positive epigenetic regulation of rRNA expression	1	75	0.00660793	0.828564	0.828564	3	7	0.000575705	9606	Homo sapiens	O75533	O75533	R-HSA-5250930;R-HSA-5250947;R-HSA-5250938
R-HSA-1234174	Cellular response to hypoxia	1	75	0.00660793	0.828564	0.828564	6	20	0.00164487	9606	Homo sapiens	Q9GZT9	Q9GZT9	R-HSA-1234163;R-HSA-1234179;R-HSA-1234177;R-HSA-1234183;R-HSA-1234159;R-HSA-1234173
R-HSA-196854	Metabolism of vitamins and cofactors	3	192	0.0169163	0.828784	0.828784	6	185	0.0152151	9606	Homo sapiens	Q96RQ3;Q3SY69;P34896	Q96RQ3;Q3SY69;P34896	R-HSA-6808487;R-HSA-3323111;R-HSA-200651;R-HSA-3065959;R-HSA-2993799;R-HSA-200735
R-HSA-168928	DDX58/IFIH1-mediated induction of interferon-alpha/beta	1	77	0.00678414	0.836465	0.836465	2	46	0.00378321	9606	Homo sapiens	Q86UT6	Q86UT6	R-HSA-936564;R-HSA-168909
R-HSA-1912422	Pre-NOTCH Expression and Processing	1	78	0.00687225	0.840279	0.840279	13	37	0.00304301	9606	Homo sapiens	Q9UKV8	Q9UKV8	R-HSA-1912413;R-HSA-1912412;R-HSA-1606682;R-HSA-1912409;R-HSA-1912410;R-HSA-1912406;R-HSA-1912368;R-HSA-1912364;R-HSA-1912367;R-HSA-1912366;R-HSA-1912363;R-HSA-1912362;R-HSA-1606561
R-HSA-69473	G2/M DNA damage checkpoint	1	78	0.00687225	0.840279	0.840279	3	12	0.000986923	9606	Homo sapiens	P49959	P49959	R-HSA-5683735;R-HSA-69891;R-HSA-6799332
R-HSA-556833	Metabolism of lipids	14	748	0.0659031	0.840747	0.840747	57	814	0.0669463	9606	Homo sapiens	P34913;Q9HAU0;Q15126;Q8WWI5;P49585;Q12923;P19784;Q8NBQ5;Q86X55;Q9NUV7;Q5K4L6;Q8TBF2;Q99829;O14735	P34913;Q9HAU0;Q15126;Q8WWI5;P49585;Q12923;P19784;Q8NBQ5;Q86X55;Q9NUV7;Q5K4L6;Q8TBF2;Q99829;O14735	R-HSA-1655839;R-HSA-2161961;R-HSA-400143;R-HSA-1655826;R-HSA-1989778;R-HSA-1989779;R-HSA-560517;R-HSA-1989776;R-HSA-1989777;R-HSA-1989774;R-HSA-1989775;R-HSA-1989772;R-HSA-1989773;R-HSA-1989770;R-HSA-1368065;R-HSA-1989771;R-HSA-1989768;R-HSA-444433;R-HSA-5693390;R-HSA-1989767;R-HSA-1989764;R-HSA-1989765;R-HSA-1989762;R-HSA-1989760;R-HSA-1989761;R-HSA-1655848;R-HSA-1655850;R-HSA-1592238;R-HSA-8870…
R-HSA-8852276	The role of GTSE1 in G2/M progression after G2 checkpoint	1	79	0.00696035	0.844004	0.844004	3	10	0.000822436	9606	Homo sapiens	Q9BQE3	Q9BQE3	R-HSA-8852306;R-HSA-8852298;R-HSA-8852280
R-HSA-422356	Regulation of insulin secretion	1	79	0.00696035	0.844004	0.844004	1	34	0.00279628	9606	Homo sapiens	P13861	P13861	R-HSA-381707
R-HSA-69275	G2/M Transition	3	198	0.0174449	0.84401	0.84401	16	78	0.006415	9606	Homo sapiens	O75935;O60237;Q9BQE3	O75935;O60237-4;Q9BQE3	R-HSA-380455;R-HSA-380294;R-HSA-380303;R-HSA-8853419;R-HSA-8852298;R-HSA-3000319;R-HSA-380311;R-HSA-8852306;R-HSA-380272;R-HSA-3002811;R-HSA-8853405;R-HSA-2574845;R-HSA-3000310;R-HSA-380283;R-HSA-8852280;R-HSA-2574840
R-HSA-9009391	Extra-nuclear estrogen signaling	1	80	0.00704846	0.847643	0.847643	4	38	0.00312526	9606	Homo sapiens	P12931	P12931	R-HSA-9021609;R-HSA-9021660;R-HSA-9021596;R-HSA-9632412
R-HSA-453274	Mitotic G2-G2/M phases	3	200	0.0176211	0.84882	0.84882	16	80	0.00657949	9606	Homo sapiens	O75935;O60237;Q9BQE3	O75935;O60237-4;Q9BQE3	R-HSA-380455;R-HSA-380294;R-HSA-380303;R-HSA-8853419;R-HSA-8852298;R-HSA-3000319;R-HSA-380311;R-HSA-8852306;R-HSA-380272;R-HSA-3002811;R-HSA-8853405;R-HSA-2574845;R-HSA-3000310;R-HSA-380283;R-HSA-8852280;R-HSA-2574840
R-HSA-380287	Centrosome maturation	1	81	0.00713656	0.851197	0.851197	6	6	0.000493462	9606	Homo sapiens	O75935	O75935	R-HSA-380311;R-HSA-380455;R-HSA-380294;R-HSA-380272;R-HSA-380303;R-HSA-380283
R-HSA-380270	Recruitment of mitotic centrosome proteins and complexes	1	81	0.00713656	0.851197	0.851197	3	3	0.000246731	9606	Homo sapiens	O75935	O75935	R-HSA-380311;R-HSA-380455;R-HSA-380283
R-HSA-5693607	Processing of DNA double-strand break ends	1	81	0.00713656	0.851197	0.851197	15	17	0.00139814	9606	Homo sapiens	P49959	P49959	R-HSA-5684887;R-HSA-5684052;R-HSA-5684882;R-HSA-5685011;R-HSA-5684081;R-HSA-5693542;R-HSA-5684071;R-HSA-5685156;R-HSA-5684096;R-HSA-5685985;R-HSA-5684140;R-HSA-5684108;R-HSA-5685994;R-HSA-5684875;R-HSA-5693608
R-HSA-195253	Degradation of beta-catenin by the destruction complex	1	83	0.00731278	0.858059	0.858059	12	23	0.0018916	9606	Homo sapiens	Q14738	Q14738	R-HSA-5229343;R-HSA-195283;R-HSA-195251;R-HSA-195280;R-HSA-195318;R-HSA-195287;R-HSA-195300;R-HSA-2130279;R-HSA-195275;R-HSA-2130282;R-HSA-195304;R-HSA-2130286
R-HSA-73887	Death Receptor Signalling	2	147	0.0129515	0.859941	0.859941	1	90	0.00740192	9606	Homo sapiens	O75962;Q14155	O75962;Q14155	R-HSA-205039
R-HSA-5689880	Ub-specific processing proteases	3	205	0.0180617	0.860284	0.860284	3	40	0.00328974	9606	Homo sapiens	P51784;O75886;O60493	P51784;O75886;O60493	R-HSA-6782628;R-HSA-6782106;R-HSA-6781897
R-HSA-381340	Transcriptional regulation of white adipocyte differentiation	1	84	0.00740088	0.861371	0.861371	2	18	0.00148038	9606	Homo sapiens	Q86X55	Q86X55	R-HSA-560473;R-HSA-560517
R-HSA-674695	RNA Polymerase II Pre-transcription Events	1	84	0.00740088	0.861371	0.861371	1	17	0.00139814	9606	Homo sapiens	Q09161	Q09161	R-HSA-113409
R-HSA-5693532	DNA Double-Strand Break Repair	2	148	0.0130396	0.862495	0.862495	78	106	0.00871782	9606	Homo sapiens	P49959;P12004	P49959;P12004	R-HSA-69891;R-HSA-5684052;R-HSA-5686483;R-HSA-5685341;R-HSA-5687640;R-HSA-5683801;R-HSA-3785768;R-HSA-5682629;R-HSA-5686469;R-HSA-5685838;R-HSA-5683405;R-HSA-5686900;R-HSA-5686642;R-HSA-75172;R-HSA-5687664;R-HSA-5684081;R-HSA-75174;R-HSA-5693566;R-HSA-5683967;R-HSA-5693564;R-HSA-5683964;R-HSA-5682044;R-HSA-5687675;R-HSA-5687673;R-HSA-5693561;R-HSA-5693542;R-HSA-5684071;R-HSA-5693540;R-HSA-5687653…
R-HSA-975871	MyD88 cascade initiated on plasma membrane	1	85	0.00748899	0.864606	0.864606	1	58	0.00477013	9606	Homo sapiens	Q14738	Q14738	R-HSA-199959
R-HSA-168176	Toll Like Receptor 5 (TLR5) Cascade	1	85	0.00748899	0.864606	0.864606	1	59	0.00485237	9606	Homo sapiens	Q14738	Q14738	R-HSA-199959
R-HSA-168142	Toll Like Receptor 10 (TLR10) Cascade	1	85	0.00748899	0.864606	0.864606	1	59	0.00485237	9606	Homo sapiens	Q14738	Q14738	R-HSA-199959
R-HSA-453279	Mitotic G1 phase and G1/S transition	2	149	0.0131278	0.865006	0.865006	2	98	0.00805987	9606	Homo sapiens	P12931;P12004	P12931-1;P12004	R-HSA-8942607;R-HSA-8961665
R-HSA-8878171	Transcriptional regulation by RUNX1	3	208	0.018326	0.866793	0.866793	9	132	0.0108562	9606	Homo sapiens	Q9UKV8;P12931;P19784	Q9UKV8;P12931;P19784	R-HSA-8935864;R-HSA-8935785;R-HSA-8939129;R-HSA-8935930;R-HSA-8936058;R-HSA-8937728;R-HSA-8937682;R-HSA-8936068;R-HSA-8937989
R-HSA-5358351	Signaling by Hedgehog	2	150	0.0132159	0.867475	0.867475	3	82	0.00674398	9606	Homo sapiens	Q9BQE3;P13861	Q9BQE3;P13861	R-HSA-5610733;R-HSA-5610749;R-HSA-5610767
R-HSA-425366	Transport of bile salts and organic acids, metal ions and amine compounds	1	86	0.00757709	0.867766	0.867766	1	66	0.00542808	9606	Homo sapiens	Q8WWI5	Q8WWI5	R-HSA-444433
R-HSA-5419276	Mitochondrial translation termination	1	88	0.0077533	0.873867	0.873867	5	5	0.000411218	9606	Homo sapiens	Q9Y3B7	Q9Y3B7	R-HSA-5419264;R-HSA-5419281;R-HSA-5419271;R-HSA-5419273;R-HSA-5419277
R-HSA-5368286	Mitochondrial translation initiation	1	88	0.0077533	0.873867	0.873867	1	4	0.000328974	9606	Homo sapiens	Q9Y3B7	Q9Y3B7	R-HSA-5389839
R-HSA-5687128	MAPK6/MAPK4 signaling	1	89	0.00784141	0.876811	0.876811	2	40	0.00328974	9606	Homo sapiens	Q9UKV8	Q9UKV8	R-HSA-5687103;R-HSA-5687113
R-HSA-73886	Chromosome Maintenance	1	90	0.00792952	0.879687	0.879687	11	27	0.00222058	9606	Homo sapiens	P12004	P12004	R-HSA-174451;R-HSA-174448;R-HSA-174438;R-HSA-174439;R-HSA-174456;R-HSA-174441;R-HSA-176702;R-HSA-174446;R-HSA-174447;R-HSA-174444;R-HSA-174445
R-HSA-975138	TRAF6 mediated induction of NFkB and MAP kinases upon TLR7/8 or 9 activation	1	90	0.00792952	0.879687	0.879687	1	48	0.00394769	9606	Homo sapiens	Q14738	Q14738	R-HSA-199959
R-HSA-428157	Sphingolipid metabolism	1	90	0.00792952	0.879687	0.879687	1	62	0.0050991	9606	Homo sapiens	Q9NUV7	Q9NUV7	R-HSA-428127
R-HSA-975155	MyD88 dependent cascade initiated on endosome	1	91	0.00801762	0.882496	0.882496	1	63	0.00518135	9606	Homo sapiens	Q14738	Q14738	R-HSA-199959
R-HSA-168181	Toll Like Receptor 7/8 (TLR7/8) Cascade	1	91	0.00801762	0.882496	0.882496	1	64	0.00526359	9606	Homo sapiens	Q14738	Q14738	R-HSA-199959
R-HSA-4086400	PCP/CE pathway	1	92	0.00810573	0.88524	0.88524	2	24	0.00197385	9606	Homo sapiens	Q14160	Q14160	R-HSA-4608866;R-HSA-4608862
R-HSA-1430728	Metabolism	43	2140	0.188546	0.886453	0.886453	97	1997	0.16424	9606	Homo sapiens	Q6YP21;Q9HAU0;P33316;O43175;Q8WWI5;P07902;Q3SY69;P49585;P19174;Q08623;Q12923;Q86U28;P51687;Q8NBQ5;P16435;P13861;P11172;Q96RQ3;Q8TBF2;Q99829;P34913;Q15126;Q8N1F7;Q13825;P19784;Q14738;Q86X55;P34896;Q9NUV7;Q5K4L6;P62861;Q01433;P52948;Q92621;P09488;Q16762;P06132;O43272;O14735;Q9NUB1;P61513	P52948-3;Q6YP21;P52948-4;Q9HAU0;O43175;Q8WWI5;P07902;Q3SY69;P49585;P19174;Q08623;Q12923;Q86U28;P51687;Q8NBQ5;P52948-5;P16435;P13861;P11172;Q96RQ3;Q8TBF2;Q99829;P34913;Q15126;P33316-2;Q8N1F7;Q13825;P19784;Q14738;Q86X55;P34896;Q9NUV7;Q5K4L6;P62861;Q01433;Q92621;P09488;Q16762;P06132;O43272;O14735;Q9NUB1;P61513	R-HSA-1614618;R-HSA-1655839;R-HSA-2161961;R-HSA-400143;R-HSA-1655826;R-HSA-381707;R-HSA-70670;R-HSA-1368065;R-HSA-444433;R-HSA-200735;R-HSA-170796;R-HSA-76590;R-HSA-1655848;R-HSA-1655850;R-HSA-111925;R-HSA-8870332;R-HSA-5333615;R-HSA-9013198;R-HSA-3065959;R-HSA-8873929;R-HSA-71249;R-HSA-560473;R-HSA-8878815;R-HSA-428127;R-HSA-73564;R-HSA-73567;R-HSA-1483081;R-HSA-1989758;R-HSA-1989759;R-HSA-87972…
R-HSA-1266738	Developmental Biology	20	1076	0.0948018	0.887192	0.887192	93	510	0.0419442	9606	Homo sapiens	O15020;Q9Y2X7;Q09161;P19174;O75962;O75122;P12931;P19784;Q86X55;A0MZ66;P13861;P62861;Q13480;Q14194;Q13464;P98172;Q14155;P61513;Q9BQE3	O15020;Q9Y2X7;Q09161;P19174;O75962;O75122;P12931;P19784;Q86X55;A0MZ66;P13861;P62861;P12931-1;Q13480;Q14194;Q13464;P98172;Q14155;P61513;Q9BQE3	R-HSA-3928633;R-HSA-3928632;R-HSA-3928639;R-HSA-3928627;R-HSA-445071;R-HSA-8853774;R-HSA-419087;R-HSA-3928625;R-HSA-3928624;R-HSA-3928631;R-HSA-560517;R-HSA-3928628;R-HSA-3928617;R-HSA-445077;R-HSA-593690;R-HSA-3928616;R-HSA-3928623;R-HSA-3928610;R-HSA-445084;R-HSA-3928615;R-HSA-3928614;R-HSA-3928612;R-HSA-9011241;R-HSA-3928602;R-HSA-3928601;R-HSA-3928600;R-HSA-3928607;R-HSA-418850;R-HSA-4093339;…
R-HSA-168164	Toll Like Receptor 3 (TLR3) Cascade	1	93	0.00819383	0.88792	0.88792	1	61	0.00501686	9606	Homo sapiens	Q14738	Q14738	R-HSA-199959
R-HSA-168138	Toll Like Receptor 9 (TLR9) Cascade	1	95	0.00837004	0.893094	0.893094	1	67	0.00551032	9606	Homo sapiens	Q14738	Q14738	R-HSA-199959
R-HSA-211859	Biological oxidations	3	222	0.0195595	0.893764	0.893764	3	176	0.0144749	9606	Homo sapiens	P09488;P16435;Q9NUB1	P09488;P16435;Q9NUB1	R-HSA-449911;R-HSA-176054;R-HSA-76494
R-HSA-5689603	UCH proteinases	1	96	0.00845815	0.895591	0.895591	4	11	0.00090468	9606	Homo sapiens	P51610	P51610	R-HSA-5690790;R-HSA-5690759;R-HSA-5690785;R-HSA-5689630
R-HSA-8878159	Transcriptional regulation by RUNX3	1	96	0.00845815	0.895591	0.895591	3	47	0.00386545	9606	Homo sapiens	P12931	P12931	R-HSA-8937807;R-HSA-8937792;R-HSA-8937814
R-HSA-166058	MyD88:MAL(TIRAP) cascade initiated on plasma membrane	1	96	0.00845815	0.895591	0.895591	1	64	0.00526359	9606	Homo sapiens	Q14738	Q14738	R-HSA-199959
R-HSA-168188	Toll Like Receptor TLR6:TLR2 Cascade	1	96	0.00845815	0.895591	0.895591	1	66	0.00542808	9606	Homo sapiens	Q14738	Q14738	R-HSA-199959
R-HSA-1280218	Adaptive Immune System	17	944	0.0831718	0.897961	0.897961	25	260	0.0213833	9606	Homo sapiens	Q14139;O75935;O15020;Q5T4S7;Q13976;P19174;P19474;P12931;Q14738;Q05086;O43747;A0AVT1;Q9Y6G9;Q9NSK0;O14576;Q8TDB6;Q9BQE3	Q14139;O75935;O15020;Q5T4S7;P19174;P19474;Q14738;Q05086;O43747;A0AVT1;Q9Y6G9;Q9NSK0;P12931-1;O14576;Q13976-1;Q8TDB6;Q9BQE3	R-HSA-913996;R-HSA-8951498;R-HSA-202248;R-HSA-388809;R-HSA-2213236;R-HSA-202331;R-HSA-388829;R-HSA-389532;R-HSA-388831;R-HSA-2130619;R-HSA-213407;R-HSA-213406;R-HSA-2213248;R-HSA-983147;R-HSA-388833;R-HSA-202407;R-HSA-202212;R-HSA-983140;R-HSA-202354;R-HSA-2130641;R-HSA-983157;R-HSA-983156;R-HSA-390329;R-HSA-983153;R-HSA-983152
R-HSA-5620912	Anchoring of the basal body to the plasma membrane	1	97	0.00854626	0.89803	0.89803	8	9	0.000740192	9606	Homo sapiens	O75935	O75935	R-HSA-5626228;R-HSA-5626227;R-HSA-5626220;R-HSA-5626223;R-HSA-5626681;R-HSA-5617816;R-HSA-5626699;R-HSA-5638009
R-HSA-937061	TRIF(TICAM1)-mediated TLR4 signaling	1	97	0.00854626	0.89803	0.89803	1	58	0.00477013	9606	Homo sapiens	Q14738	Q14738	R-HSA-199959
R-HSA-166166	MyD88-independent TLR4 cascade	1	97	0.00854626	0.89803	0.89803	1	60	0.00493462	9606	Homo sapiens	Q14738	Q14738	R-HSA-199959
R-HSA-2559583	Cellular Senescence	2	165	0.0145374	0.899864	0.899864	9	89	0.00731968	9606	Homo sapiens	P49959;Q02539	P49959;Q02539	R-HSA-3785768;R-HSA-5682020;R-HSA-5693540;R-HSA-5682018;R-HSA-5682044;R-HSA-5693612;R-HSA-4647594;R-HSA-5682026;R-HSA-6792712
R-HSA-5607764	CLEC7A (Dectin-1) signaling	1	98	0.00863436	0.900412	0.900412	1	45	0.00370096	9606	Homo sapiens	P12931	P12931-1	R-HSA-5607750
R-HSA-168179	Toll Like Receptor TLR1:TLR2 Cascade	1	99	0.00872247	0.902739	0.902739	1	66	0.00542808	9606	Homo sapiens	Q14738	Q14738	R-HSA-199959
R-HSA-181438	Toll Like Receptor 2 (TLR2) Cascade	1	99	0.00872247	0.902739	0.902739	1	68	0.00559257	9606	Homo sapiens	Q14738	Q14738	R-HSA-199959
R-HSA-2187338	Visual phototransduction	1	100	0.00881057	0.905011	0.905011	1	82	0.00674398	9606	Homo sapiens	P30419	P30419	R-HSA-2534087
R-HSA-2029481	FCGR activation	1	101	0.00889868	0.907231	0.907231	1	6	0.000493462	9606	Homo sapiens	P12931	P12931-1	R-HSA-2029459
R-HSA-9006936	Signaling by TGF-beta family members	1	102	0.00898678	0.909399	0.909399	2	107	0.00880007	9606	Homo sapiens	P35813	P35813	R-HSA-209055;R-HSA-2187388
R-HSA-382556	ABC-family proteins mediated transport	1	103	0.00907489	0.911517	0.911517	2	27	0.00222058	9606	Homo sapiens	P28288	P28288	R-HSA-382613;R-HSA-382575
R-HSA-5668914	Diseases of metabolism	1	104	0.009163	0.913585	0.913585	1	114	0.00937577	9606	Homo sapiens	Q96RQ3	Q96RQ3	R-HSA-9035987
R-HSA-425393	Transport of inorganic cations/anions and amino acids/oligopeptides	1	107	0.00942731	0.919505	0.919505	1	75	0.00616827	9606	Homo sapiens	Q08357	Q08357	R-HSA-427605
R-HSA-4839726	Chromatin organization	3	240	0.0211454	0.921222	0.921222	5	84	0.00690846	9606	Homo sapiens	Q8WTS6;P51610;Q86X55	Q8WTS6;P51610;Q86X55	R-HSA-5205822;R-HSA-5159245;R-HSA-5229010;R-HSA-3321805;R-HSA-5205824
R-HSA-3247509	Chromatin modifying enzymes	3	240	0.0211454	0.921222	0.921222	5	84	0.00690846	9606	Homo sapiens	Q8WTS6;P51610;Q86X55	Q8WTS6;P51610;Q86X55	R-HSA-5205822;R-HSA-5159245;R-HSA-5229010;R-HSA-3321805;R-HSA-5205824
R-HSA-3214847	HATs acetylate histones	1	108	0.00951542	0.921387	0.921387	1	15	0.00123365	9606	Homo sapiens	P51610	P51610	R-HSA-3321805
R-HSA-156580	Phase II - Conjugation of compounds	1	110	0.00969163	0.925021	0.925021	1	68	0.00559257	9606	Homo sapiens	P09488	P09488	R-HSA-176054
R-HSA-6785807	Interleukin-4 and Interleukin-13 signaling	1	111	0.00977974	0.926775	0.926775	14	46	0.00378321	9606	Homo sapiens	P42226	P42226	R-HSA-6793958;R-HSA-6788582;R-HSA-6785860;R-HSA-6788623;R-HSA-6786095;R-HSA-6788622;R-HSA-6786124;R-HSA-6793975;R-HSA-6786293;R-HSA-6788628;R-HSA-6786097;R-HSA-6788571;R-HSA-6793978;R-HSA-6786072
R-HSA-6791226	Major pathway of rRNA processing in the nucleolus and cytosol	2	183	0.0161233	0.928992	0.928992	2	7	0.000575705	9606	Homo sapiens	P62861;P61513	P62861;P61513	R-HSA-6791223;R-HSA-6791218
R-HSA-2029485	Role of phospholipids in phagocytosis	1	114	0.0100441	0.931794	0.931794	4	12	0.000986923	9606	Homo sapiens	P19174	P19174	R-HSA-167686;R-HSA-2029272;R-HSA-2029270;R-HSA-2029268
R-HSA-425407	SLC-mediated transmembrane transport	3	251	0.0221145	0.934649	0.934649	6	190	0.0156263	9606	Homo sapiens	Q8WWI5;Q08357;Q9Y2Y0	Q8WWI5;Q08357;Q9Y2Y0	R-HSA-5250209;R-HSA-5250210;R-HSA-427605;R-HSA-444433;R-HSA-5250217;R-HSA-5672027
R-HSA-2871809	FCERI mediated Ca+2 mobilization	1	117	0.0103084	0.936471	0.936471	5	11	0.00090468	9606	Homo sapiens	P19174	P19174	R-HSA-2730888;R-HSA-2730858;R-HSA-2730847;R-HSA-2730833;R-HSA-2730885
R-HSA-212165	Epigenetic regulation of gene expression	1	117	0.0103084	0.936471	0.936471	3	33	0.00271404	9606	Homo sapiens	O75533	O75533	R-HSA-5250930;R-HSA-5250947;R-HSA-5250938
R-HSA-73894	DNA Repair	4	313	0.0275771	0.9367	0.9367	151	326	0.0268114	9606	Homo sapiens	Q13620;P49959;Q13098;P12004	Q13620;P49959;Q13098;P12004	R-HSA-69891;R-HSA-5684052;R-HSA-5655892;R-HSA-5656148;R-HSA-5653840;R-HSA-5656158;R-HSA-5685341;R-HSA-5651805;R-HSA-5687640;R-HSA-5683801;R-HSA-3785768;R-HSA-6782069;R-HSA-5685838;R-HSA-5653838;R-HSA-110363;R-HSA-110364;R-HSA-110368;R-HSA-5690996;R-HSA-5686900;R-HSA-110371;R-HSA-5690997;R-HSA-5686642;R-HSA-5687664;R-HSA-5684081;R-HSA-5691006;R-HSA-5693566;R-HSA-5693564;R-HSA-5682044;R-HSA-5687675…
R-HSA-1989781	PPARA activates gene expression	1	118	0.0103965	0.937958	0.937958	41	41	0.00337199	9606	Homo sapiens	Q86X55	Q86X55	R-HSA-1655826;R-HSA-1989778;R-HSA-1989779;R-HSA-560517;R-HSA-1989776;R-HSA-1989777;R-HSA-1989774;R-HSA-560473;R-HSA-1989775;R-HSA-1989772;R-HSA-1989773;R-HSA-1989770;R-HSA-1368065;R-HSA-1989771;R-HSA-1989768;R-HSA-1989767;R-HSA-1989764;R-HSA-1989765;R-HSA-1989762;R-HSA-1989760;R-HSA-1989761;R-HSA-1989758;R-HSA-1989759;R-HSA-879724;R-HSA-1989756;R-HSA-1989757;R-HSA-1989754;R-HSA-1989755;R-HSA-1989…
R-HSA-2871796	FCERI mediated MAPK activation	1	119	0.0104846	0.93941	0.93941	7	20	0.00164487	9606	Homo sapiens	P19174	P19174	R-HSA-2730889;R-HSA-2730841;R-HSA-2730856;R-HSA-2730840;R-HSA-2730892;R-HSA-2730851;R-HSA-2396606
R-HSA-69239	Synthesis of DNA	1	119	0.0104846	0.93941	0.93941	9	26	0.00213833	9606	Homo sapiens	P12004	P12004	R-HSA-69152;R-HSA-69074;R-HSA-69140;R-HSA-69063;R-HSA-69127;R-HSA-69142;R-HSA-69144;R-HSA-69068;R-HSA-69116
R-HSA-400206	Regulation of lipid metabolism by PPARalpha	1	120	0.0105727	0.940828	0.940828	42	44	0.00361872	9606	Homo sapiens	Q86X55	Q86X55	R-HSA-400143;R-HSA-1655826;R-HSA-1989778;R-HSA-1989779;R-HSA-560517;R-HSA-1989776;R-HSA-1989777;R-HSA-1989774;R-HSA-560473;R-HSA-1989775;R-HSA-1989772;R-HSA-1989773;R-HSA-1989770;R-HSA-1368065;R-HSA-1989771;R-HSA-1989768;R-HSA-1989767;R-HSA-1989764;R-HSA-1989765;R-HSA-1989762;R-HSA-1989760;R-HSA-1989761;R-HSA-1989758;R-HSA-1989759;R-HSA-879724;R-HSA-1989756;R-HSA-1989757;R-HSA-1989754;R-HSA-19897…
R-HSA-8868773	rRNA processing in the nucleus and cytosol	2	193	0.0170044	0.941519	0.941519	2	15	0.00123365	9606	Homo sapiens	P62861;P61513	P62861;P61513	R-HSA-6791223;R-HSA-6791218
R-HSA-983169	Class I MHC mediated antigen processing & presentation	6	441	0.0388546	0.947891	0.947891	6	47	0.00386545	9606	Homo sapiens	Q14139;Q5T4S7;P19474;Q05086;A0AVT1;Q8TDB6	Q14139;Q5T4S7;P19474;Q05086;A0AVT1;Q8TDB6	R-HSA-983147;R-HSA-983157;R-HSA-983156;R-HSA-983140;R-HSA-983153;R-HSA-983152
R-HSA-69306	DNA Replication	1	127	0.0111894	0.949871	0.949871	9	47	0.00386545	9606	Homo sapiens	P12004	P12004	R-HSA-69152;R-HSA-69074;R-HSA-69140;R-HSA-69063;R-HSA-69127;R-HSA-69142;R-HSA-69144;R-HSA-69068;R-HSA-69116
R-HSA-201681	TCF dependent signaling in response to WNT	2	202	0.0177974	0.950976	0.950976	3	71	0.0058393	9606	Homo sapiens	Q14738;P19784	Q14738;P19784	R-HSA-201685;R-HSA-201717;R-HSA-3601585
R-HSA-72312	rRNA processing	2	203	0.0178855	0.951932	0.951932	2	21	0.00172712	9606	Homo sapiens	P62861;P61513	P62861;P61513	R-HSA-6791223;R-HSA-6791218
R-HSA-2173782	Binding and Uptake of Ligands by Scavenger Receptors	1	129	0.0113656	0.952192	0.952192	2	33	0.00271404	9606	Homo sapiens	Q92598	Q92598	R-HSA-2247514;R-HSA-2197645
R-HSA-166016	Toll Like Receptor 4 (TLR4) Cascade	1	129	0.0113656	0.952192	0.952192	1	95	0.00781314	9606	Homo sapiens	Q14738	Q14738	R-HSA-199959
R-HSA-69206	G1/S Transition	1	131	0.0115419	0.954406	0.954406	1	61	0.00501686	9606	Homo sapiens	P12004	P12004	R-HSA-8961665
R-HSA-397014	Muscle contraction	2	209	0.0184141	0.957307	0.957307	6	41	0.00337199	9606	Homo sapiens	Q9BX66;Q15746	Q9BX66;Q15746	R-HSA-445700;R-HSA-445813;R-HSA-445797;R-HSA-445699;R-HSA-445704;R-HSA-445705
R-HSA-449147	Signaling by Interleukins	6	456	0.0401762	0.957854	0.957854	17	490	0.0402994	9606	Homo sapiens	Q05209;Q9H3S7;Q12923;Q14738;Q53EL6;P42226	Q05209;Q9H3S7;Q12923;Q14738;Q53EL6;P42226	R-HSA-6793958;R-HSA-6788582;R-HSA-6785860;R-HSA-6788623;R-HSA-6786095;R-HSA-6788622;R-HSA-8950721;R-HSA-6786124;R-HSA-6793975;R-HSA-6786293;R-HSA-6788628;R-HSA-199959;R-HSA-6786097;R-HSA-9008894;R-HSA-6788571;R-HSA-6793978;R-HSA-6786072
R-HSA-202403	TCR signaling	1	138	0.0121586	0.961381	0.961381	7	52	0.00427667	9606	Homo sapiens	P19174	P19174	R-HSA-202354;R-HSA-202407;R-HSA-202212;R-HSA-202331;R-HSA-202248;R-HSA-213407;R-HSA-213406
R-HSA-1474228	Degradation of the extracellular matrix	1	140	0.0123348	0.963171	0.963171	18	105	0.00863558	9606	Homo sapiens	P50281	P50281	R-HSA-2514790;R-HSA-1474196;R-HSA-3828025;R-HSA-1592349;R-HSA-2534240;R-HSA-1604350;R-HSA-1604368;R-HSA-2514831;R-HSA-3791155;R-HSA-2533965;R-HSA-1604360;R-HSA-2533874;R-HSA-1474210;R-HSA-1458433;R-HSA-2533950;R-HSA-1605825;R-HSA-1602466;R-HSA-1604741
R-HSA-168256	Immune System	44	2373	0.209075	0.968941	0.968941	117	1561	0.128382	9606	Homo sapiens	O15020;Q13976;P19174;P78344;P19474;Q12923;Q9H3S7;P12931;P57764;A0AVT1;Q05209;Q9Y6G9;Q9NSK0;P49959;O60784;P07196;Q99829;Q13480;Q53EL6;Q13464;P42226;Q8TDB6;Q9BQE3;O75935;Q14139;Q5T4S7;P21283;O00571;Q8WUW1;Q8N1F7;Q14738;Q9UHA4;Q05086;O43747;Q86UT6;O60610;P21359;P52948;Q92621;O14576;P61018	P52948-3;P52948-4;O15020;P19174;P78344;P19474;Q12923;Q9H3S7;P12931;P57764;P52948-5;A0AVT1;Q05209;Q9Y6G9;Q9NSK0;P49959;O60784;P12931-1;P07196;Q99829;Q13480;Q53EL6;Q13464;P42226;Q8TDB6;Q9BQE3;O75935;Q14139;Q5T4S7;P21283;O00571;Q8WUW1;Q8N1F7;Q14738;Q9UHA4;Q05086;O43747;Q86UT6;O60610;P21359;Q92621;O14576;Q13976-1;P61018	R-HSA-167686;R-HSA-202248;R-HSA-5658438;R-HSA-5607750;R-HSA-199959;R-HSA-5658435;R-HSA-5658231;R-HSA-6785860;R-HSA-6786124;R-HSA-1031716;R-HSA-2130194;R-HSA-913996;R-HSA-2730856;R-HSA-5672980;R-HSA-8951498;R-HSA-2730858;R-HSA-5672978;R-HSA-6786095;R-HSA-8950721;R-HSA-3134822;R-HSA-2730851;R-HSA-6800426;R-HSA-5672965;R-HSA-6800434;R-HSA-2213236;R-HSA-6786097;R-HSA-5672961;R-HSA-202331;R-HSA-567297…
R-HSA-2029482	Regulation of actin dynamics for phagocytic cup formation	1	150	0.0132159	0.970953	0.970953	6	24	0.00197385	9606	Homo sapiens	Q8WUW1	Q8WUW1	R-HSA-2130194;R-HSA-2029469;R-HSA-2029466;R-HSA-442592;R-HSA-2029465;R-HSA-2197690
R-HSA-69481	G2/M Checkpoints	1	151	0.013304	0.971635	0.971635	3	24	0.00197385	9606	Homo sapiens	P49959	P49959	R-HSA-5683735;R-HSA-69891;R-HSA-6799332
R-HSA-168249	Innate Immune System	19	1186	0.104493	0.97396	0.97396	54	661	0.054363	9606	Homo sapiens	Q5T4S7;P21283;P19174;Q8WUW1;P19474;O00571;P12931;Q14738;P57764;Q9UHA4;Q86UT6;Q9Y6G9;O60610;P49959;O60784;Q99829;Q13464;P61018;P42226	Q5T4S7;P21283;P19174;Q8WUW1;P19474;O00571;Q14738;P57764;Q9UHA4;Q86UT6;Q9Y6G9;O60610;P49959;O60784;P12931-1;Q99829;Q13464;P61018;P42226	R-HSA-2424484;R-HSA-2424485;R-HSA-2424486;R-HSA-2029469;R-HSA-2424487;R-HSA-2029466;R-HSA-167686;R-HSA-2424481;R-HSA-2029465;R-HSA-2029459;R-HSA-6799350;R-HSA-5607750;R-HSA-199959;R-HSA-2396594;R-HSA-2396606;R-HSA-2197690;R-HSA-2730889;R-HSA-1834939;R-HSA-2730888;R-HSA-2730892;R-HSA-2730885;R-HSA-2130194;R-HSA-2424476;R-HSA-2730856;R-HSA-2730858;R-HSA-2029272;R-HSA-2029270;R-HSA-3134822;R-HSA-273…
R-HSA-168898	Toll-like Receptor Cascades	1	156	0.0137445	0.974812	0.974812	1	182	0.0149683	9606	Homo sapiens	Q14738	Q14738	R-HSA-199959
R-HSA-202733	Cell surface interactions at the vascular wall	2	246	0.021674	0.979721	0.979721	2	64	0.00526359	9606	Homo sapiens	P19174;P12931	P19174;P12931-1	R-HSA-210291;R-HSA-210283
R-HSA-877300	Interferon gamma signaling	1	172	0.0151542	0.982783	0.982783	1	15	0.00123365	9606	Homo sapiens	P19474	P19474	R-HSA-1031716
R-HSA-5621481	C-type lectin receptors (CLRs)	1	174	0.0153304	0.983583	0.983583	1	68	0.00559257	9606	Homo sapiens	P12931	P12931-1	R-HSA-5607750
R-HSA-76002	Platelet activation, signaling and aggregation	2	262	0.0230837	0.985395	0.985395	27	114	0.00937577	9606	Homo sapiens	P12931	P12931-1;P12931	R-HSA-443910;R-HSA-418176;R-HSA-429441;R-HSA-443905;R-HSA-354124;R-HSA-372693;R-HSA-354066;R-HSA-354077;R-HSA-354073;R-HSA-372697;R-HSA-443418;R-HSA-418200;R-HSA-354149;R-HSA-418662;R-HSA-429415;R-HSA-354087;R-HSA-372705;R-HSA-432096;R-HSA-418158;R-HSA-377644;R-HSA-443439;R-HSA-377641;R-HSA-377640;R-HSA-377643;R-HSA-354165;R-HSA-418163;R-HSA-418170
R-HSA-418594	G alpha (i) signalling events	4	407	0.035859	0.986749	0.986749	7	154	0.0126655	9606	Homo sapiens	P30419;P12931;Q14738;P13861	P30419;P12931;Q14738;P13861	R-HSA-8964329;R-HSA-2534087;R-HSA-111925;R-HSA-8951727;R-HSA-8964242;R-HSA-201790;R-HSA-8964311
R-HSA-983712	Ion channel transport	1	184	0.0162115	0.987062	0.987062	1	41	0.00337199	9606	Homo sapiens	P21283	P21283	R-HSA-5252133
R-HSA-157118	Signaling by NOTCH	1	205	0.0180617	0.992158	0.992158	13	151	0.0124188	9606	Homo sapiens	Q9UKV8	Q9UKV8	R-HSA-1912413;R-HSA-1912412;R-HSA-1606682;R-HSA-1912409;R-HSA-1912410;R-HSA-1912406;R-HSA-1912368;R-HSA-1912364;R-HSA-1912367;R-HSA-1912366;R-HSA-1912363;R-HSA-1912362;R-HSA-1606561
R-HSA-1474244	Extracellular matrix organization	2	301	0.0265198	0.993524	0.993524	19	318	0.0261535	9606	Homo sapiens	O14936;P50281	O14936;P50281	R-HSA-2514790;R-HSA-1474196;R-HSA-3828025;R-HSA-1592349;R-HSA-2534240;R-HSA-1604350;R-HSA-1604368;R-HSA-2514831;R-HSA-3791155;R-HSA-2533965;R-HSA-2750181;R-HSA-1604360;R-HSA-2533874;R-HSA-1474210;R-HSA-1458433;R-HSA-2533950;R-HSA-1605825;R-HSA-1602466;R-HSA-1604741
R-HSA-2454202	Fc epsilon receptor (FCERI) signaling	1	218	0.019207	0.994251	0.994251	12	63	0.00518135	9606	Homo sapiens	P19174	P19174	R-HSA-2730889;R-HSA-2730841;R-HSA-2730856;R-HSA-2730840;R-HSA-2730888;R-HSA-2730858;R-HSA-2730892;R-HSA-2730847;R-HSA-2730833;R-HSA-2730851;R-HSA-2396606;R-HSA-2730885
R-HSA-416476	G alpha (q) signalling events	1	219	0.0192952	0.994387	0.994387	1	35	0.00287853	9606	Homo sapiens	O75962	O75962	R-HSA-400586
R-HSA-109582	Hemostasis	8	723	0.0637004	0.995425	0.995425	37	327	0.0268937	9606	Homo sapiens	Q9NSK0;Q13976;P19174;P12931;Q14738;Q9BQE3;P13861	Q9NSK0;P19174;P12931-1;P12931;Q14738;Q13976-1;Q9BQE3;P13861	R-HSA-443910;R-HSA-418176;R-HSA-429441;R-HSA-443905;R-HSA-432143;R-HSA-354124;R-HSA-992708;R-HSA-418442;R-HSA-372693;R-HSA-983259;R-HSA-418451;R-HSA-983194;R-HSA-354066;R-HSA-354077;R-HSA-354073;R-HSA-372697;R-HSA-443418;R-HSA-418200;R-HSA-354149;R-HSA-418662;R-HSA-429415;R-HSA-354087;R-HSA-372705;R-HSA-432096;R-HSA-210283;R-HSA-418158;R-HSA-377644;R-HSA-443439;R-HSA-377641;R-HSA-983266;R-HSA-377…
R-HSA-74160	Gene expression (Transcription)	22	1521	0.134009	0.996495	0.996495	69	994	0.0817501	9606	Homo sapiens	P35813;Q9UKV8;Q09161;O75533;Q8N1F7;P12931;P19784;Q9UHA4;Q9UKF6;Q86X55;P12004;P49959;P33240;P52948;Q92621;Q96PK6;Q9NQG5;P26368;Q13131;Q13451	P52948-3;P52948-4;P35813;Q9UKV8;Q09161;O75533;Q8N1F7;P12931;P19784;Q9UHA4;Q9UKF6;Q86X55;P52948-5;P12004;P49959;P33240;Q92621;Q96PK6;Q9NQG5;P26368;Q13131;Q13451	R-HSA-113409;R-HSA-5578965;R-HSA-3215152;R-HSA-9022728;R-HSA-6799332;R-HSA-5578966;R-HSA-2318752;R-HSA-8937728;R-HSA-8936068;R-HSA-8937989;R-HSA-5578712;R-HSA-5631941;R-HSA-77586;R-HSA-77592;R-HSA-3215144;R-HSA-209055;R-HSA-6810235;R-HSA-426520;R-HSA-9615501;R-HSA-9023912;R-HSA-2106625;R-HSA-6805061;R-HSA-6791109;R-HSA-5250930;R-HSA-5578742;R-HSA-6805059;R-HSA-5250938;R-HSA-9023909;R-HSA-5578744;…
R-HSA-382551	Transport of small molecules	7	731	0.0644053	0.998537	0.998537	13	436	0.0358582	9606	Homo sapiens	P28288;P21283;Q8WWI5;Q10713;Q08357;Q9Y2Y0;P13861	P28288;P21283;Q8WWI5;Q10713;Q08357;Q9Y2Y0;P13861	R-HSA-8951727;R-HSA-382575;R-HSA-5672027;R-HSA-382613;R-HSA-5250209;R-HSA-5250210;R-HSA-427605;R-HSA-111925;R-HSA-5252133;R-HSA-444433;R-HSA-5250217;R-HSA-8949649;R-HSA-917841
R-HSA-73857	RNA Polymerase II Transcription	16	1379	0.121498	0.999712	0.999712	51	884	0.0727033	9606	Homo sapiens	Q9UKV8;P35813;Q09161;P12931;P19784;Q9UKF6;Q9UHA4;Q86X55;P12004;P49959;P33240;Q96PK6;Q9NQG5;P26368;Q13131;Q13451	Q9UKV8;P35813;Q09161;P12931;P19784;Q9UKF6;Q9UHA4;Q86X55;P12004;P49959;P33240;Q96PK6;Q9NQG5;P26368;Q13131;Q13451	R-HSA-113409;R-HSA-3215152;R-HSA-9022728;R-HSA-6799332;R-HSA-2318752;R-HSA-8937728;R-HSA-8936068;R-HSA-8937989;R-HSA-5631941;R-HSA-77586;R-HSA-77592;R-HSA-3215144;R-HSA-209055;R-HSA-6810235;R-HSA-9615501;R-HSA-6805061;R-HSA-6791109;R-HSA-6805059;R-HSA-8935864;R-HSA-6814549;R-HSA-380979;R-HSA-6814559;R-HSA-6805470;R-HSA-6814555;R-HSA-6814554;R-HSA-9615570;R-HSA-9615571;R-HSA-6814885;R-HSA-8937807;…
R-HSA-162582	Signal Transduction	43	2805	0.247137	0.99972	0.99972	373	2289	0.188256	9606	Homo sapiens	O15020;Q2M1Z3;P35813;Q9UKV8;Q13976;P19174;O75962;Q9H9S4;O75886;O75122;P12931;P13861;Q05209;Q9Y6G9;Q9NSK0;Q9UDY2;P07196;Q13480;Q13464;Q14155;P42226;Q9BQE3;P21283;Q09161;P30419;Q15746;Q8WUW1;P19784;Q14738;Q9UHA4;Q86X55;O60610;O60237;P21359;Q14160;P52948;O14576;O60493;Q13131;Q13451;Q14683;P61018	O15020;Q2M1Z3;P35813;Q9UKV8;Q13976;P19174;O75962;Q9H9S4;O75886;O75122;P12931;P52948-5;P13861;Q05209;Q9Y6G9;Q9NSK0;Q9UDY2;P12931-1;P07196;Q13480;Q13464;Q14155;P42226;Q9BQE3;P21283;Q09161;P30419;Q15746;Q8WUW1;P19784;Q14738;Q9UHA4;Q86X55;O60610;O60237;P21359;Q14160;O14576;O60493;Q13131;Q13451;Q14683;P61018	R-HSA-443910;R-HSA-5654614;R-HSA-171011;R-HSA-5654612;R-HSA-1606682;R-HSA-205319;R-HSA-5668947;R-HSA-1562641;R-HSA-380930;R-HSA-443905;R-HSA-5654622;R-HSA-2064406;R-HSA-8875661;R-HSA-5654620;R-HSA-380942;R-HSA-8875659;R-HSA-9632412;R-HSA-380949;R-HSA-5654596;R-HSA-8964252;R-HSA-5654594;R-HSA-9021596;R-HSA-5654592;R-HSA-6785648;R-HSA-8964242;R-HSA-9021609;R-HSA-6803527;R-HSA-5658231;R-HSA-5668978;…
R-HSA-212436	Generic Transcription Pathway	11	1257	0.110749	0.999985	0.999985	36	823	0.0676865	9606	Homo sapiens	Q9UKV8;P35813;P49959;Q96PK6;P12931;P19784;Q9UHA4;Q86X55;Q13131;Q13451;P12004	Q9UKV8;P35813;P49959;Q96PK6;P12931;P19784;Q9UHA4;Q86X55;Q13131;Q13451;P12004	R-HSA-9615570;R-HSA-3215152;R-HSA-9615571;R-HSA-9022728;R-HSA-6799332;R-HSA-2318752;R-HSA-8937807;R-HSA-8937792;R-HSA-8937728;R-HSA-8936068;R-HSA-8937989;R-HSA-5631941;R-HSA-9615554;R-HSA-2321904;R-HSA-8937820;R-HSA-3215144;R-HSA-8937682;R-HSA-209055;R-HSA-2187388;R-HSA-8937814;R-HSA-9615501;R-HSA-8935785;R-HSA-6805061;R-HSA-6791109;R-HSA-6805059;R-HSA-8935864;R-HSA-8939129;R-HSA-8935930;R-HSA-89…
R-HSA-418555	G alpha (s) signalling events	1	577	0.050837	0.999999	0.999999	3	17	0.00139814	9606	Homo sapiens	P12931	P12931	R-HSA-8964252;R-HSA-8964287;R-HSA-8964278
R-HSA-388396	GPCR downstream signalling	7	1153	0.101586	0.999999	0.999999	13	246	0.0202319	9606	Homo sapiens	O75962;P30419;P12931;Q14738;Q13464;Q14155;P13861	O75962;P30419;P12931;Q14738;Q13464;Q14155;P13861	R-HSA-8964329;R-HSA-2534087;R-HSA-8951727;R-HSA-400586;R-HSA-419049;R-HSA-8964252;R-HSA-111925;R-HSA-8964287;R-HSA-419166;R-HSA-8964242;R-HSA-201790;R-HSA-8964278;R-HSA-8964311
R-HSA-372790	Signaling by GPCR	7	1225	0.10793	1	1	13	425	0.0349535	9606	Homo sapiens	O75962;P30419;P12931;Q14738;Q13464;Q14155;P13861	O75962;P30419;P12931;Q14738;Q13464;Q14155;P13861	R-HSA-8964329;R-HSA-2534087;R-HSA-8951727;R-HSA-400586;R-HSA-419049;R-HSA-8964252;R-HSA-111925;R-HSA-8964287;R-HSA-419166;R-HSA-8964242;R-HSA-201790;R-HSA-8964278;R-HSA-8964311

## Sheet: Male Reactome results
Pathway identifier	Pathway name	#Entities found	#Entities total	Entities ratio	Entities pValue	Entities FDR	#Reactions found	#Reactions total	Reactions ratio	Species identifier	Species name	Submitted entities found	Mapped entities	Found reaction identifiers
R-HSA-1474244	Extracellular matrix organization	21	301	0.0265198	1.58408e-07	9.75791e-05	123	318	0.0261535	9606	Homo sapiens	Q14766;P05106;P06756;P55268;P11215;O00468;P11047;Q9UBX5;P12110;Q8NBJ5;P16284;Q13361;P07585;P25774;P98095;Q99715;Q14112;P98160;Q05707;P08246;P02751	Q14766;P05106;P06756;P55268;P11215;O00468;P11047;Q9UBX5;P12110;Q8NBJ5;P16284;Q13361;P07585;P25774;P98095;Q99715;Q14112;P98160;Q05707;P08246;P02751	R-HSA-2002460;R-HSA-3828025;R-HSA-2545196;R-HSA-216072;R-HSA-216076;R-HSA-2426676;R-HSA-1566981;R-HSA-2467633;R-HSA-2533950;R-HSA-2533944;R-HSA-2466106;R-HSA-2482180;R-HSA-3788061;R-HSA-4084507;R-HSA-4084505;R-HSA-2534160;R-HSA-2426471;R-HSA-2327909;R-HSA-2534240;R-HSA-2467436;R-HSA-4086132;R-HSA-2534248;R-HSA-2752125;R-HSA-1592398;R-HSA-1980233;R-HSA-2396029;R-HSA-2731123;R-HSA-1592387;R-HSA-273…
R-HSA-2129379	Molecules associated with elastic fibres	7	38	0.00334802	6.97409e-06	0.00214802	8	10	0.000822436	9606	Homo sapiens	Q14766;Q9UBX5;P05106;P06756;Q13361;P98095;P02751	Q14766;Q9UBX5;P05106;P06756;Q13361;P98095;P02751	R-HSA-2161282;R-HSA-2328033;R-HSA-2328048;R-HSA-2395328;R-HSA-2537665;R-HSA-2396029;R-HSA-1592387;R-HSA-2395320
R-HSA-3000178	ECM proteoglycans	9	76	0.00669604	1.18269e-05	0.0024245	15	23	0.0018916	9606	Homo sapiens	P05106;P12110;P06756;P55268;P07585;P98160;P02751;O00468;P11047	P05106;P12110;P06756;P55268;P07585;P98160;P02751;O00468;P11047	R-HSA-2467716;R-HSA-2426471;R-HSA-2327909;R-HSA-4086200;R-HSA-4086132;R-HSA-2681667;R-HSA-2327886;R-HSA-2467659;R-HSA-2396395;R-HSA-2467665;R-HSA-2467633;R-HSA-2396124;R-HSA-2681681;R-HSA-2465883;R-HSA-2466106
R-HSA-1566948	Elastic fibre formation	7	45	0.00396476	2.04956e-05	0.00315633	12	17	0.00139814	9606	Homo sapiens	Q14766;Q9UBX5;P05106;P06756;Q13361;P98095;P02751	Q14766;Q9UBX5;P05106;P06756;Q13361;P98095;P02751	R-HSA-2161282;R-HSA-2328033;R-HSA-2328048;R-HSA-2395328;R-HSA-2328037;R-HSA-2537665;R-HSA-2396029;R-HSA-2129353;R-HSA-2129385;R-HSA-1592387;R-HSA-2395320;R-HSA-2129375
R-HSA-3000171	Non-integrin membrane-ECM interactions	7	59	0.00519824	0.000110579	0.0136013	8	22	0.00180936	9606	Homo sapiens	P05106;P06756;P55268;P98160;P02751;O00468;P11047	P05106;P06756;P55268;P98160;P02751;O00468;P11047	R-HSA-2731081;R-HSA-2328129;R-HSA-2396113;R-HSA-2396337;R-HSA-2426355;R-HSA-2731123;R-HSA-2731074;R-HSA-2731141
R-HSA-216083	Integrin cell surface interactions	8	85	0.00748899	0.000174989	0.0178489	23	54	0.00444115	9606	Homo sapiens	P05106;P12110;P06756;P16284;P11215;P98160;P02751;O00468	P05106;P12110;P06756;P16284;P11215;P98160;P02751;O00468	R-HSA-114560;R-HSA-4085087;R-HSA-4088220;R-HSA-210304;R-HSA-4088218;R-HSA-202727;R-HSA-4085083;R-HSA-349603;R-HSA-4088281;R-HSA-2467436;R-HSA-216072;R-HSA-265423;R-HSA-2327695;R-HSA-216076;R-HSA-216050;R-HSA-2752125;R-HSA-265425;R-HSA-4088264;R-HSA-2426259;R-HSA-265426;R-HSA-265427;R-HSA-4084903;R-HSA-349593
R-HSA-3000157	Laminin interactions	5	30	0.00264317	0.000233778	0.0205724	12	15	0.00123365	9606	Homo sapiens	P06756;P55268;Q14112;P98160;P11047	P06756;P55268;Q14112;P98160;P11047	R-HSA-216051;R-HSA-2426676;R-HSA-2328145;R-HSA-216048;R-HSA-4084507;R-HSA-2426450;R-HSA-2396083;R-HSA-2426530;R-HSA-4084505;R-HSA-3907292;R-HSA-2327803;R-HSA-216058
R-HSA-166665	Terminal pathway of complement	3	8	0.000704846	0.000439152	0.0316029	5	5	0.000411218	9606	Homo sapiens	P13671;P07360;P10643	P13671;P07360;P10643	R-HSA-173723;R-HSA-173720;R-HSA-173705;R-HSA-173725;R-HSA-173709
R-HSA-381426	Regulation of Insulin-like Growth Factor (IGF) transport and uptake by Insulin-like Growth Factor Binding Proteins (IGFBPs)	9	124	0.0109251	0.000464748	0.0316029	2	14	0.00115141	9606	Homo sapiens	Q14766;P05546;P55268;O14791;Q14515;P18065;Q08431;P02751;P11047	Q14766;P05546;P55268;O14791;Q14515;P18065;Q08431;P02751;P11047	R-HSA-381412;R-HSA-8952289
R-HSA-8957275	Post-translational protein phosphorylation	8	107	0.00942731	0.000790787	0.0472898	1	1	8.22436e-05	9606	Homo sapiens	Q14766;P05546;P55268;O14791;Q14515;Q08431;P02751;P11047	Q14766;P05546;P55268;O14791;Q14515;Q08431;P02751;P11047	R-HSA-8952289
R-HSA-977606	Regulation of Complement cascade	9	135	0.0118943	0.000844461	0.0472898	16	42	0.00345423	9606	Homo sapiens	P13671;P00736;P07360;P01602;P06681;P10643;P01861;Q03591;P08246	P13671;P00736;P07360;P01602;P06681;P10643;P01861;Q03591;P08246	R-HSA-8852580;R-HSA-8852481;R-HSA-2530445;R-HSA-8852716;R-HSA-8851436;R-HSA-8852266;R-HSA-977375;R-HSA-981535;R-HSA-2530453;R-HSA-9021306;R-HSA-977629;R-HSA-2530429;R-HSA-981621;R-HSA-977619;R-HSA-981648;R-HSA-981680
R-HSA-3560782	Diseases associated with glycosaminoglycan metabolism	5	41	0.00361233	0.000951102	0.0485062	20	29	0.00238506	9606	Homo sapiens	Q99983;P51888;P07585;P98160;O00468	Q99983;P51888;P07585;P98160;O00468	R-HSA-3636919;R-HSA-9035949;R-HSA-9035950;R-HSA-9036289;R-HSA-3656254;R-HSA-9036290;R-HSA-4420365;R-HSA-3595175;R-HSA-3656230;R-HSA-3560804;R-HSA-3656261;R-HSA-9036283;R-HSA-3560802;R-HSA-9036285;R-HSA-3656258;R-HSA-3656257;R-HSA-3656269;R-HSA-3595178;R-HSA-3656267;R-HSA-3595176
R-HSA-1474228	Degradation of the extracellular matrix	9	140	0.0123348	0.00108556	0.0510214	22	105	0.00863558	9606	Homo sapiens	P12110;P07585;Q99715;P25774;Q05707;P98160;P08246;P02751;P11047	P12110;P07585;Q99715;P25774;Q05707;P98160;P08246;P02751;P11047	R-HSA-2514823;R-HSA-2482180;R-HSA-1592314;R-HSA-1564117;R-HSA-3828025;R-HSA-1592316;R-HSA-3788061;R-HSA-1566962;R-HSA-2534240;R-HSA-1564112;R-HSA-3785684;R-HSA-2534248;R-HSA-2168046;R-HSA-1604712;R-HSA-1566981;R-HSA-2533874;R-HSA-1592270;R-HSA-1592398;R-HSA-2534160;R-HSA-2533950;R-HSA-3814820;R-HSA-2533944
R-HSA-210990	PECAM1 interactions	3	12	0.00105727	0.00140607	0.0592661	7	7	0.000575705	9606	Homo sapiens	P05106;P06756;P16284	P05106;P06756;P16284	R-HSA-210291;R-HSA-210290;R-HSA-210304;R-HSA-210294;R-HSA-210277;R-HSA-210283;R-HSA-210285
R-HSA-166658	Complement cascade	9	146	0.0128634	0.00144552	0.0592661	29	71	0.0058393	9606	Homo sapiens	P13671;P00736;P07360;P01602;P06681;P10643;P01861;Q03591;P08246	P13671;P00736;P07360;P01602;P06681;P10643;P01861;Q03591;P08246	R-HSA-8852481;R-HSA-173636;R-HSA-166795;R-HSA-166792;R-HSA-173705;R-HSA-173709;R-HSA-977375;R-HSA-981535;R-HSA-977629;R-HSA-173723;R-HSA-173720;R-HSA-2530429;R-HSA-977619;R-HSA-981648;R-HSA-173725;R-HSA-8852580;R-HSA-166753;R-HSA-166817;R-HSA-2530445;R-HSA-8852716;R-HSA-8851436;R-HSA-8852266;R-HSA-173680;R-HSA-2530453;R-HSA-9021306;R-HSA-173626;R-HSA-981621;R-HSA-173631;R-HSA-981680
R-HSA-373760	L1CAM interactions	8	121	0.0106608	0.00171202	0.0650569	14	54	0.00444115	9606	Homo sapiens	P16157;P05106;P36507;P06756;P02549;Q13509;P11047;P11277	P16157;P05106;P36507;P06756;P02549;Q13509;P11047;P11277	R-HSA-373729;R-HSA-443778;R-HSA-445091;R-HSA-109862;R-HSA-445071;R-HSA-392751;R-HSA-373739;R-HSA-447030;R-HSA-445076;R-HSA-445077;R-HSA-374675;R-HSA-443774;R-HSA-374686;R-HSA-447034
R-HSA-6785807	Interleukin-4 and Interleukin-13 signaling	7	111	0.00977974	0.00424371	0.152773	5	46	0.00378321	9606	Homo sapiens	Q14116;P18428;P80188;P11215;P01861;P0DJI8;P02751	Q14116;P18428;P80188;P11215;P01861;P0DJI8;P02751	R-HSA-6785895;R-HSA-6789615;R-HSA-6797293;R-HSA-6788346;R-HSA-6793978
R-HSA-140877	Formation of Fibrin Clot (Clotting Cascade)	4	39	0.00343612	0.00566874	0.165546	11	57	0.00468789	9606	Homo sapiens	P05546;P00748;P05154;P24158	P05546;P00748;P05154;P24158	R-HSA-158419;R-HSA-140599;R-HSA-5578883;R-HSA-158357;R-HSA-5607004;R-HSA-140696;R-HSA-140840;R-HSA-158137;R-HSA-158313;R-HSA-5591086;R-HSA-158300
R-HSA-4420332	Defective B3GALT6 causes EDSP2 and SEMDJL1	3	20	0.00176211	0.00586173	0.165546	1	1	8.22436e-05	9606	Homo sapiens	P07585;P98160;O00468	P07585;P98160;O00468	R-HSA-4420365
R-HSA-3560783	Defective B4GALT7 causes EDS, progeroid type	3	20	0.00176211	0.00586173	0.165546	1	1	8.22436e-05	9606	Homo sapiens	P07585;P98160;O00468	P07585;P98160;O00468	R-HSA-3560804
R-HSA-3560801	Defective B3GAT3 causes JDSSDHD	3	20	0.00176211	0.00586173	0.165546	1	1	8.22436e-05	9606	Homo sapiens	P07585;P98160;O00468	P07585;P98160;O00468	R-HSA-3560802
R-HSA-375165	NCAM signaling for neurite out-growth	5	64	0.00563877	0.00634129	0.165546	10	23	0.0018916	9606	Homo sapiens	P12110;P02549;P04156;O00468;P11277	P12110;P02549;P04156;O00468;P11277	R-HSA-392053;R-HSA-392054;R-HSA-375155;R-HSA-392051;R-HSA-375154;R-HSA-391868;R-HSA-375151;R-HSA-391871;R-HSA-391865;R-HSA-391866
R-HSA-6798695	Neutrophil degranulation	17	480	0.0422907	0.00636717	0.165546	9	10	0.000822436	9606	Homo sapiens	P28676;P06756;Q8TD55;P06737;P80188;P11215;P15289;P16284;P08575;O95716;P41218;P25774;P04066;P49913;P24158;P08246;P02750	P28676;P06756;Q8TD55;P06737;P80188;P11215;P15289;P16284;P08575;O95716;P41218;P25774;P04066;P49913;P24158;P08246;P02750	R-HSA-6798743;R-HSA-6799350;R-HSA-6798739;R-HSA-6800434;R-HSA-6798751;R-HSA-6798749;R-HSA-6798748;R-HSA-6798747;R-HSA-6798745
R-HSA-445144	Signal transduction by L1	3	21	0.00185022	0.0066977	0.167223	2	11	0.00090468	9606	Homo sapiens	P05106;P36507;P06756	P05106;P36507;P06756	R-HSA-109862;R-HSA-374686
R-HSA-2024096	HS-GAG degradation	3	22	0.00193833	0.00760103	0.167223	5	14	0.00115141	9606	Homo sapiens	P98160;O00468;P51688	P98160;O00468;P51688	R-HSA-1667005;R-HSA-2090043;R-HSA-2024084;R-HSA-1678708;R-HSA-1678694
R-HSA-140837	Intrinsic Pathway of Fibrin Clot Formation	3	22	0.00193833	0.00760103	0.167223	5	20	0.00164487	9606	Homo sapiens	P05546;P00748;P05154	P05546;P00748;P05154	R-HSA-158419;R-HSA-158357;R-HSA-158137;R-HSA-158313;R-HSA-158300
R-HSA-140875	Common Pathway of Fibrin Clot Formation	3	22	0.00193833	0.00760103	0.167223	6	29	0.00238506	9606	Homo sapiens	P05546;P05154;P24158	P05546;P05154;P24158	R-HSA-140599;R-HSA-5578883;R-HSA-5607004;R-HSA-140696;R-HSA-140840;R-HSA-5591086
R-HSA-168249	Innate Immune System	33	1186	0.104493	0.00766294	0.168585	90	661	0.054363	9606	Homo sapiens	P06756;P06737;Q16864;Q16666;P80188;Q03591;P13671;P16284;P06681;O95716;P41218;P04066;P49913;P24158;P08246;P28676;Q8TD55;Q96PD5;P10643;P11215;P15289;P18428;P00736;P07360;P05161;P04271;P01602;P08575;P25774;P0DJI8;P01861;P02750;Q99538	P06756;P06737;Q16864;Q16666;P80188;Q03591;P13671;P16284;P06681;O95716;P41218;P04066;P49913;P24158;P08246;P28676;Q8TD55;Q96PD5;P10643;P11215;P15289;P18428;P00736;P07360;P05161;P04271;P01602;P08575;P25774;P0DJI8;P01861;P02750;Q99538	R-HSA-936462;R-HSA-2029467;R-HSA-8852481;R-HSA-166795;R-HSA-6799981;R-HSA-166792;R-HSA-173705;R-HSA-2029458;R-HSA-2029459;R-HSA-6799977;R-HSA-173709;R-HSA-2029457;R-HSA-879362;R-HSA-1222685;R-HSA-2029455;R-HSA-6799350;R-HSA-981535;R-HSA-2029452;R-HSA-2029453;R-HSA-166038;R-HSA-2029451;R-HSA-2454192;R-HSA-5229273;R-HSA-2029449;R-HSA-173723;R-HSA-173720;R-HSA-1678981;R-HSA-879377;R-HSA-981648;R-HSA…
R-HSA-389977	Post-chaperonin tubulin folding pathway	3	23	0.00202643	0.00857294	0.177849	6	9	0.000740192	9606	Homo sapiens	Q9BTW9;Q13509;P36404	Q9BTW9;Q13509;P36404	R-HSA-389956;R-HSA-389974;R-HSA-389969;R-HSA-389955;R-HSA-389964;R-HSA-389976
R-HSA-3656244	Defective B4GALT1 causes B4GALT1-CDG (CDG-2d)	2	8	0.000704846	0.00936045	0.177849	3	3	0.000246731	9606	Homo sapiens	Q99983;P51888	Q99983;P51888	R-HSA-3656230;R-HSA-9035949;R-HSA-9035950
R-HSA-3656243	Defective ST3GAL3 causes MCT12 and EIEE15	2	8	0.000704846	0.00936045	0.177849	1	1	8.22436e-05	9606	Homo sapiens	Q99983;P51888	Q99983;P51888	R-HSA-3656258
R-HSA-3656225	Defective CHST6 causes MCDC1	2	8	0.000704846	0.00936045	0.177849	1	1	8.22436e-05	9606	Homo sapiens	Q99983;P51888	Q99983;P51888	R-HSA-3656269
R-HSA-391251	Protein folding	6	102	0.00898678	0.0108794	0.190565	13	28	0.00230282	9606	Homo sapiens	Q9BTW9;P09471;Q13509;P04062;P59768;P36404	Q9BTW9;P09471;Q13509;P04062;P59768;P36404	R-HSA-389956;R-HSA-390470;R-HSA-389955;R-HSA-389954;R-HSA-8850560;R-HSA-389964;R-HSA-389961;R-HSA-389974;R-HSA-389969;R-HSA-6814418;R-HSA-389970;R-HSA-389980;R-HSA-389976
R-HSA-15869	Metabolism of nucleotides	6	103	0.00907489	0.0113691	0.190565	9	133	0.0109384	9606	Homo sapiens	P30566;Q7LG56;P17812;P55263;P19971;P30520	P30566;Q7LG56;P17812;P55263;P19971;P30520	R-HSA-8866405;R-HSA-111524;R-HSA-73828;R-HSA-112265;R-HSA-73800;R-HSA-109624;R-HSA-112266;R-HSA-111804;R-HSA-73647
R-HSA-9012546	Interleukin-18 signaling	2	9	0.000792952	0.0117088	0.190565	4	4	0.000328974	9606	Homo sapiens	Q14116	Q14116;Q14116-2	R-HSA-8848370;R-HSA-6797293;R-HSA-8848395;R-HSA-8848392
R-HSA-1971475	A tetrasaccharide linker sequence is required for GAG synthesis	3	26	0.00229075	0.0119103	0.190565	5	5	0.000411218	9606	Homo sapiens	P07585;P98160;O00468	P07585;P98160;O00468	R-HSA-1889981;R-HSA-9638064;R-HSA-1889978;R-HSA-1878002;R-HSA-1889955
R-HSA-3000170	Syndecan interactions	3	27	0.00237885	0.0131661	0.210657	4	15	0.00123365	9606	Homo sapiens	P05106;P06756;P02751	P05106;P06756;P02751	R-HSA-2731081;R-HSA-2731123;R-HSA-2731074;R-HSA-2731141
R-HSA-202733	Cell surface interactions at the vascular wall	10	246	0.021674	0.0142901	0.214352	13	64	0.00526359	9606	Homo sapiens	P05106;P06756;P04921;P78310;P16284;P02724;P01602;P01877;P11215;P02751	P05106;P06756;P04921;P78310;P16284;P02724;P01602;P01877;P11215;P02751	R-HSA-202723;R-HSA-210304;R-HSA-202727;R-HSA-210277;R-HSA-210283;R-HSA-202702;R-HSA-210285;R-HSA-210291;R-HSA-210290;R-HSA-210294;R-HSA-199093;R-HSA-8858428;R-HSA-8867098
R-HSA-2132295	MHC class II antigen presentation	7	142	0.012511	0.0150519	0.225779	26	26	0.00213833	9606	Homo sapiens	P13284;O94855;P01903;Q13509;P25774;Q99538;P20036	P13284;O94855;P01903;Q13509;P25774;Q99538;P20036	R-HSA-2130336;R-HSA-8951498;R-HSA-8951500;R-HSA-2130725;R-HSA-2130731;R-HSA-2130349;R-HSA-2130478;R-HSA-2213235;R-HSA-2213236;R-HSA-2130486;R-HSA-2213239;R-HSA-2213241;R-HSA-2213240;R-HSA-8856157;R-HSA-2213243;R-HSA-2130619;R-HSA-2213244;R-HSA-2213246;R-HSA-2213248;R-HSA-2130500;R-HSA-2130504;R-HSA-2130378;R-HSA-2130640;R-HSA-2130641;R-HSA-2130706;R-HSA-2130393
R-HSA-8964058	HDL remodeling	2	11	0.000969163	0.0170866	0.234022	1	13	0.00106917	9606	Homo sapiens	P55058	P55058-1;P55058-2	R-HSA-266299
R-HSA-8874081	MET activates PTK2 signaling	3	30	0.00264317	0.0173718	0.234022	1	5	0.000411218	9606	Homo sapiens	P55268;P02751;P11047	P55268;P02751;P11047	R-HSA-8874079
R-HSA-2206307	MPS IIIA - Sanfilippo syndrome A	1	1	8.81057e-05	0.0178138	0.234022	2	2	0.000164487	9606	Homo sapiens	P51688	P51688	R-HSA-2263444;R-HSA-9036050
R-HSA-5619043	Defective SLC2A1 causes GLUT1 deficiency syndrome 1 (GLUT1DS1)	1	1	8.81057e-05	0.0178138	0.234022	1	1	8.22436e-05	9606	Homo sapiens	P11166	P11166	R-HSA-5632804
R-HSA-1638091	Heparan sulfate/heparin (HS-GAG) metabolism	4	55	0.00484581	0.0180017	0.234022	23	33	0.00271404	9606	Homo sapiens	P07585;P98160;O00468;P51688	P07585;P98160;O00468;P51688	R-HSA-2076383;R-HSA-1889981;R-HSA-9638064;R-HSA-2076508;R-HSA-1667005;R-HSA-2090043;R-HSA-1889978;R-HSA-2024084;R-HSA-2076371;R-HSA-1678708;R-HSA-1878002;R-HSA-2024108;R-HSA-2022860;R-HSA-2022856;R-HSA-2076392;R-HSA-2022887;R-HSA-2022919;R-HSA-2024100;R-HSA-2076611;R-HSA-2076419;R-HSA-2022851;R-HSA-1889955;R-HSA-1678694
R-HSA-445095	Interaction between L1 and Ankyrins	3	31	0.00273128	0.0189213	0.241182	4	4	0.000328974	9606	Homo sapiens	P16157;P02549;P11277	P16157;P02549;P11277	R-HSA-445076;R-HSA-374675;R-HSA-392751;R-HSA-373739
R-HSA-196108	Pregnenolone biosynthesis	2	12	0.00105727	0.0200985	0.241182	4	7	0.000575705	9606	Homo sapiens	P30536;P10109	P30536;P10109	R-HSA-8951850;R-HSA-193065;R-HSA-193054;R-HSA-193101
R-HSA-73817	Purine ribonucleoside monophosphate biosynthesis	2	12	0.00105727	0.0200985	0.241182	3	17	0.00139814	9606	Homo sapiens	P30566;P30520	P30566;P30520	R-HSA-111524;R-HSA-73828;R-HSA-73800
R-HSA-879415	Advanced glycosylation endproduct receptor signaling	2	13	0.00114537	0.0233146	0.256461	3	4	0.000328974	9606	Homo sapiens	P04271;P0DJI8	P04271;P0DJI8	R-HSA-879377;R-HSA-879411;R-HSA-879362
R-HSA-1362409	Mitochondrial iron-sulfur cluster biogenesis	2	13	0.00114537	0.0233146	0.256461	3	6	0.000493462	9606	Homo sapiens	P10109;Q9H1K1	P10109;Q9H1K1-1	R-HSA-1362416;R-HSA-1362408;R-HSA-2395512
R-HSA-1679131	Trafficking and processing of endosomal TLR	2	13	0.00114537	0.0233146	0.256461	2	7	0.000575705	9606	Homo sapiens	P25774;Q99538	P25774;Q99538	R-HSA-1678920;R-HSA-1678981
R-HSA-2022857	Keratan sulfate degradation	2	13	0.00114537	0.0233146	0.256461	2	7	0.000575705	9606	Homo sapiens	Q99983;P51888	Q99983;P51888	R-HSA-2046239;R-HSA-1793217
R-HSA-1474290	Collagen formation	5	90	0.00792952	0.0241314	0.265445	27	77	0.00633276	9606	Homo sapiens	P12110;Q8NBJ5;Q99715;P25774;Q05707	P12110;Q8NBJ5;Q99715;P25774;Q05707	R-HSA-8948232;R-HSA-8948234;R-HSA-2002460;R-HSA-8948224;R-HSA-8948226;R-HSA-8948228;R-HSA-8948230;R-HSA-8948231;R-HSA-1981128;R-HSA-1980233;R-HSA-1981120;R-HSA-8944232;R-HSA-1650808;R-HSA-1614460;R-HSA-8944236;R-HSA-1614461;R-HSA-2022073;R-HSA-8944227;R-HSA-2089971;R-HSA-1981104;R-HSA-2213200;R-HSA-8948219;R-HSA-2213205;R-HSA-8948222;R-HSA-2213207;R-HSA-1981157;R-HSA-8944247
R-HSA-422475	Axon guidance	17	558	0.049163	0.0244515	0.267267	34	296	0.0243441	9606	Homo sapiens	P05106;P36507;P50552;P06756;Q13509;O00468;P11047;P11277;P16157;P12110;P62273;O60486;P02549;P62745;P08575;P04156;P49207	P05106;P36507;P50552;P06756;Q13509;O00468;P11047;P11277;P16157;P12110;P62273;O60486;P02549;P62745;P08575;P04156;P49207	R-HSA-443778;R-HSA-419087;R-HSA-445071;R-HSA-376140;R-HSA-416588;R-HSA-445076;R-HSA-445077;R-HSA-374675;R-HSA-374686;R-HSA-9014610;R-HSA-373729;R-HSA-445091;R-HSA-109862;R-HSA-392751;R-HSA-375151;R-HSA-434989;R-HSA-373739;R-HSA-419049;R-HSA-447030;R-HSA-428534;R-HSA-392053;R-HSA-392054;R-HSA-9014652;R-HSA-375155;R-HSA-392051;R-HSA-373746;R-HSA-375154;R-HSA-443774;R-HSA-391868;R-HSA-391871;R-HSA-4…
R-HSA-2022090	Assembly of collagen fibrils and other multimeric structures	4	61	0.00537445	0.0250999	0.267267	3	26	0.00213833	9606	Homo sapiens	P12110;Q99715;P25774;Q05707	P12110;Q99715;P25774;Q05707	R-HSA-2213200;R-HSA-2213205;R-HSA-2213207
R-HSA-1630316	Glycosaminoglycan metabolism	6	124	0.0109251	0.0255538	0.267267	49	86	0.00707295	9606	Homo sapiens	Q99983;P51888;P07585;P98160;O00468;P51688	Q99983;P51888;P07585;P98160;O00468;P51688	R-HSA-2046239;R-HSA-1971487;R-HSA-1793176;R-HSA-1971482;R-HSA-1971483;R-HSA-2024084;R-HSA-2046222;R-HSA-2022919;R-HSA-2076419;R-HSA-1889981;R-HSA-9638064;R-HSA-1667005;R-HSA-2090043;R-HSA-1889978;R-HSA-2046265;R-HSA-2022065;R-HSA-9632034;R-HSA-2022063;R-HSA-2024108;R-HSA-2022061;R-HSA-9632033;R-HSA-2022056;R-HSA-2022052;R-HSA-2024100;R-HSA-1971491;R-HSA-1889955;R-HSA-2076383;R-HSA-2046175;R-HSA-2…
R-HSA-3656253	Defective EXT1 causes exostoses 1, TRPS2 and CHDS	2	14	0.00123348	0.0267267	0.267267	4	4	0.000328974	9606	Homo sapiens	P98160;O00468	P98160;O00468	R-HSA-3656261;R-HSA-9036283;R-HSA-9036285;R-HSA-3656257
R-HSA-3656237	Defective EXT2 causes exostoses 2	2	14	0.00123348	0.0267267	0.267267	4	4	0.000328974	9606	Homo sapiens	P98160;O00468	P98160;O00468	R-HSA-9036289;R-HSA-3656254;R-HSA-9036290;R-HSA-3656267
R-HSA-1442490	Collagen degradation	4	64	0.00563877	0.0291992	0.272941	4	34	0.00279628	9606	Homo sapiens	P12110;Q99715;Q05707;P08246	P12110;Q99715;Q05707;P08246	R-HSA-2482180;R-HSA-1564117;R-HSA-1564112;R-HSA-2168046
R-HSA-6803157	Antimicrobial peptides	5	95	0.00837004	0.0294759	0.272941	6	58	0.00477013	9606	Homo sapiens	Q96PD5;P80188;P49913;P08246;P24158	Q96PD5;P80188;P49913;P08246;P24158	R-HSA-6801687;R-HSA-5229273;R-HSA-6799981;R-HSA-6813659;R-HSA-6799977;R-HSA-1222685
R-HSA-6802948	Signaling by high-kinase activity BRAF mutants	3	37	0.00325991	0.0297768	0.272941	4	6	0.000493462	9606	Homo sapiens	P05106;P36507;P02751	P05106;P36507;P02751	R-HSA-6802912;R-HSA-6802911;R-HSA-6802910;R-HSA-6803227
R-HSA-372708	p130Cas linkage to MAPK signaling for integrins	2	15	0.00132159	0.0303268	0.272941	3	3	0.000246731	9606	Homo sapiens	P05106;P02751	P05106;P02751	R-HSA-372693;R-HSA-372705;R-HSA-372697
R-HSA-354194	GRB2:SOS provides linkage to MAPK signaling for Integrins	2	15	0.00132159	0.0303268	0.272941	2	2	0.000164487	9606	Homo sapiens	P05106;P02751	P05106;P02751	R-HSA-354165;R-HSA-354087
R-HSA-8956320	Nucleobase biosynthesis	2	15	0.00132159	0.0303268	0.272941	3	23	0.0018916	9606	Homo sapiens	P30566;P30520	P30566;P30520	R-HSA-111524;R-HSA-73828;R-HSA-73800
R-HSA-9029569	NR1H3 & NR1H2 regulate gene expression linked to cholesterol transport and efflux	3	38	0.00334802	0.0318452	0.282494	9	40	0.00328974	9606	Homo sapiens	Q9HCE1;P55058	P55058-1;Q9HCE1;P55058-2	R-HSA-9618486;R-HSA-9618405;R-HSA-9038545;R-HSA-9618392;R-HSA-9657791;R-HSA-9618479;R-HSA-9605052;R-HSA-9624925;R-HSA-9624365
R-HSA-1650814	Collagen biosynthesis and modifying enzymes	4	67	0.00590308	0.0336731	0.282494	24	51	0.00419442	9606	Homo sapiens	P12110;Q8NBJ5;Q99715;Q05707	P12110;Q8NBJ5;Q99715;Q05707	R-HSA-8944232;R-HSA-8948232;R-HSA-1650808;R-HSA-8948234;R-HSA-2002460;R-HSA-1614460;R-HSA-8944236;R-HSA-1614461;R-HSA-2022073;R-HSA-8948224;R-HSA-8948226;R-HSA-8944227;R-HSA-2089971;R-HSA-8948228;R-HSA-1981104;R-HSA-8948230;R-HSA-8948231;R-HSA-8948219;R-HSA-1981128;R-HSA-8948222;R-HSA-1980233;R-HSA-1981157;R-HSA-1981120;R-HSA-8944247
R-HSA-166020	Transfer of LPS from LBP carrier to CD14	1	2	0.000176211	0.0353118	0.282494	2	2	0.000164487	9606	Homo sapiens	P18428	P18428	R-HSA-166038;R-HSA-169719
R-HSA-141333	Biogenic amines are oxidatively deaminated to aldehydes by MAOA and MAOB	1	2	0.000176211	0.0353118	0.282494	2	3	0.000246731	9606	Homo sapiens	P27338	P27338	R-HSA-141202;R-HSA-141200
R-HSA-5674135	MAP2K and MAPK activation	3	41	0.00361233	0.038489	0.307912	8	8	0.000657949	9606	Homo sapiens	P05106;P36507;P02751	P05106;P36507;P02751	R-HSA-5672980;R-HSA-5674132;R-HSA-5674373;R-HSA-5672978;R-HSA-5674130;R-HSA-5674366;R-HSA-5672972;R-HSA-5672973
R-HSA-202427	Phosphorylation of CD3 and TCR zeta chains	3	41	0.00361233	0.038489	0.307912	5	7	0.000575705	9606	Homo sapiens	P01903;P08575;P20036	P01903;P08575;P20036	R-HSA-202291;R-HSA-202214;R-HSA-202165;R-HSA-202233;R-HSA-8852200
R-HSA-8875878	MET promotes cell motility	3	41	0.00361233	0.038489	0.307912	1	12	0.000986923	9606	Homo sapiens	P55268;P02751;P11047	P55268;P02751;P11047	R-HSA-8874079
R-HSA-419037	NCAM1 interactions	3	42	0.00370044	0.0408483	0.326787	3	10	0.000822436	9606	Homo sapiens	P12110;P04156;O00468	P12110;P04156;O00468	R-HSA-375155;R-HSA-375154;R-HSA-375151
R-HSA-8948216	Collagen chain trimerization	3	44	0.00387665	0.0457808	0.338894	4	28	0.00230282	9606	Homo sapiens	P12110;Q99715;Q05707	P12110;Q99715;Q05707	R-HSA-8944232;R-HSA-8944236;R-HSA-8944227;R-HSA-8944247
R-HSA-416700	Other semaphorin interactions	2	19	0.00167401	0.0464567	0.338894	2	9	0.000740192	9606	Homo sapiens	O60486;P08575	O60486;P08575	R-HSA-373746;R-HSA-434989
R-HSA-3781865	Diseases of glycosylation	6	146	0.0128634	0.0496772	0.338894	21	77	0.00633276	9606	Homo sapiens	Q99983;P51888;P07585;P35442;P98160;O00468	Q99983;P51888;P07585;P35442;P98160;O00468	R-HSA-3636919;R-HSA-9035949;R-HSA-9035950;R-HSA-9036289;R-HSA-3656254;R-HSA-9036290;R-HSA-4420365;R-HSA-3595175;R-HSA-3656230;R-HSA-3560804;R-HSA-3656261;R-HSA-9036283;R-HSA-3560802;R-HSA-9036285;R-HSA-3656258;R-HSA-3656257;R-HSA-3656269;R-HSA-6785565;R-HSA-3595178;R-HSA-3656267;R-HSA-3595176
R-HSA-205017	NFG and proNGF binds to p75NTR	1	3	0.000264317	0.0524995	0.338894	2	2	0.000164487	9606	Homo sapiens	P08138	P08138	R-HSA-193653;R-HSA-193642
R-HSA-193681	Ceramide signalling	1	3	0.000264317	0.0524995	0.338894	1	2	0.000164487	9606	Homo sapiens	P08138	P08138	R-HSA-193672
R-HSA-2395516	Electron transport from NADPH to Ferredoxin	1	3	0.000264317	0.0524995	0.338894	1	2	0.000164487	9606	Homo sapiens	P10109	P10109	R-HSA-2395512
R-HSA-5653890	Lactose synthesis	1	3	0.000264317	0.0524995	0.338894	1	3	0.000246731	9606	Homo sapiens	P11166	P11166	R-HSA-5653873
R-HSA-428359	Insulin-like Growth Factor-2 mRNA Binding Proteins (IGF2BPs/IMPs/VICKZs) bind RNA	1	3	0.000264317	0.0524995	0.338894	1	3	0.000246731	9606	Homo sapiens	Q9Y6M1	Q9Y6M1	R-HSA-428293
R-HSA-9649948	Signaling downstream of RAS mutants	3	47	0.00414097	0.0537042	0.338894	5	7	0.000575705	9606	Homo sapiens	P05106;P36507;P02751	P05106;P36507;P02751	R-HSA-6803233;R-HSA-6802926;R-HSA-6802925;R-HSA-6802924;R-HSA-6802922
R-HSA-6802946	Signaling by moderate kinase activity BRAF mutants	3	47	0.00414097	0.0537042	0.338894	5	7	0.000575705	9606	Homo sapiens	P05106;P36507;P02751	P05106;P36507;P02751	R-HSA-6802919;R-HSA-6802916;R-HSA-6802914;R-HSA-6803230;R-HSA-6802921
R-HSA-6802955	Paradoxical activation of RAF signaling by kinase inactive BRAF	3	47	0.00414097	0.0537042	0.338894	5	7	0.000575705	9606	Homo sapiens	P05106;P36507;P02751	P05106;P36507;P02751	R-HSA-6802918;R-HSA-6803234;R-HSA-6802943;R-HSA-6802942;R-HSA-6802941
R-HSA-6802949	Signaling by RAS mutants	3	47	0.00414097	0.0537042	0.338894	5	8	0.000657949	9606	Homo sapiens	P05106;P36507;P02751	P05106;P36507;P02751	R-HSA-6803233;R-HSA-6802926;R-HSA-6802925;R-HSA-6802924;R-HSA-6802922
R-HSA-2142691	Synthesis of Leukotrienes (LT) and Eoxins (EX)	2	21	0.00185022	0.0554593	0.338894	5	14	0.00115141	9606	Homo sapiens	P20292;P36269	P20292;P36269	R-HSA-265296;R-HSA-266050;R-HSA-266051;R-HSA-2161768;R-HSA-266046
R-HSA-9024446	NR1H2 and NR1H3-mediated signaling	3	48	0.00422907	0.0564824	0.338894	9	60	0.00493462	9606	Homo sapiens	Q9HCE1;P55058	P55058-1;Q9HCE1;P55058-2	R-HSA-9618486;R-HSA-9618405;R-HSA-9038545;R-HSA-9618392;R-HSA-9657791;R-HSA-9618479;R-HSA-9605052;R-HSA-9624925;R-HSA-9624365
R-HSA-1793185	Chondroitin sulfate/dermatan sulfate metabolism	3	50	0.00440529	0.0622392	0.373435	21	28	0.00230282	9606	Homo sapiens	P07585;P98160;O00468	P07585;P98160;O00468	R-HSA-2022911;R-HSA-1971487;R-HSA-1889981;R-HSA-1793176;R-HSA-9638064;R-HSA-2018682;R-HSA-1971482;R-HSA-1971483;R-HSA-1889978;R-HSA-2065233;R-HSA-1878002;R-HSA-2022065;R-HSA-9632034;R-HSA-2022063;R-HSA-2022061;R-HSA-9632033;R-HSA-2022056;R-HSA-2022052;R-HSA-2018659;R-HSA-1971491;R-HSA-1889955
R-HSA-168898	Toll-like Receptor Cascades	6	156	0.0137445	0.0641192	0.384715	8	182	0.0149683	9606	Homo sapiens	P18428;P04271;P11215;P25774;P0DJI8;Q99538	P18428;P04271;P11215;P25774;P0DJI8;Q99538	R-HSA-1678920;R-HSA-168166;R-HSA-166038;R-HSA-8869683;R-HSA-169719;R-HSA-2559439;R-HSA-1678981;R-HSA-166015
R-HSA-8956321	Nucleotide salvage	2	23	0.00202643	0.0650154	0.390092	2	21	0.00172712	9606	Homo sapiens	P55263;P19971	P55263;P19971	R-HSA-109624;R-HSA-112266
R-HSA-209563	Axonal growth stimulation	1	4	0.000352423	0.0693825	0.416295	2	2	0.000164487	9606	Homo sapiens	P08138	P08138	R-HSA-193668;R-HSA-193646
R-HSA-5579026	Defective CYP11A1 causes Adrenal insufficiency, congenital, with 46,XY sex reversal (AICSR)	1	4	0.000352423	0.0693825	0.416295	1	1	8.22436e-05	9606	Homo sapiens	P10109	P10109	R-HSA-5580269
R-HSA-140179	Amine Oxidase reactions	1	4	0.000352423	0.0693825	0.416295	2	6	0.000493462	9606	Homo sapiens	P27338	P27338	R-HSA-141202;R-HSA-141200
R-HSA-210455	Astrocytic Glutamate-Glutamine Uptake And Metabolism	1	4	0.000352423	0.0693825	0.416295	1	3	0.000246731	9606	Homo sapiens	P43004	P43004	R-HSA-210439
R-HSA-112313	Neurotransmitter uptake and metabolism In glial cells	1	4	0.000352423	0.0693825	0.416295	1	3	0.000246731	9606	Homo sapiens	P43004	P43004	R-HSA-210439
R-HSA-933542	TRAF6 mediated NF-kB activation	2	24	0.00211454	0.0699854	0.416944	1	4	0.000328974	9606	Homo sapiens	P04271;P0DJI8	P04271;P0DJI8	R-HSA-168166
R-HSA-202433	Generation of second messenger molecules	3	53	0.0046696	0.0713626	0.416944	4	17	0.00139814	9606	Homo sapiens	P50552;P01903;P20036	P50552;P01903;P20036	R-HSA-202245;R-HSA-202248;R-HSA-202216;R-HSA-430201
R-HSA-2173782	Binding and Uptake of Ligands by Scavenger Receptors	5	129	0.0113656	0.0847978	0.416944	6	33	0.00271404	9606	Homo sapiens	O14791;Q5KU26;P01602;P01877;P0DJI8	O14791;Q5KU26;P01602;P01877;P0DJI8	R-HSA-2512800;R-HSA-2168889;R-HSA-2187261;R-HSA-2203516;R-HSA-2981040;R-HSA-2197646
R-HSA-75157	FasL/ CD95L signaling	1	5	0.000440529	0.0859661	0.416944	5	5	0.000411218	9606	Homo sapiens	P25445	P25445	R-HSA-83586;R-HSA-83650;R-HSA-71050;R-HSA-141310;R-HSA-75244
R-HSA-8849175	Threonine catabolism	1	5	0.000440529	0.0859661	0.416944	1	4	0.000328974	9606	Homo sapiens	P52758	P52758	R-HSA-9014641
R-HSA-202040	G-protein activation	2	28	0.00246696	0.0910072	0.416944	6	6	0.000493462	9606	Homo sapiens	P09471;P59768	P09471;P59768	R-HSA-167408;R-HSA-167415;R-HSA-167429;R-HSA-167419;R-HSA-167433;R-HSA-112271
R-HSA-2022854	Keratan sulfate biosynthesis	2	28	0.00246696	0.0910072	0.416944	8	9	0.000740192	9606	Homo sapiens	Q99983;P51888	Q99983;P51888	R-HSA-2046175;R-HSA-2046222;R-HSA-2046285;R-HSA-2025724;R-HSA-2025723;R-HSA-2046298;R-HSA-2046265;R-HSA-2046180
R-HSA-354192	Integrin signaling	2	28	0.00246696	0.0910072	0.416944	20	24	0.00197385	9606	Homo sapiens	P05106;P02751	P05106;P02751	R-HSA-354149;R-HSA-443910;R-HSA-429415;R-HSA-354087;R-HSA-372705;R-HSA-432096;R-HSA-443905;R-HSA-429441;R-HSA-432110;R-HSA-377644;R-HSA-354124;R-HSA-377641;R-HSA-377640;R-HSA-377643;R-HSA-372693;R-HSA-354165;R-HSA-354066;R-HSA-354077;R-HSA-372697;R-HSA-354073
R-HSA-71387	Metabolism of carbohydrates	9	300	0.0264317	0.0938856	0.416944	54	236	0.0194095	9606	Homo sapiens	P06737;Q99983;P51888;P07585;P11166;P98160;P09467;O00468;P51688	P06737;Q99983;P51888;P07585;P11166;P98160;P09467;O00468;P51688	R-HSA-2046239;R-HSA-1971487;R-HSA-1793176;R-HSA-1971482;R-HSA-1971483;R-HSA-2024084;R-HSA-2046222;R-HSA-2022919;R-HSA-2076419;R-HSA-1889981;R-HSA-9638064;R-HSA-1667005;R-HSA-2090043;R-HSA-71588;R-HSA-1889978;R-HSA-2046265;R-HSA-71590;R-HSA-5653873;R-HSA-2022065;R-HSA-9632034;R-HSA-2022063;R-HSA-2024108;R-HSA-2022061;R-HSA-9632033;R-HSA-2022056;R-HSA-2022052;R-HSA-2024100;R-HSA-1971491;R-HSA-18899…
R-HSA-4086398	Ca2+ pathway	3	60	0.00528634	0.0947911	0.416944	7	27	0.00222058	9606	Homo sapiens	Q9HCE1;P09471;P59768	Q9HCE1;P09471;P59768	R-HSA-398193;R-HSA-3965444;R-HSA-4518575;R-HSA-3965447;R-HSA-4518585;R-HSA-3965441;R-HSA-398040
R-HSA-390466	Chaperonin-mediated protein folding	4	96	0.00845815	0.0962077	0.416944	7	19	0.00156263	9606	Homo sapiens	P09471;Q13509;P04062;P59768	P09471;Q13509;P04062;P59768	R-HSA-390470;R-HSA-6814418;R-HSA-389970;R-HSA-389954;R-HSA-8850560;R-HSA-389980;R-HSA-389961
R-HSA-109582	Hemostasis	18	723	0.0637004	0.102014	0.416944	73	327	0.0268937	9606	Homo sapiens	P29622;P05546;P05106;P06756;P04921;P78310;Q13509;P11215;P59768;P00748;P16284;P02724;P62745;P01602;P01877;P05154;P02751;P24158	P29622;P05546;P05106;P06756;P04921;P78310;Q13509;P11215;P59768;P00748;P16284;P02724;P62745;P01602;P01877;P05154;P02751;P24158	R-HSA-443910;R-HSA-210304;R-HSA-392195;R-HSA-443905;R-HSA-429441;R-HSA-5607004;R-HSA-432143;R-HSA-396941;R-HSA-397835;R-HSA-392202;R-HSA-392852;R-HSA-481044;R-HSA-418581;R-HSA-418579;R-HSA-418576;R-HSA-354066;R-HSA-158357;R-HSA-354077;R-HSA-140696;R-HSA-354073;R-HSA-8867098;R-HSA-354087;R-HSA-392870;R-HSA-377644;R-HSA-435244;R-HSA-140840;R-HSA-377641;R-HSA-377640;R-HSA-377643;R-HSA-392874;R-HSA-4…
R-HSA-499943	Interconversion of nucleotide di- and triphosphates	2	30	0.00264317	0.102126	0.416944	3	33	0.00271404	9606	Homo sapiens	Q7LG56;P17812	Q7LG56;P17812	R-HSA-8866405;R-HSA-111804;R-HSA-73647
R-HSA-205025	NADE modulates death signalling	1	6	0.000528634	0.102256	0.416944	3	3	0.000246731	9606	Homo sapiens	P08138	P08138	R-HSA-193650;R-HSA-204981;R-HSA-205117
R-HSA-1566977	Fibronectin matrix formation	1	6	0.000528634	0.102256	0.416944	3	3	0.000246731	9606	Homo sapiens	P02751	P02751	R-HSA-202723;R-HSA-2327746;R-HSA-2545196
R-HSA-2142700	Synthesis of Lipoxins (LX)	1	6	0.000528634	0.102256	0.416944	3	6	0.000493462	9606	Homo sapiens	P20292	P20292	R-HSA-2161907;R-HSA-266051;R-HSA-2161917
R-HSA-3000471	Scavenging by Class B Receptors	1	6	0.000528634	0.102256	0.416944	2	5	0.000411218	9606	Homo sapiens	P0DJI8	P0DJI8	R-HSA-2512800;R-HSA-2197646
R-HSA-77288	mitochondrial fatty acid beta-oxidation of unsaturated fatty acids	1	6	0.000528634	0.102256	0.416944	2	6	0.000493462	9606	Homo sapiens	P42126	P42126	R-HSA-109338;R-HSA-109998
R-HSA-193670	p75NTR negatively regulates cell cycle via SC1	1	6	0.000528634	0.102256	0.416944	1	3	0.000246731	9606	Homo sapiens	P08138	P08138	R-HSA-193643
R-HSA-5674499	Negative feedback regulation of MAPK pathway	1	6	0.000528634	0.102256	0.416944	1	3	0.000246731	9606	Homo sapiens	P36507	P36507	R-HSA-5674496
R-HSA-8964046	VLDL clearance	1	6	0.000528634	0.102256	0.416944	1	3	0.000246731	9606	Homo sapiens	Q0VD83	Q0VD83	R-HSA-8854408
R-HSA-5676934	Protein repair	1	6	0.000528634	0.102256	0.416944	1	3	0.000246731	9606	Homo sapiens	Q8IXL7	Q8IXL7	R-HSA-5676917
R-HSA-6799990	Metal sequestration by antimicrobial proteins	1	6	0.000528634	0.102256	0.416944	1	5	0.000411218	9606	Homo sapiens	P80188	P80188	R-HSA-5229273
R-HSA-2022928	HS-GAG biosynthesis	2	31	0.00273128	0.107819	0.416944	13	14	0.00115141	9606	Homo sapiens	P98160;O00468	P98160;O00468	R-HSA-2076383;R-HSA-2076508;R-HSA-2076371;R-HSA-2024108;R-HSA-2022860;R-HSA-2022856;R-HSA-2076392;R-HSA-2022887;R-HSA-2022919;R-HSA-2024100;R-HSA-2076611;R-HSA-2076419;R-HSA-2022851
R-HSA-917729	Endosomal Sorting Complex Required For Transport (ESCRT)	2	31	0.00273128	0.107819	0.416944	3	4	0.000328974	9606	Homo sapiens	Q9BY43;Q9BRG1	Q9BY43;Q9BRG1	R-HSA-917693;R-HSA-917700;R-HSA-917696
R-HSA-373755	Semaphorin interactions	3	64	0.00563877	0.109415	0.416944	6	40	0.00328974	9606	Homo sapiens	O60486;P62745;P08575	O60486;P62745;P08575	R-HSA-373746;R-HSA-419087;R-HSA-416588;R-HSA-419197;R-HSA-434989;R-HSA-419049
R-HSA-611105	Respiratory electron transport	4	101	0.00889868	0.110322	0.416944	12	19	0.00156263	9606	Homo sapiens	P09669;O43676;O14949;O75251	P09669;O43676;O14949;O75251	R-HSA-6799191;R-HSA-163217;R-HSA-6800868;R-HSA-6799203;R-HSA-6799202;R-HSA-164651;R-HSA-6799197;R-HSA-6799196;R-HSA-6799179;R-HSA-6788523;R-HSA-163214;R-HSA-6799178
R-HSA-6807878	COPI-mediated anterograde transport	4	102	0.00898678	0.113251	0.416944	6	12	0.000986923	9606	Homo sapiens	P16157;P02549;Q13509;P11277	P16157;P02549;Q13509;P11277	R-HSA-6807877;R-HSA-6809011;R-HSA-6807875;R-HSA-6809010;R-HSA-6809006;R-HSA-6809003
R-HSA-445989	TAK1 activates NFkB by phosphorylation and activation of IKKs complex	2	32	0.00281938	0.113595	0.416944	1	5	0.000411218	9606	Homo sapiens	P04271;P0DJI8	P04271;P0DJI8	R-HSA-168166
R-HSA-6802952	Signaling by BRAF and RAF fusions	3	66	0.00581498	0.117035	0.416944	5	5	0.000411218	9606	Homo sapiens	P05106;P36507;P02751	P05106;P36507;P02751	R-HSA-6802935;R-HSA-6802934;R-HSA-6802933;R-HSA-6802932;R-HSA-6802927
R-HSA-174577	Activation of C3 and C5	1	7	0.00061674	0.118256	0.416944	3	3	0.000246731	9606	Homo sapiens	P06681	P06681	R-HSA-173680;R-HSA-166817;R-HSA-173636
R-HSA-447043	Neurofascin interactions	1	7	0.00061674	0.118256	0.416944	3	7	0.000575705	9606	Homo sapiens	P16157	P16157	R-HSA-373729;R-HSA-445091;R-HSA-443774
R-HSA-447038	NrCAM interactions	1	7	0.00061674	0.118256	0.416944	1	4	0.000328974	9606	Homo sapiens	P16157	P16157	R-HSA-447030
R-HSA-8963899	Plasma lipoprotein remodeling	2	33	0.00290749	0.119449	0.416944	1	30	0.00246731	9606	Homo sapiens	P55058	P55058-1;P55058-2	R-HSA-266299
R-HSA-948021	Transport to the Golgi and subsequent modification	6	186	0.0163877	0.120673	0.416944	19	59	0.00485237	9606	Homo sapiens	P16157;O94855;P02549;Q13509;P04066;P11277	P16157;O94855;P02549;Q13509;P04066;P11277	R-HSA-6807877;R-HSA-5694421;R-HSA-6807875;R-HSA-5694418;R-HSA-203973;R-HSA-5694417;R-HSA-6809006;R-HSA-5694527;R-HSA-204008;R-HSA-6809003;R-HSA-5694522;R-HSA-5694439;R-HSA-6809011;R-HSA-6809010;R-HSA-5694446;R-HSA-5693807;R-HSA-5694413;R-HSA-5694441;R-HSA-5694409
R-HSA-1638074	Keratan sulfate/keratin metabolism	2	34	0.00299559	0.125376	0.416944	10	16	0.0013159	9606	Homo sapiens	Q99983;P51888	Q99983;P51888	R-HSA-2046239;R-HSA-2046175;R-HSA-2046222;R-HSA-2046285;R-HSA-2025724;R-HSA-2025723;R-HSA-2046298;R-HSA-2046265;R-HSA-1793217;R-HSA-2046180
R-HSA-196071	Metabolism of steroid hormones	2	35	0.0030837	0.131372	0.416944	4	33	0.00271404	9606	Homo sapiens	P30536;P10109	P30536;P10109	R-HSA-8951850;R-HSA-193065;R-HSA-193054;R-HSA-193101
R-HSA-8948700	Competing endogenous RNAs (ceRNAs) regulate PTEN translation	1	8	0.000704846	0.133973	0.416944	11	11	0.00090468	9606	Homo sapiens	Q9HCE1	Q9HCE1	R-HSA-8948536;R-HSA-8948602;R-HSA-8948651;R-HSA-8948524;R-HSA-8948621;R-HSA-8948623;R-HSA-8948641;R-HSA-8948594;R-HSA-8948612;R-HSA-8948582;R-HSA-8948583
R-HSA-3595177	Defective CHSY1 causes TPBS	1	8	0.000704846	0.133973	0.416944	2	2	0.000164487	9606	Homo sapiens	P07585	P07585	R-HSA-3595178;R-HSA-3595176
R-HSA-3595172	Defective CHST3 causes SEDCJD	1	8	0.000704846	0.133973	0.416944	1	1	8.22436e-05	9606	Homo sapiens	P07585	P07585	R-HSA-3595175
R-HSA-3595174	Defective CHST14 causes EDS, musculocontractural type	1	8	0.000704846	0.133973	0.416944	1	1	8.22436e-05	9606	Homo sapiens	P07585	P07585	R-HSA-3636919
R-HSA-1236973	Cross-presentation of particulate exogenous antigens (phagosomes)	1	8	0.000704846	0.133973	0.416944	2	3	0.000246731	9606	Homo sapiens	P06756	P06756	R-HSA-1236958;R-HSA-1236956
R-HSA-448706	Interleukin-1 processing	1	8	0.000704846	0.133973	0.416944	2	5	0.000411218	9606	Homo sapiens	Q14116	Q14116	R-HSA-449058;R-HSA-448703
R-HSA-196836	Vitamin C (ascorbate) metabolism	1	8	0.000704846	0.133973	0.416944	1	5	0.000411218	9606	Homo sapiens	P11166	P11166	R-HSA-198818
R-HSA-174824	Plasma lipoprotein assembly, remodeling, and clearance	3	72	0.00634361	0.141013	0.416944	2	83	0.00682622	9606	Homo sapiens	P55058;Q0VD83	P55058-1;Q0VD83;P55058-2	R-HSA-8854408;R-HSA-266299
R-HSA-166663	Initial triggering of complement	4	111	0.00977974	0.141095	0.416944	5	21	0.00172712	9606	Homo sapiens	P00736;P01602;P06681;P01861	P00736;P01602;P06681;P01861	R-HSA-166753;R-HSA-173626;R-HSA-166795;R-HSA-166792;R-HSA-173631
R-HSA-8957322	Metabolism of steroids	5	153	0.0134802	0.143317	0.416944	9	204	0.0167777	9606	Homo sapiens	P30536;O94855;P10109;Q99538;P48449	P30536;O94855;P10109;Q99538;P48449	R-HSA-8951850;R-HSA-1655834;R-HSA-191366;R-HSA-1655825;R-HSA-350158;R-HSA-193065;R-HSA-193054;R-HSA-1655828;R-HSA-193101
R-HSA-199977	ER to Golgi Anterograde Transport	5	155	0.0136564	0.148837	0.416944	18	39	0.0032075	9606	Homo sapiens	P16157;O94855;P02549;Q13509;P11277	P16157;O94855;P02549;Q13509;P11277	R-HSA-6807877;R-HSA-5694421;R-HSA-6807875;R-HSA-5694418;R-HSA-203973;R-HSA-5694417;R-HSA-6809006;R-HSA-5694527;R-HSA-204008;R-HSA-6809003;R-HSA-5694522;R-HSA-5694439;R-HSA-6809011;R-HSA-6809010;R-HSA-5694446;R-HSA-5694413;R-HSA-5694441;R-HSA-5694409
R-HSA-6802957	Oncogenic MAPK signaling	3	74	0.00651982	0.149347	0.416944	24	34	0.00279628	9606	Homo sapiens	P05106;P36507;P02751	P05106;P36507;P02751	R-HSA-6802919;R-HSA-6802918;R-HSA-6802916;R-HSA-6802914;R-HSA-6803234;R-HSA-6803233;R-HSA-6802912;R-HSA-6802927;R-HSA-6802926;R-HSA-6802925;R-HSA-6802924;R-HSA-6802922;R-HSA-6802921;R-HSA-6802935;R-HSA-6802934;R-HSA-6802933;R-HSA-6802932;R-HSA-6802911;R-HSA-6802943;R-HSA-6802910;R-HSA-6803230;R-HSA-6802942;R-HSA-6802941;R-HSA-6803227
R-HSA-8943723	Regulation of PTEN mRNA translation	1	9	0.000792952	0.149411	0.416944	24	24	0.00197385	9606	Homo sapiens	Q9HCE1	Q9HCE1	R-HSA-8944650;R-HSA-8944522;R-HSA-2318752;R-HSA-8948651;R-HSA-8944684;R-HSA-8948524;R-HSA-8945709;R-HSA-8948621;R-HSA-8948623;R-HSA-8948641;R-HSA-8944706;R-HSA-8944483;R-HSA-8948612;R-HSA-8948582;R-HSA-8948583;R-HSA-8944632;R-HSA-8948536;R-HSA-8944569;R-HSA-8948569;R-HSA-8944538;R-HSA-8948602;R-HSA-8944497;R-HSA-8948594;R-HSA-8944599
R-HSA-177539	Autointegration results in viral DNA circles	1	9	0.000792952	0.149411	0.416944	2	2	0.000164487	9606	Homo sapiens	P17096	P17096	R-HSA-175250;R-HSA-164845
R-HSA-193634	Axonal growth inhibition (RHOA activation)	1	9	0.000792952	0.149411	0.416944	5	6	0.000493462	9606	Homo sapiens	P08138	P08138	R-HSA-9012761;R-HSA-193696;R-HSA-193655;R-HSA-209573;R-HSA-193636
R-HSA-5666185	RHO GTPases Activate Rhotekin and Rhophilins	1	9	0.000792952	0.149411	0.416944	2	6	0.000493462	9606	Homo sapiens	P62745	P62745	R-HSA-5666178;R-HSA-5667037
R-HSA-175567	Integration of viral DNA into host genomic DNA	1	9	0.000792952	0.149411	0.416944	1	3	0.000246731	9606	Homo sapiens	P17096	P17096	R-HSA-175108
R-HSA-444473	Formyl peptide receptors bind formyl peptides and many other ligands	1	9	0.000792952	0.149411	0.416944	1	3	0.000246731	9606	Homo sapiens	P0DJI8	P0DJI8	R-HSA-391913
R-HSA-2142688	Synthesis of 5-eicosatetraenoic acids	1	9	0.000792952	0.149411	0.416944	1	3	0.000246731	9606	Homo sapiens	P20292	P20292	R-HSA-265296
R-HSA-447041	CHL1 interactions	1	9	0.000792952	0.149411	0.416944	1	5	0.000411218	9606	Homo sapiens	P16157	P16157	R-HSA-447034
R-HSA-389887	Beta-oxidation of pristanoyl-CoA	1	9	0.000792952	0.149411	0.416944	1	10	0.000822436	9606	Homo sapiens	O15254	O15254	R-HSA-389891
R-HSA-202430	Translocation of ZAP-70 to Immunological synapse	2	38	0.00334802	0.149732	0.416944	4	4	0.000328974	9606	Homo sapiens	P01903;P20036	P01903;P20036	R-HSA-8855381;R-HSA-202168;R-HSA-202344;R-HSA-202174
R-HSA-168256	Immune System	49	2373	0.209075	0.15692	0.416944	197	1561	0.128382	9606	Homo sapiens	P36507;P05106;P50552;P06756;Q16864;Q16666;P06737;P80188;Q03591;P13671;P16284;P02549;P06681;O95716;P41218;P04066;P49913;P24158;P08246;P20036;P28676;Q14116;Q9UIQ6;Q8TD55;O94855;P78310;Q96PD5;Q13509;P10643;P11215;P11277;P15289;P13284;P18428;Q5KU26;P00736;P01903;P05161;P07360;P04271;P01602;P08575;P25774;P0DJI8;P01861;P02751;Q99538;P02750	P36507;Q16864;Q16666;P06737;P80188;Q03591;P13671;O95716;P41218;P24158;P08246;P20036;Q9UIQ6;Q96PD5;P10643;P11215;P13284;P00736;P01903;P07360;P08575;P25774;P0DJI8;P01861;P02751;P02750;P05106;P50552;P06756;Q14116-2;P16284;P02549;P06681;P04066;P49913;P28676;Q14116;Q8TD55;O94855;P78310;Q13509;P11277;P15289;P18428;Q5KU26;P05161;P04271;P01602;Q99538	R-HSA-936462;R-HSA-202245;R-HSA-6799981;R-HSA-202248;R-HSA-6799977;R-HSA-2130478;R-HSA-1222685;R-HSA-981535;R-HSA-2130486;R-HSA-449058;R-HSA-1031716;R-HSA-202291;R-HSA-173626;R-HSA-173631;R-HSA-202307;R-HSA-5672980;R-HSA-8951498;R-HSA-5672978;R-HSA-8951500;R-HSA-173636;R-HSA-448591;R-HSA-1112666;R-HSA-1678920;R-HSA-5672965;R-HSA-6800434;R-HSA-5674496;R-HSA-5672972;R-HSA-5672973;R-HSA-2530429;R-HS…
R-HSA-168928	DDX58/IFIH1-mediated induction of interferon-alpha/beta	3	77	0.00678414	0.162135	0.416944	4	46	0.00378321	9606	Homo sapiens	P05161;P04271;P0DJI8	P05161;P04271;P0DJI8	R-HSA-936462;R-HSA-168166;R-HSA-168935;R-HSA-936563
R-HSA-76009	Platelet Aggregation (Plug Formation)	2	40	0.00352423	0.162241	0.416944	20	27	0.00222058	9606	Homo sapiens	P05106;P02751	P05106;P02751	R-HSA-354149;R-HSA-443910;R-HSA-429415;R-HSA-354087;R-HSA-372705;R-HSA-432096;R-HSA-443905;R-HSA-429441;R-HSA-432110;R-HSA-377644;R-HSA-354124;R-HSA-377641;R-HSA-377640;R-HSA-377643;R-HSA-372693;R-HSA-354165;R-HSA-354066;R-HSA-354077;R-HSA-372697;R-HSA-354073
R-HSA-112411	MAPK1 (ERK2) activation	1	10	0.000881057	0.164575	0.416944	3	3	0.000246731	9606	Homo sapiens	P36507	P36507	R-HSA-109858;R-HSA-109862;R-HSA-109864
R-HSA-193697	p75NTR regulates axonogenesis	1	10	0.000881057	0.164575	0.416944	7	8	0.000657949	9606	Homo sapiens	P08138	P08138	R-HSA-9012761;R-HSA-193696;R-HSA-193655;R-HSA-209573;R-HSA-193636;R-HSA-193668;R-HSA-193646
R-HSA-975578	Reactions specific to the complex N-glycan synthesis pathway	1	10	0.000881057	0.164575	0.416944	1	7	0.000575705	9606	Homo sapiens	P04066	P04066	R-HSA-5693807
R-HSA-389948	PD-1 signaling	2	42	0.00370044	0.17493	0.416944	1	4	0.000328974	9606	Homo sapiens	P01903;P20036	P01903;P20036	R-HSA-389758
R-HSA-6814122	Cooperation of PDCL (PhLP1) and TRiC/CCT in G-protein beta folding	2	42	0.00370044	0.17493	0.416944	2	11	0.00090468	9606	Homo sapiens	P09471;P59768	P09471;P59768	R-HSA-6814418;R-HSA-8850560
R-HSA-977225	Amyloid fiber formation	3	80	0.00704846	0.17524	0.416944	2	33	0.00271404	9606	Homo sapiens	P0DJI8;P98160;Q08431	P0DJI8;P98160;Q08431	R-HSA-976734;R-HSA-977136
R-HSA-6806834	Signaling by MET	3	80	0.00704846	0.17524	0.416944	1	49	0.00402994	9606	Homo sapiens	P55268;P02751;P11047	P55268;P02751;P11047	R-HSA-8874079
R-HSA-193692	Regulated proteolysis of p75NTR	1	11	0.000969163	0.17947	0.416944	5	5	0.000411218	9606	Homo sapiens	P08138	P08138	R-HSA-193682;R-HSA-193702;R-HSA-193700;R-HSA-193679;R-HSA-209532
R-HSA-2022923	Dermatan sulfate biosynthesis	1	11	0.000969163	0.17947	0.416944	4	4	0.000328974	9606	Homo sapiens	P07585	P07585	R-HSA-2022063;R-HSA-2022061;R-HSA-2022052;R-HSA-2022065
R-HSA-3371378	Regulation by c-FLIP	1	11	0.000969163	0.17947	0.416944	2	4	0.000328974	9606	Homo sapiens	P25445	P25445	R-HSA-3465459;R-HSA-3465448
R-HSA-1660517	Synthesis of PIPs at the late endosome membrane	1	11	0.000969163	0.17947	0.416944	3	7	0.000575705	9606	Homo sapiens	Q08AM6	Q08AM6	R-HSA-1675866;R-HSA-1676020;R-HSA-1675910
R-HSA-69416	Dimerization of procaspase-8	1	11	0.000969163	0.17947	0.416944	1	3	0.000246731	9606	Homo sapiens	P25445	P25445	R-HSA-73945
R-HSA-73614	Pyrimidine salvage	1	11	0.000969163	0.17947	0.416944	1	10	0.000822436	9606	Homo sapiens	P19971	P19971	R-HSA-112266
R-HSA-2206281	Mucopolysaccharidoses	1	11	0.000969163	0.17947	0.416944	2	22	0.00180936	9606	Homo sapiens	P51688	P51688	R-HSA-2263444;R-HSA-9036050
R-HSA-196791	Vitamin D (calciferol) metabolism	1	11	0.000969163	0.17947	0.416944	1	13	0.00106917	9606	Homo sapiens	Q99538	Q99538	R-HSA-350158
R-HSA-163200	Respiratory electron transport, ATP synthesis by chemiosmotic coupling, and heat production by uncoupling proteins.	4	124	0.0109251	0.185478	0.416944	12	26	0.00213833	9606	Homo sapiens	P09669;O43676;O14949;O75251	P09669;O43676;O14949;O75251	R-HSA-6799191;R-HSA-163217;R-HSA-6800868;R-HSA-6799203;R-HSA-6799202;R-HSA-164651;R-HSA-6799197;R-HSA-6799196;R-HSA-6799179;R-HSA-6788523;R-HSA-163214;R-HSA-6799178
R-HSA-432040	Vasopressin regulates renal water homeostasis via Aquaporins	2	44	0.00387665	0.187772	0.416944	4	15	0.00123365	9606	Homo sapiens	P55087;P59768	P55087;P59768	R-HSA-432067;R-HSA-432195;R-HSA-422320;R-HSA-432188
R-HSA-975634	Retinoid metabolism and transport	2	44	0.00387665	0.187772	0.416944	3	26	0.00213833	9606	Homo sapiens	P98160;O00468	P98160;O00468	R-HSA-2404131;R-HSA-2423785;R-HSA-2429643
R-HSA-180689	APOBEC3G mediated resistance to HIV-1 infection	1	12	0.00105727	0.194101	0.416944	1	3	0.000246731	9606	Homo sapiens	P17096	P17096	R-HSA-180630
R-HSA-170968	Frs2-mediated activation	1	12	0.00105727	0.194101	0.416944	4	13	0.00106917	9606	Homo sapiens	P36507	P36507	R-HSA-9610154;R-HSA-9610152;R-HSA-9610153;R-HSA-9610156
R-HSA-83936	Transport of nucleosides and free purine and pyrimidine bases across the plasma membrane	1	12	0.00105727	0.194101	0.416944	4	16	0.0013159	9606	Homo sapiens	P36404	P36404	R-HSA-5250209;R-HSA-5250210;R-HSA-5250217;R-HSA-5672027
R-HSA-6803211	TP53 Regulates Transcription of Death Receptors and Ligands	1	12	0.00105727	0.194101	0.416944	1	7	0.000575705	9606	Homo sapiens	P25445	P25445	R-HSA-6800001
R-HSA-73621	Pyrimidine catabolism	1	12	0.00105727	0.194101	0.416944	1	15	0.00123365	9606	Homo sapiens	P19971	P19971	R-HSA-112265
R-HSA-114608	Platelet degranulation	4	128	0.0112775	0.199967	0.416944	3	11	0.00090468	9606	Homo sapiens	P29622;P05106;P16284;P02751	P29622;P05106;P16284;P02751	R-HSA-481044;R-HSA-481009;R-HSA-481007
R-HSA-1660662	Glycosphingolipid metabolism	2	46	0.00405286	0.200738	0.416944	4	32	0.0026318	9606	Homo sapiens	P15289;P04062	P15289;P04062	R-HSA-1614362;R-HSA-2248891;R-HSA-1605591;R-HSA-1606807
R-HSA-166016	Toll Like Receptor 4 (TLR4) Cascade	4	129	0.0113656	0.203642	0.416944	5	95	0.00781314	9606	Homo sapiens	P18428;P04271;P11215;P0DJI8	P18428;P04271;P11215;P0DJI8	R-HSA-168166;R-HSA-166038;R-HSA-169719;R-HSA-2559439;R-HSA-166015
R-HSA-209560	NF-kB is activated and signals survival	1	13	0.00114537	0.208472	0.416944	2	4	0.000328974	9606	Homo sapiens	P08138	P08138	R-HSA-193703;R-HSA-193705
R-HSA-1663150	The activation of arylsulfatases	1	13	0.00114537	0.208472	0.416944	1	2	0.000164487	9606	Homo sapiens	P15289	P15289	R-HSA-1614362
R-HSA-164843	2-LTR circle formation	1	13	0.00114537	0.208472	0.416944	1	3	0.000246731	9606	Homo sapiens	P17096	P17096	R-HSA-175174
R-HSA-432047	Passive transport by Aquaporins	1	13	0.00114537	0.208472	0.416944	2	8	0.000657949	9606	Homo sapiens	P55087	P55087	R-HSA-507870;R-HSA-507868
R-HSA-3270619	IRF3-mediated induction of type I IFN	1	13	0.00114537	0.208472	0.416944	1	5	0.000411218	9606	Homo sapiens	Q16666	Q16666	R-HSA-1834939
R-HSA-174403	Glutathione synthesis and recycling	1	13	0.00114537	0.208472	0.416944	1	7	0.000575705	9606	Homo sapiens	P36269	P36269	R-HSA-8943279
R-HSA-74217	Purine salvage	1	13	0.00114537	0.208472	0.416944	1	11	0.00090468	9606	Homo sapiens	P55263	P55263	R-HSA-109624
R-HSA-2453864	Retinoid cycle disease events	1	13	0.00114537	0.208472	0.416944	1	12	0.000986923	9606	Homo sapiens	Q9BX79	Q9BX79	R-HSA-2453818
R-HSA-2474795	Diseases associated with visual transduction	1	13	0.00114537	0.208472	0.416944	1	13	0.00106917	9606	Homo sapiens	Q9BX79	Q9BX79	R-HSA-2453818
R-HSA-5628897	TP53 Regulates Metabolic Genes	3	88	0.0077533	0.211495	0.417206	4	34	0.00279628	9606	Homo sapiens	Q7LG56;P09669;Q9HCE1	Q7LG56;P09669;Q9HCE1	R-HSA-2318752;R-HSA-2321904;R-HSA-5632892;R-HSA-163214
R-HSA-6806667	Metabolism of fat-soluble vitamins	2	48	0.00422907	0.213806	0.417206	3	32	0.0026318	9606	Homo sapiens	P98160;O00468	P98160;O00468	R-HSA-2404131;R-HSA-2423785;R-HSA-2429643
R-HSA-76005	Response to elevated platelet cytosolic Ca2+	4	133	0.0117181	0.218536	0.417206	3	14	0.00115141	9606	Homo sapiens	P29622;P05106;P16284;P02751	P29622;P05106;P16284;P02751	R-HSA-481044;R-HSA-481009;R-HSA-481007
R-HSA-428157	Sphingolipid metabolism	3	90	0.00792952	0.220808	0.417206	5	62	0.0050991	9606	Homo sapiens	P15289;O14495;P04062	P15289;O14495;P04062	R-HSA-1614362;R-HSA-2248891;R-HSA-428696;R-HSA-1605591;R-HSA-1606807
R-HSA-209543	p75NTR recruits signalling complexes	1	14	0.00123348	0.222588	0.417206	9	9	0.000740192	9606	Homo sapiens	P08138	P08138	R-HSA-193665;R-HSA-193686;R-HSA-193684;R-HSA-193656;R-HSA-193641;R-HSA-193694;R-HSA-209566;R-HSA-193695;R-HSA-193647
R-HSA-5218900	CASP8 activity is inhibited	1	14	0.00123348	0.222588	0.417206	2	3	0.000246731	9606	Homo sapiens	P25445	P25445	R-HSA-3465429;R-HSA-5675456
R-HSA-2024101	CS/DS degradation	1	14	0.00123348	0.222588	0.417206	3	10	0.000822436	9606	Homo sapiens	P07585	P07585	R-HSA-1793176;R-HSA-2022056;R-HSA-2065233
R-HSA-1430728	Metabolism	43	2140	0.188546	0.232267	0.417206	140	1997	0.16424	9606	Homo sapiens	P30566;Q7LG56;P09669;O15540;P06737;O43676;Q13018;O14495;P51888;P36269;Q9H1K1;P52758;P19971;P11166;P59768;O00468;P30520;P51688;P42126;O14949;Q99983;P62273;P04062;Q86WA6;P98160;P48449;P30536;O94855;O15254;Q9UKK3;Q08AM6;P10109;P20292;P14207;O75251;P15289;P17812;P55263;P07585;P27338;P09467;Q99538;P49207	P30566;Q7LG56;P09669;O15540;P06737;O43676;Q13018;O14495;P51888;P36269;P52758;P19971;P11166;P59768;O00468;P30520;P51688;P42126;O14949;Q99983;P62273;P04062;Q86WA6;P98160;P48449;P30536;O94855;O15254;Q9UKK3;Q08AM6;P10109;P20292;P14207;O75251;Q9H1K1-1;P15289;P17812;P55263;P07585;P27338;P09467;Q99538;P49207	R-HSA-2046239;R-HSA-1971487;R-HSA-1614362;R-HSA-1655834;R-HSA-1971482;R-HSA-6799203;R-HSA-1971483;R-HSA-6799202;R-HSA-389891;R-HSA-2404131;R-HSA-1655825;R-HSA-499981;R-HSA-1655828;R-HSA-381706;R-HSA-2046222;R-HSA-825631;R-HSA-2022919;R-HSA-109338;R-HSA-2076419;R-HSA-193054;R-HSA-9638064;R-HSA-2090043;R-HSA-2046265;R-HSA-8943279;R-HSA-5653873;R-HSA-164651;R-HSA-193065;R-HSA-6799179;R-HSA-6799178;R…
R-HSA-162592	Integration of provirus	1	15	0.00132159	0.236454	0.417206	10	14	0.00115141	9606	Homo sapiens	P17096	P17096	R-HSA-175250;R-HSA-164514;R-HSA-8951690;R-HSA-175174;R-HSA-175108;R-HSA-164522;R-HSA-173115;R-HSA-162590;R-HSA-164845;R-HSA-175117
R-HSA-169893	Prolonged ERK activation events	1	15	0.00132159	0.236454	0.417206	4	19	0.00156263	9606	Homo sapiens	P36507	P36507	R-HSA-9610154;R-HSA-9610152;R-HSA-9610153;R-HSA-9610156
R-HSA-70221	Glycogen breakdown (glycogenolysis)	1	15	0.00132159	0.236454	0.417206	3	15	0.00123365	9606	Homo sapiens	P06737	P06737	R-HSA-71588;R-HSA-71590;R-HSA-453339
R-HSA-202403	TCR signaling	4	138	0.0121586	0.23755	0.417206	14	52	0.00427667	9606	Homo sapiens	P50552;P01903;P08575;P20036	P50552;P01903;P08575;P20036	R-HSA-202307;R-HSA-202214;R-HSA-202245;R-HSA-202248;R-HSA-202216;R-HSA-202344;R-HSA-8852200;R-HSA-202291;R-HSA-8855381;R-HSA-202165;R-HSA-202233;R-HSA-202168;R-HSA-202174;R-HSA-430201
R-HSA-173623	Classical antibody-mediated complement activation	3	95	0.00837004	0.244428	0.417206	2	2	0.000164487	9606	Homo sapiens	P00736;P01602;P01861	P00736;P01602;P01861	R-HSA-173626;R-HSA-173631
R-HSA-445717	Aquaporin-mediated transport	2	53	0.0046696	0.246768	0.417206	6	25	0.00205609	9606	Homo sapiens	P55087;P59768	P55087;P59768	R-HSA-432067;R-HSA-432195;R-HSA-422320;R-HSA-507870;R-HSA-432188;R-HSA-507868
R-HSA-446652	Interleukin-1 family signaling	4	141	0.0124229	0.249143	0.417206	7	79	0.00649724	9606	Homo sapiens	Q14116;P04271;P0DJI8	Q14116;Q14116-2;P04271;P0DJI8	R-HSA-449058;R-HSA-168166;R-HSA-8848370;R-HSA-448703;R-HSA-6797293;R-HSA-8848395;R-HSA-8848392
R-HSA-205043	NRIF signals cell death from the nucleus	1	16	0.00140969	0.250073	0.417206	4	7	0.000575705	9606	Homo sapiens	P08138	P08138	R-HSA-204949;R-HSA-193669;R-HSA-205112;R-HSA-193677
R-HSA-2559584	Formation of Senescence-Associated Heterochromatin Foci (SAHF)	1	16	0.00140969	0.250073	0.417206	1	2	0.000164487	9606	Homo sapiens	P17096	P17096	R-HSA-4647594
R-HSA-1660516	Synthesis of PIPs at the early endosome membrane	1	16	0.00140969	0.250073	0.417206	2	13	0.00106917	9606	Homo sapiens	Q08AM6	Q08AM6	R-HSA-1676168;R-HSA-1676174
R-HSA-1834941	STING mediated induction of host immune responses	1	16	0.00140969	0.250073	0.417206	2	19	0.00156263	9606	Homo sapiens	Q16666	Q16666	R-HSA-1834939;R-HSA-1834951
R-HSA-5210891	Uptake and function of anthrax toxins	1	16	0.00140969	0.250073	0.417206	1	19	0.00156263	9606	Homo sapiens	P36507	P36507	R-HSA-5211356
R-HSA-6799198	Complex I biogenesis	2	55	0.00484581	0.260017	0.417206	9	13	0.00106917	9606	Homo sapiens	O43676;O75251	O43676;O75251	R-HSA-6799191;R-HSA-6800868;R-HSA-6799203;R-HSA-6799202;R-HSA-6799197;R-HSA-6799196;R-HSA-6799179;R-HSA-6788523;R-HSA-6799178
R-HSA-193639	p75NTR signals via NF-kB	1	17	0.0014978	0.263451	0.417206	11	13	0.00106917	9606	Homo sapiens	P08138	P08138	R-HSA-193665;R-HSA-193686;R-HSA-193703;R-HSA-193684;R-HSA-193656;R-HSA-193641;R-HSA-193705;R-HSA-193694;R-HSA-209566;R-HSA-193695;R-HSA-193647
R-HSA-8934593	Regulation of RUNX1 Expression and Activity	1	17	0.0014978	0.263451	0.417206	11	19	0.00156263	9606	Homo sapiens	Q9HCE1	Q9HCE1	R-HSA-8938440;R-HSA-8935864;R-HSA-8935785;R-HSA-8939129;R-HSA-8935930;R-HSA-8936058;R-HSA-8938507;R-HSA-8937134;R-HSA-8936068;R-HSA-8935766;R-HSA-8938487
R-HSA-432142	Platelet sensitization by LDL	1	17	0.0014978	0.263451	0.417206	4	9	0.000740192	9606	Homo sapiens	P16284	P16284	R-HSA-210294;R-HSA-210277;R-HSA-432143;R-HSA-435244
R-HSA-1482922	Acyl chain remodelling of PI	1	17	0.0014978	0.263451	0.417206	1	6	0.000493462	9606	Homo sapiens	Q13018	Q13018	R-HSA-1602377
R-HSA-2168880	Scavenging of heme from plasma	3	99	0.00872247	0.263604	0.417206	2	12	0.000986923	9606	Homo sapiens	O14791;P01602;P01877	O14791;P01602;P01877	R-HSA-2168889;R-HSA-2203516
R-HSA-196854	Metabolism of vitamins and cofactors	5	192	0.0169163	0.264436	0.417206	7	185	0.0152151	9606	Homo sapiens	Q9UKK3;P14207;P11166;P98160;O00468	Q9UKK3;P14207;P11166;P98160;O00468	R-HSA-8942344;R-HSA-8938073;R-HSA-198818;R-HSA-2404131;R-HSA-2423785;R-HSA-2429643;R-HSA-8940134
R-HSA-1655829	Regulation of cholesterol biosynthesis by SREBP (SREBF)	2	56	0.00493392	0.266645	0.417206	3	52	0.00427667	9606	Homo sapiens	O94855;P48449	O94855;P48449	R-HSA-1655834;R-HSA-1655825;R-HSA-1655828
R-HSA-2187338	Visual phototransduction	3	100	0.00881057	0.268429	0.417206	5	82	0.00674398	9606	Homo sapiens	Q9BX79;P98160;O00468	Q9BX79;P98160;O00468	R-HSA-2453876;R-HSA-2453863;R-HSA-2404131;R-HSA-2423785;R-HSA-2429643
R-HSA-8964315	G beta:gamma signalling through BTK	1	18	0.0015859	0.276591	0.417206	3	3	0.000246731	9606	Homo sapiens	P59768	P59768	R-HSA-8964317;R-HSA-8964271;R-HSA-8964241
R-HSA-1660514	Synthesis of PIPs at the Golgi membrane	1	18	0.0015859	0.276591	0.417206	2	11	0.00090468	9606	Homo sapiens	Q08AM6	Q08AM6	R-HSA-1675921;R-HSA-1676005
R-HSA-446353	Cell-extracellular matrix interactions	1	18	0.0015859	0.276591	0.417206	1	10	0.000822436	9606	Homo sapiens	P50552	P50552	R-HSA-446364
R-HSA-1482925	Acyl chain remodelling of PG	1	18	0.0015859	0.276591	0.417206	1	10	0.000822436	9606	Homo sapiens	Q13018	Q13018	R-HSA-1602368
R-HSA-196757	Metabolism of folate and pterines	1	18	0.0015859	0.276591	0.417206	2	28	0.00230282	9606	Homo sapiens	P14207	P14207	R-HSA-8942344;R-HSA-8940134
R-HSA-917937	Iron uptake and transport	2	58	0.00511013	0.279899	0.417206	5	34	0.00279628	9606	Homo sapiens	Q16864;P80188	Q16864;P80188	R-HSA-5252133;R-HSA-5229273;R-HSA-5246444;R-HSA-5671707;R-HSA-917841
R-HSA-166786	Creation of C4 and C2 activators	3	103	0.00907489	0.282961	0.417206	2	8	0.000657949	9606	Homo sapiens	P00736;P01602;P01861	P00736;P01602;P01861	R-HSA-173626;R-HSA-173631
R-HSA-2142753	Arachidonic acid metabolism	2	59	0.00519824	0.28652	0.417206	5	56	0.00460564	9606	Homo sapiens	P20292;P36269	P20292;P36269	R-HSA-265296;R-HSA-266050;R-HSA-266051;R-HSA-2161768;R-HSA-266046
R-HSA-5627117	RHO GTPases Activate ROCKs	1	19	0.00167401	0.289498	0.417206	4	6	0.000493462	9606	Homo sapiens	P62745	P62745	R-HSA-419087;R-HSA-419197;R-HSA-419083;R-HSA-419049
R-HSA-140534	Caspase activation via Death Receptors in the presence of ligand	1	19	0.00167401	0.289498	0.417206	4	9	0.000740192	9606	Homo sapiens	P25445	P25445	R-HSA-139952;R-HSA-3465459;R-HSA-73945;R-HSA-3465448
R-HSA-3000480	Scavenging by Class A Receptors	1	19	0.00167401	0.289498	0.417206	2	10	0.000822436	9606	Homo sapiens	Q5KU26	Q5KU26	R-HSA-2187261;R-HSA-2981040
R-HSA-5686938	Regulation of TLR by endogenous ligand	1	19	0.00167401	0.289498	0.417206	1	12	0.000986923	9606	Homo sapiens	P18428	P18428	R-HSA-8869683
R-HSA-197264	Nicotinamide salvaging	1	19	0.00167401	0.289498	0.417206	1	12	0.000986923	9606	Homo sapiens	Q9UKK3	Q9UKK3	R-HSA-8938073
R-HSA-9018678	Biosynthesis of specialized proresolving mediators (SPMs)	1	19	0.00167401	0.289498	0.417206	3	69	0.00567481	9606	Homo sapiens	P20292	P20292	R-HSA-2161907;R-HSA-266051;R-HSA-2161917
R-HSA-211945	Phase I - Functionalization of compounds	3	105	0.0092511	0.292688	0.417206	4	97	0.00797763	9606	Homo sapiens	P10109;Q86WA6;P27338	P10109;Q86WA6;P27338	R-HSA-141202;R-HSA-141200;R-HSA-6784959;R-HSA-193101
R-HSA-186797	Signaling by PDGF	2	60	0.00528634	0.293135	0.417206	1	28	0.00230282	9606	Homo sapiens	P12110;P35442	P12110;P35442	R-HSA-382054
R-HSA-2022870	Chondroitin sulfate biosynthesis	1	20	0.00176211	0.302176	0.417206	9	9	0.000740192	9606	Homo sapiens	P07585	P07585	R-HSA-9632034;R-HSA-2022911;R-HSA-1971487;R-HSA-9632033;R-HSA-2018682;R-HSA-1971482;R-HSA-1971483;R-HSA-2018659;R-HSA-1971491
R-HSA-418217	G beta:gamma signalling through PLC beta	1	20	0.00176211	0.302176	0.417206	2	2	0.000164487	9606	Homo sapiens	P59768	P59768	R-HSA-398193;R-HSA-398040
R-HSA-8964616	G beta:gamma signalling through CDC42	1	20	0.00176211	0.302176	0.417206	5	6	0.000493462	9606	Homo sapiens	P59768	P59768	R-HSA-8964634;R-HSA-8964604;R-HSA-8964605;R-HSA-8964614;R-HSA-8964599
R-HSA-5625900	RHO GTPases activate CIT	1	20	0.00176211	0.302176	0.417206	5	6	0.000493462	9606	Homo sapiens	P62745	P62745	R-HSA-5671970;R-HSA-5625901;R-HSA-5671919;R-HSA-8981443;R-HSA-5671993
R-HSA-392851	Prostacyclin signalling through prostacyclin receptor	1	20	0.00176211	0.302176	0.417206	3	4	0.000328974	9606	Homo sapiens	P59768	P59768	R-HSA-392852;R-HSA-392870;R-HSA-392874
R-HSA-416572	Sema4D induced cell migration and growth-cone collapse	1	20	0.00176211	0.302176	0.417206	4	6	0.000493462	9606	Homo sapiens	P62745	P62745	R-HSA-419087;R-HSA-416588;R-HSA-419197;R-HSA-419049
R-HSA-190840	Microtubule-dependent trafficking of connexons from Golgi to the plasma membrane	1	20	0.00176211	0.302176	0.417206	1	2	0.000164487	9606	Homo sapiens	Q13509	Q13509	R-HSA-190520
R-HSA-5423646	Aflatoxin activation and detoxification	1	20	0.00176211	0.302176	0.417206	1	11	0.00090468	9606	Homo sapiens	P36269	P36269	R-HSA-5433072
R-HSA-449147	Signaling by Interleukins	10	456	0.0401762	0.305836	0.417206	13	490	0.0402994	9606	Homo sapiens	Q14116;P18428;P80188;P04271;P11215;P01861;P0DJI8;P02751;P24158	Q14116;Q14116-2;P18428;P80188;P04271;P11215;P01861;P0DJI8;P02751;P24158	R-HSA-6785895;R-HSA-449058;R-HSA-168166;R-HSA-6784160;R-HSA-6789615;R-HSA-448591;R-HSA-6797293;R-HSA-8848395;R-HSA-8848392;R-HSA-8848370;R-HSA-448703;R-HSA-6788346;R-HSA-6793978
R-HSA-500657	Presynaptic function of Kainate receptors	1	21	0.00185022	0.314629	0.417206	1	2	0.000164487	9606	Homo sapiens	P59768	P59768	R-HSA-500717
R-HSA-5675482	Regulation of necroptotic cell death	1	21	0.00185022	0.314629	0.417206	2	5	0.000411218	9606	Homo sapiens	P25445	P25445	R-HSA-3465429;R-HSA-5675456
R-HSA-190872	Transport of connexons to the plasma membrane	1	21	0.00185022	0.314629	0.417206	1	3	0.000246731	9606	Homo sapiens	Q13509	Q13509	R-HSA-190520
R-HSA-189200	Cellular hexose transport	1	21	0.00185022	0.314629	0.417206	3	17	0.00139814	9606	Homo sapiens	P11166	P11166	R-HSA-5339524;R-HSA-450092;R-HSA-450088
R-HSA-392170	ADP signalling through P2Y purinoceptor 12	1	22	0.00193833	0.32686	0.417206	3	4	0.000328974	9606	Homo sapiens	P59768	P59768	R-HSA-392195;R-HSA-392187;R-HSA-392202
R-HSA-9609523	Insertion of tail-anchored proteins into the endoplasmic reticulum membrane	1	22	0.00193833	0.32686	0.417206	2	7	0.000575705	9606	Homo sapiens	P04156	P04156	R-HSA-9617595;R-HSA-9617596
R-HSA-162594	Early Phase of HIV Life Cycle	1	22	0.00193833	0.32686	0.417206	10	38	0.00312526	9606	Homo sapiens	P17096	P17096	R-HSA-175250;R-HSA-164514;R-HSA-8951690;R-HSA-175174;R-HSA-175108;R-HSA-164522;R-HSA-173115;R-HSA-162590;R-HSA-164845;R-HSA-175117
R-HSA-1482801	Acyl chain remodelling of PS	1	22	0.00193833	0.32686	0.417206	1	8	0.000657949	9606	Homo sapiens	Q13018	Q13018	R-HSA-1602374
R-HSA-76002	Platelet activation, signaling and aggregation	6	262	0.0230837	0.332537	0.417206	42	114	0.00937577	9606	Homo sapiens	P29622;P05106;P16284;P62745;P59768;P02751	P29622;P05106;P16284;P62745;P59768;P02751	R-HSA-443910;R-HSA-396996;R-HSA-397891;R-HSA-392195;R-HSA-443905;R-HSA-429441;R-HSA-428750;R-HSA-354124;R-HSA-428749;R-HSA-396941;R-HSA-397835;R-HSA-392202;R-HSA-372693;R-HSA-481044;R-HSA-418581;R-HSA-418579;R-HSA-428752;R-HSA-418576;R-HSA-354066;R-HSA-354077;R-HSA-372697;R-HSA-354073;R-HSA-354149;R-HSA-429415;R-HSA-354087;R-HSA-372705;R-HSA-432096;R-HSA-432110;R-HSA-481007;R-HSA-377644;R-HSA-428…
R-HSA-428930	Thromboxane signalling through TP receptor	1	23	0.00202643	0.338874	0.417206	6	7	0.000575705	9606	Homo sapiens	P59768	P59768	R-HSA-428918;R-HSA-428917;R-HSA-428752;R-HSA-428750;R-HSA-428909;R-HSA-428749
R-HSA-5218859	Regulated Necrosis	1	23	0.00202643	0.338874	0.417206	3	13	0.00106917	9606	Homo sapiens	P25445	P25445	R-HSA-3465429;R-HSA-5675456;R-HSA-5213462
R-HSA-5213460	RIPK1-mediated regulated necrosis	1	23	0.00202643	0.338874	0.417206	3	13	0.00106917	9606	Homo sapiens	P25445	P25445	R-HSA-3465429;R-HSA-5675456;R-HSA-5213462
R-HSA-2453902	The canonical retinoid cycle in rods (twilight vision)	1	23	0.00202643	0.338874	0.417206	2	19	0.00156263	9606	Homo sapiens	Q9BX79	Q9BX79	R-HSA-2453876;R-HSA-2453863
R-HSA-400685	Sema4D in semaphorin signaling	1	24	0.00211454	0.350675	0.417206	4	12	0.000986923	9606	Homo sapiens	P62745	P62745	R-HSA-419087;R-HSA-416588;R-HSA-419197;R-HSA-419049
R-HSA-112409	RAF-independent MAPK1/3 activation	1	24	0.00211454	0.350675	0.417206	3	12	0.000986923	9606	Homo sapiens	P36507	P36507	R-HSA-109858;R-HSA-109862;R-HSA-109864
R-HSA-210500	Glutamate Neurotransmitter Release Cycle	1	24	0.00211454	0.350675	0.417206	1	6	0.000493462	9606	Homo sapiens	P43004	P43004	R-HSA-210404
R-HSA-449836	Other interleukin signaling	1	24	0.00211454	0.350675	0.417206	1	17	0.00139814	9606	Homo sapiens	P24158	P24158	R-HSA-448591
R-HSA-163560	Triglyceride catabolism	1	24	0.00211454	0.350675	0.417206	1	17	0.00139814	9606	Homo sapiens	O15540	O15540	R-HSA-5334794
R-HSA-997272	Inhibition of voltage gated Ca2+ channels via Gbeta/gamma subunits	1	25	0.00220264	0.362267	0.417206	3	3	0.000246731	9606	Homo sapiens	P59768	P59768	R-HSA-1013020;R-HSA-1013013;R-HSA-1013012
R-HSA-1296041	Activation of G protein gated Potassium channels	1	25	0.00220264	0.362267	0.417206	3	3	0.000246731	9606	Homo sapiens	P59768	P59768	R-HSA-1013020;R-HSA-1013013;R-HSA-1013012
R-HSA-1296059	G protein gated Potassium channels	1	25	0.00220264	0.362267	0.417206	3	3	0.000246731	9606	Homo sapiens	P59768	P59768	R-HSA-1013020;R-HSA-1013013;R-HSA-1013012
R-HSA-392451	G beta:gamma signalling through PI3Kgamma	1	25	0.00220264	0.362267	0.417206	2	4	0.000328974	9606	Homo sapiens	P59768	P59768	R-HSA-392295;R-HSA-392300
R-HSA-418592	ADP signalling through P2Y purinoceptor 1	1	25	0.00220264	0.362267	0.417206	3	7	0.000575705	9606	Homo sapiens	P59768	P59768	R-HSA-418581;R-HSA-418579;R-HSA-418576
R-HSA-9013508	NOTCH3 Intracellular Domain Regulates Transcription	1	25	0.00220264	0.362267	0.417206	1	22	0.00180936	9606	Homo sapiens	O15540	O15540	R-HSA-9016751
R-HSA-556833	Metabolism of lipids	15	748	0.0659031	0.368816	0.417206	38	814	0.0669463	9606	Homo sapiens	P30536;O94855;O15254;O15540;Q13018;Q08AM6;P10109;P20292;O14495;P36269;P15289;P42126;P04062;P48449;Q99538	P30536;O94855;O15254;O15540;Q13018;Q08AM6;P10109;P20292;O14495;P36269;P15289;P42126;P04062;P48449;Q99538	R-HSA-1614362;R-HSA-1675866;R-HSA-1655834;R-HSA-191366;R-HSA-1602398;R-HSA-266050;R-HSA-389891;R-HSA-266051;R-HSA-1675921;R-HSA-2161768;R-HSA-1655825;R-HSA-350158;R-HSA-1655828;R-HSA-1605591;R-HSA-193101;R-HSA-1606807;R-HSA-1602377;R-HSA-1676168;R-HSA-2161907;R-HSA-265296;R-HSA-1602446;R-HSA-1676174;R-HSA-1602368;R-HSA-2248891;R-HSA-5334794;R-HSA-109338;R-HSA-193054;R-HSA-2161917;R-HSA-428696;R-H…
R-HSA-1445148	Translocation of SLC2A4 (GLUT4) to the plasma membrane	2	72	0.00634361	0.371416	0.417206	4	15	0.00123365	9606	Homo sapiens	Q9UIQ6;Q13509	Q9UIQ6;Q13509	R-HSA-1445143;R-HSA-2316347;R-HSA-1445149;R-HSA-1445144
R-HSA-389960	Formation of tubulin folding intermediates by CCT/TriC	1	26	0.00229075	0.373652	0.417206	2	2	0.000164487	9606	Homo sapiens	Q13509	Q13509	R-HSA-389954;R-HSA-389961
R-HSA-77387	Insulin receptor recycling	1	26	0.00229075	0.373652	0.417206	2	6	0.000493462	9606	Homo sapiens	Q16864	Q16864	R-HSA-74723;R-HSA-5252133
R-HSA-5223345	Miscellaneous transport and binding events	1	26	0.00229075	0.373652	0.417206	1	13	0.00106917	9606	Homo sapiens	P35612	P35612	R-HSA-5226979
R-HSA-975576	N-glycan antennae elongation in the medial/trans-Golgi	1	26	0.00229075	0.373652	0.417206	1	14	0.00115141	9606	Homo sapiens	P04066	P04066	R-HSA-5693807
R-HSA-191273	Cholesterol biosynthesis	1	26	0.00229075	0.373652	0.417206	1	32	0.0026318	9606	Homo sapiens	P48449	P48449	R-HSA-191366
R-HSA-1482788	Acyl chain remodelling of PC	1	27	0.00237885	0.384835	0.417206	1	9	0.000740192	9606	Homo sapiens	Q13018	Q13018	R-HSA-1602417
R-HSA-8982491	Glycogen metabolism	1	27	0.00237885	0.384835	0.417206	3	39	0.0032075	9606	Homo sapiens	P06737	P06737	R-HSA-71588;R-HSA-71590;R-HSA-453339
R-HSA-211976	Endogenous sterols	1	27	0.00237885	0.384835	0.417206	1	18	0.00148038	9606	Homo sapiens	P10109	P10109	R-HSA-193101
R-HSA-1428517	The citric acid (TCA) cycle and respiratory electron transport	4	175	0.0154185	0.38555	0.417206	12	62	0.0050991	9606	Homo sapiens	P09669;O43676;O14949;O75251	P09669;O43676;O14949;O75251	R-HSA-6799191;R-HSA-163217;R-HSA-6800868;R-HSA-6799203;R-HSA-6799202;R-HSA-164651;R-HSA-6799197;R-HSA-6799196;R-HSA-6799179;R-HSA-6788523;R-HSA-163214;R-HSA-6799178
R-HSA-9006934	Signaling by Receptor Tyrosine Kinases	10	490	0.0431718	0.386599	0.417206	13	657	0.054034	9606	Homo sapiens	P05106;P36507;P12110;P06756;P55268;Q16864;P04271;P35442;P02751;P11047	P05106;P36507;P12110;P06756;P55268;Q16864;P04271;P35442;P02751;P11047	R-HSA-5218830;R-HSA-74723;R-HSA-382054;R-HSA-8954179;R-HSA-5218851;R-HSA-5218818;R-HSA-5252133;R-HSA-8874079;R-HSA-9610154;R-HSA-9610152;R-HSA-5218836;R-HSA-9610153;R-HSA-9610156
R-HSA-196849	Metabolism of water-soluble vitamins and cofactors	3	126	0.0111013	0.394963	0.417206	4	134	0.0110206	9606	Homo sapiens	Q9UKK3;P14207;P11166	Q9UKK3;P14207;P11166	R-HSA-8942344;R-HSA-8938073;R-HSA-198818;R-HSA-8940134
R-HSA-389957	Prefoldin mediated transfer of substrate to CCT/TriC	1	28	0.00246696	0.395819	0.417206	2	2	0.000164487	9606	Homo sapiens	Q13509	Q13509	R-HSA-389970;R-HSA-389980
R-HSA-400042	Adrenaline,noradrenaline inhibits insulin secretion	1	28	0.00246696	0.395819	0.417206	4	6	0.000493462	9606	Homo sapiens	P59768	P59768	R-HSA-400037;R-HSA-400097;R-HSA-400046;R-HSA-400092
R-HSA-8978868	Fatty acid metabolism	4	179	0.0157709	0.401704	0.417206	8	189	0.015544	9606	Homo sapiens	P42126;O15254;P20292;P36269	P42126;O15254;P20292;P36269	R-HSA-265296;R-HSA-266050;R-HSA-389891;R-HSA-266051;R-HSA-2161768;R-HSA-266046;R-HSA-109338;R-HSA-109998
R-HSA-9619483	Activation of AMPK downstream of NMDARs	1	29	0.00255507	0.406608	0.417206	1	3	0.000246731	9606	Homo sapiens	Q13509	Q13509	R-HSA-9619542
R-HSA-5357769	Caspase activation via extrinsic apoptotic signalling pathway	1	29	0.00255507	0.406608	0.417206	4	17	0.00139814	9606	Homo sapiens	P25445	P25445	R-HSA-139952;R-HSA-3465459;R-HSA-73945;R-HSA-3465448
R-HSA-1482839	Acyl chain remodelling of PE	1	29	0.00255507	0.406608	0.417206	1	9	0.000740192	9606	Homo sapiens	Q13018	Q13018	R-HSA-1602398
R-HSA-390918	Peroxisomal lipid metabolism	1	29	0.00255507	0.406608	0.417206	1	32	0.0026318	9606	Homo sapiens	O15254	O15254	R-HSA-389891
R-HSA-1236977	Endosomal/Vacuolar pathway	2	79	0.00696035	0.415525	0.417206	2	4	0.000328974	9606	Homo sapiens	Q9UIQ6;P25774	Q9UIQ6;P25774	R-HSA-1236948;R-HSA-1236954
R-HSA-422356	Regulation of insulin secretion	2	79	0.00696035	0.415525	0.417206	8	34	0.00279628	9606	Homo sapiens	P11166;P59768	P11166;P59768	R-HSA-400037;R-HSA-422320;R-HSA-400097;R-HSA-400046;R-HSA-381612;R-HSA-400092;R-HSA-499981;R-HSA-381706
R-HSA-451326	Activation of kainate receptors upon glutamate binding	1	30	0.00264317	0.417206	0.417206	1	6	0.000493462	9606	Homo sapiens	P59768	P59768	R-HSA-500717
R-HSA-416482	G alpha (12/13) signalling events	2	80	0.00704846	0.421703	0.421703	6	14	0.00115141	9606	Homo sapiens	P62745;P59768	P62745;P59768	R-HSA-751019;R-HSA-751039;R-HSA-419166;R-HSA-751027;R-HSA-751029;R-HSA-419049
R-HSA-8949613	Cristae formation	1	31	0.00273128	0.427615	0.427615	1	2	0.000164487	9606	Homo sapiens	Q9BRQ6	Q9BRQ6	R-HSA-8949609
R-HSA-1296065	Inwardly rectifying K+ channels	1	31	0.00273128	0.427615	0.427615	3	7	0.000575705	9606	Homo sapiens	P59768	P59768	R-HSA-1013020;R-HSA-1013013;R-HSA-1013012
R-HSA-917977	Transferrin endocytosis and recycling	1	31	0.00273128	0.427615	0.427615	2	11	0.00090468	9606	Homo sapiens	Q16864	Q16864	R-HSA-5252133;R-HSA-917841
R-HSA-5673000	RAF activation	1	31	0.00273128	0.427615	0.427615	1	10	0.000822436	9606	Homo sapiens	P36507	P36507	R-HSA-5672969
R-HSA-196807	Nicotinate metabolism	1	31	0.00273128	0.427615	0.427615	1	28	0.00230282	9606	Homo sapiens	Q9UKK3	Q9UKK3	R-HSA-8938073
R-HSA-397795	G-protein beta:gamma signalling	1	32	0.00281938	0.437839	0.437839	12	15	0.00123365	9606	Homo sapiens	P59768	P59768	R-HSA-8964634;R-HSA-392295;R-HSA-8964604;R-HSA-8964605;R-HSA-8964317;R-HSA-8964271;R-HSA-398193;R-HSA-392300;R-HSA-8964241;R-HSA-8964614;R-HSA-398040;R-HSA-8964599
R-HSA-392518	Signal amplification	1	32	0.00281938	0.437839	0.437839	12	18	0.00148038	9606	Homo sapiens	P59768	P59768	R-HSA-428918;R-HSA-428917;R-HSA-418581;R-HSA-418579;R-HSA-428752;R-HSA-418576;R-HSA-392195;R-HSA-428750;R-HSA-428909;R-HSA-428749;R-HSA-392187;R-HSA-392202
R-HSA-5656169	Termination of translesion DNA synthesis	1	32	0.00281938	0.437839	0.437839	5	9	0.000740192	9606	Homo sapiens	P05161	P05161	R-HSA-5653766;R-HSA-5653780;R-HSA-5653786;R-HSA-5653754;R-HSA-5653770
R-HSA-456926	Thrombin signalling through proteinase activated receptors (PARs)	1	32	0.00281938	0.437839	0.437839	6	14	0.00115141	9606	Homo sapiens	P59768	P59768	R-HSA-396996;R-HSA-397891;R-HSA-114552;R-HSA-396941;R-HSA-397835;R-HSA-114558
R-HSA-9022692	Regulation of MECP2 expression and activity	1	32	0.00281938	0.437839	0.437839	3	14	0.00115141	9606	Homo sapiens	Q9HCE1	Q9HCE1	R-HSA-9021183;R-HSA-9021182;R-HSA-9615501
R-HSA-5626467	RHO GTPases activate IQGAPs	1	32	0.00281938	0.437839	0.437839	1	5	0.000411218	9606	Homo sapiens	Q13509	Q13509	R-HSA-5672329
R-HSA-389958	Cooperation of Prefoldin and TriC/CCT in actin and tubulin folding	1	33	0.00290749	0.447881	0.447881	4	6	0.000493462	9606	Homo sapiens	Q13509	Q13509	R-HSA-389970;R-HSA-389954;R-HSA-389980;R-HSA-389961
R-HSA-5694530	Cargo concentration in the ER	1	33	0.00290749	0.447881	0.447881	2	12	0.000986923	9606	Homo sapiens	O94855	O94855	R-HSA-5694413;R-HSA-5694522
R-HSA-1592389	Activation of Matrix Metalloproteinases	1	33	0.00290749	0.447881	0.447881	3	27	0.00222058	9606	Homo sapiens	P08246	P08246	R-HSA-1604712;R-HSA-1592316;R-HSA-1592398
R-HSA-8964043	Plasma lipoprotein clearance	1	33	0.00290749	0.447881	0.447881	1	34	0.00279628	9606	Homo sapiens	Q0VD83	Q0VD83	R-HSA-8854408
R-HSA-1280215	Cytokine Signaling in Immune system	18	954	0.0840529	0.45068	0.45068	42	699	0.0574883	9606	Homo sapiens	Q14116;P05106;P36507;P80188;P11215;P11277;P13284;P18428;P01903;P05161;P02549;P04271;P01861;P0DJI8;P02751;P24158;P20036	Q14116;P05106;P36507;P80188;P11215;P11277;Q14116-2;P13284;P18428;P01903;P05161;P02549;P04271;P01861;P0DJI8;P02751;P24158;P20036	R-HSA-936462;R-HSA-6785895;R-HSA-5672980;R-HSA-5674132;R-HSA-5672978;R-HSA-5674130;R-HSA-6784160;R-HSA-6789615;R-HSA-448591;R-HSA-6797293;R-HSA-1169307;R-HSA-8848395;R-HSA-8848392;R-HSA-5674373;R-HSA-5672965;R-HSA-5674496;R-HSA-1015702;R-HSA-5672972;R-HSA-5672973;R-HSA-6788346;R-HSA-6793978;R-HSA-5672969;R-HSA-1678841;R-HSA-1169395;R-HSA-1678843;R-HSA-1169394;R-HSA-1678842;R-HSA-449058;R-HSA-1169…
R-HSA-975871	MyD88 cascade initiated on plasma membrane	2	85	0.00748899	0.452078	0.452078	1	58	0.00477013	9606	Homo sapiens	P04271;P0DJI8	P04271;P0DJI8	R-HSA-168166
R-HSA-168142	Toll Like Receptor 10 (TLR10) Cascade	2	85	0.00748899	0.452078	0.452078	1	59	0.00485237	9606	Homo sapiens	P04271;P0DJI8	P04271;P0DJI8	R-HSA-168166
R-HSA-168176	Toll Like Receptor 5 (TLR5) Cascade	2	85	0.00748899	0.452078	0.452078	1	59	0.00485237	9606	Homo sapiens	P04271;P0DJI8	P04271;P0DJI8	R-HSA-168166
R-HSA-9615710	Late endosomal microautophagy	1	34	0.00299559	0.457745	0.457745	1	3	0.000246731	9606	Homo sapiens	Q9BY43	Q9BY43	R-HSA-9631065
R-HSA-163359	Glucagon signaling in metabolic regulation	1	34	0.00299559	0.457745	0.457745	1	6	0.000493462	9606	Homo sapiens	P59768	P59768	R-HSA-825631
R-HSA-2559585	Oncogene Induced Senescence	1	34	0.00299559	0.457745	0.457745	3	19	0.00156263	9606	Homo sapiens	Q9HCE1	Q9HCE1	R-HSA-3209111;R-HSA-3209114;R-HSA-3209151
R-HSA-936440	Negative regulators of DDX58/IFIH1 signaling	1	34	0.00299559	0.457745	0.457745	2	13	0.00106917	9606	Homo sapiens	P05161	P05161	R-HSA-936462;R-HSA-936563
R-HSA-420092	Glucagon-type ligand receptors	1	34	0.00299559	0.457745	0.457745	1	8	0.000657949	9606	Homo sapiens	P59768	P59768	R-HSA-381612
R-HSA-5663084	Diseases of carbohydrate metabolism	1	34	0.00299559	0.457745	0.457745	2	44	0.00361872	9606	Homo sapiens	P51688	P51688	R-HSA-2263444;R-HSA-9036050
R-HSA-70263	Gluconeogenesis	1	34	0.00299559	0.457745	0.457745	1	25	0.00205609	9606	Homo sapiens	P09467	P09467	R-HSA-70479
R-HSA-1251985	Nuclear signaling by ERBB4	1	34	0.00299559	0.457745	0.457745	1	34	0.00279628	9606	Homo sapiens	P04271	P04271	R-HSA-8954179
R-HSA-114604	GPVI-mediated activation cascade	1	35	0.0030837	0.467433	0.467433	1	25	0.00205609	9606	Homo sapiens	P62745	P62745	R-HSA-442291
R-HSA-446203	Asparagine N-linked glycosylation	6	305	0.0268722	0.469107	0.469107	19	133	0.0109384	9606	Homo sapiens	P16157;O94855;P02549;Q13509;P04066;P11277	P16157;O94855;P02549;Q13509;P04066;P11277	R-HSA-6807877;R-HSA-5694421;R-HSA-6807875;R-HSA-5694418;R-HSA-203973;R-HSA-5694417;R-HSA-6809006;R-HSA-5694527;R-HSA-204008;R-HSA-6809003;R-HSA-5694522;R-HSA-5694439;R-HSA-6809011;R-HSA-6809010;R-HSA-5694446;R-HSA-5693807;R-HSA-5694413;R-HSA-5694441;R-HSA-5694409
R-HSA-418346	Platelet homeostasis	2	88	0.0077533	0.469865	0.469865	7	30	0.00246731	9606	Homo sapiens	P16284;P59768	P16284;P59768	R-HSA-392852;R-HSA-392870;R-HSA-210294;R-HSA-210277;R-HSA-432143;R-HSA-435244;R-HSA-392874
R-HSA-388841	Costimulation by the CD28 family	2	88	0.0077533	0.469865	0.469865	1	34	0.00279628	9606	Homo sapiens	P01903;P20036	P01903;P20036	R-HSA-389758
R-HSA-5683057	MAPK family signaling cascades	6	306	0.0269604	0.472235	0.472235	16	86	0.00707295	9606	Homo sapiens	P05106;P36507;Q9HCE1;P02549;P02751;P11277	P05106;P36507;Q9HCE1;P02549;P02751;P11277	R-HSA-5672980;R-HSA-5674132;R-HSA-109858;R-HSA-5672978;R-HSA-5674130;R-HSA-109862;R-HSA-5674366;R-HSA-5687103;R-HSA-109864;R-HSA-5674373;R-HSA-5672965;R-HSA-5674496;R-HSA-5672972;R-HSA-5672973;R-HSA-5687113;R-HSA-5672969
R-HSA-111885	Opioid Signalling	2	89	0.00784141	0.475718	0.475718	9	58	0.00477013	9606	Homo sapiens	P09471;P59768	P09471;P59768	R-HSA-167408;R-HSA-112037;R-HSA-167415;R-HSA-111879;R-HSA-167429;R-HSA-167419;R-HSA-167433;R-HSA-112271;R-HSA-111870
R-HSA-390522	Striated Muscle Contraction	1	36	0.00317181	0.476949	0.476949	4	4	0.000328974	9606	Homo sapiens	P20929	P20929	R-HSA-390597;R-HSA-390598;R-HSA-390593;R-HSA-390595
R-HSA-162588	Budding and maturation of HIV virion	1	36	0.00317181	0.476949	0.476949	2	3	0.000246731	9606	Homo sapiens	Q9BY43	Q9BY43	R-HSA-3159232;R-HSA-3159227
R-HSA-187687	Signalling to ERKs	1	36	0.00317181	0.476949	0.476949	4	32	0.0026318	9606	Homo sapiens	P36507	P36507	R-HSA-9610154;R-HSA-9610152;R-HSA-9610153;R-HSA-9610156
R-HSA-1222556	ROS and RNS production in phagocytes	1	36	0.00317181	0.476949	0.476949	1	10	0.000822436	9606	Homo sapiens	Q16864	Q16864	R-HSA-1222516
R-HSA-5579029	Metabolic disorders of biological oxidation enzymes	1	36	0.00317181	0.476949	0.476949	1	39	0.0032075	9606	Homo sapiens	P10109	P10109	R-HSA-5580269
R-HSA-3858494	Beta-catenin independent WNT signaling	3	144	0.0126872	0.479548	0.479548	7	51	0.00419442	9606	Homo sapiens	Q9HCE1;P09471;P59768	Q9HCE1;P09471;P59768	R-HSA-398193;R-HSA-3965444;R-HSA-4518575;R-HSA-3965447;R-HSA-4518585;R-HSA-3965441;R-HSA-398040
R-HSA-156902	Peptide chain elongation	2	90	0.00792952	0.481531	0.481531	4	5	0.000411218	9606	Homo sapiens	P62273;P49207	P62273;P49207	R-HSA-156915;R-HSA-156912;R-HSA-156923;R-HSA-156907
R-HSA-975138	TRAF6 mediated induction of NFkB and MAP kinases upon TLR7/8 or 9 activation	2	90	0.00792952	0.481531	0.481531	1	48	0.00394769	9606	Homo sapiens	P04271;P0DJI8	P04271;P0DJI8	R-HSA-168166
R-HSA-156590	Glutathione conjugation	1	37	0.00325991	0.486296	0.486296	1	12	0.000986923	9606	Homo sapiens	P36269	P36269	R-HSA-8943279
R-HSA-975155	MyD88 dependent cascade initiated on endosome	2	91	0.00801762	0.487305	0.487305	1	63	0.00518135	9606	Homo sapiens	P04271;P0DJI8	P04271;P0DJI8	R-HSA-168166
R-HSA-168181	Toll Like Receptor 7/8 (TLR7/8) Cascade	2	91	0.00801762	0.487305	0.487305	1	64	0.00526359	9606	Homo sapiens	P04271;P0DJI8	P04271;P0DJI8	R-HSA-168166
R-HSA-5083635	Defective B3GALTL causes Peters-plus syndrome (PpS)	1	38	0.00334802	0.495477	0.495477	1	1	8.22436e-05	9606	Homo sapiens	P35442	P35442	R-HSA-6785565
R-HSA-190861	Gap junction assembly	1	38	0.00334802	0.495477	0.495477	3	16	0.0013159	9606	Homo sapiens	Q13509	Q13509	R-HSA-190520;R-HSA-191737;R-HSA-190877
R-HSA-8853884	Transcriptional Regulation by VENTX	1	38	0.00334802	0.495477	0.495477	2	13	0.00106917	9606	Homo sapiens	Q9HCE1	Q9HCE1	R-HSA-3209114;R-HSA-3209151
R-HSA-77289	Mitochondrial Fatty Acid Beta-Oxidation	1	38	0.00334802	0.495477	0.495477	2	47	0.00386545	9606	Homo sapiens	P42126	P42126	R-HSA-109338;R-HSA-109998
R-HSA-8979227	Triglyceride metabolism	1	38	0.00334802	0.495477	0.495477	1	24	0.00197385	9606	Homo sapiens	O15540	O15540	R-HSA-5334794
R-HSA-168164	Toll Like Receptor 3 (TLR3) Cascade	2	93	0.00819383	0.498733	0.498733	1	61	0.00501686	9606	Homo sapiens	P04271;P0DJI8	P04271;P0DJI8	R-HSA-168166
R-HSA-5673001	RAF/MAP kinase cascade	5	260	0.0229075	0.50186	0.50186	11	39	0.0032075	9606	Homo sapiens	P05106;P36507;P02549;P02751;P11277	P05106;P36507;P02549;P02751;P11277	R-HSA-5672980;R-HSA-5674132;R-HSA-5674373;R-HSA-5672965;R-HSA-5672978;R-HSA-5674130;R-HSA-5674496;R-HSA-5674366;R-HSA-5672972;R-HSA-5672973;R-HSA-5672969
R-HSA-72764	Eukaryotic Translation Termination	2	94	0.00828194	0.504386	0.504386	3	5	0.000411218	9606	Homo sapiens	P62273;P49207	P62273;P49207	R-HSA-141671;R-HSA-141691;R-HSA-141673
R-HSA-2408557	Selenocysteine synthesis	2	94	0.00828194	0.504386	0.504386	2	7	0.000575705	9606	Homo sapiens	P62273;P49207	P62273;P49207	R-HSA-2408529;R-HSA-5333615
R-HSA-163125	Post-translational modification: synthesis of GPI-anchored proteins	2	94	0.00828194	0.504386	0.504386	1	14	0.00115141	9606	Homo sapiens	P14207;O95980	P14207;O95980	R-HSA-8940388
R-HSA-5173214	O-glycosylation of TSR domain-containing proteins	1	39	0.00343612	0.504494	0.504494	2	2	0.000164487	9606	Homo sapiens	P35442	P35442	R-HSA-5173005;R-HSA-5173192
R-HSA-390471	Association of TriC/CCT with target proteins during biosynthesis	1	39	0.00343612	0.504494	0.504494	1	2	0.000164487	9606	Homo sapiens	P04062	P04062	R-HSA-390470
R-HSA-991365	Activation of GABAB receptors	1	39	0.00343612	0.504494	0.504494	3	8	0.000657949	9606	Homo sapiens	P59768	P59768	R-HSA-1013020;R-HSA-1013013;R-HSA-1013012
R-HSA-445355	Smooth Muscle Contraction	1	39	0.00343612	0.504494	0.504494	4	11	0.00090468	9606	Homo sapiens	P29536	P29536	R-HSA-445700;R-HSA-445699;R-HSA-445704;R-HSA-445705
R-HSA-977444	GABA B receptor activation	1	39	0.00343612	0.504494	0.504494	3	9	0.000740192	9606	Homo sapiens	P59768	P59768	R-HSA-1013020;R-HSA-1013013;R-HSA-1013012
R-HSA-110313	Translesion synthesis by Y family DNA polymerases bypasses lesions on DNA template	1	39	0.00343612	0.504494	0.504494	5	28	0.00230282	9606	Homo sapiens	P05161	P05161	R-HSA-5653766;R-HSA-5653780;R-HSA-5653786;R-HSA-5653754;R-HSA-5653770
R-HSA-1483166	Synthesis of PA	1	39	0.00343612	0.504494	0.504494	1	17	0.00139814	9606	Homo sapiens	Q13018	Q13018	R-HSA-1602446
R-HSA-163841	Gamma carboxylation, hypusine formation and arylsulfatase activation	1	39	0.00343612	0.504494	0.504494	1	39	0.0032075	9606	Homo sapiens	P15289	P15289	R-HSA-1614362
R-HSA-8956319	Nucleobase catabolism	1	39	0.00343612	0.504494	0.504494	1	56	0.00460564	9606	Homo sapiens	P19971	P19971	R-HSA-112265
R-HSA-156842	Eukaryotic Translation Elongation	2	95	0.00837004	0.509997	0.509997	4	9	0.000740192	9606	Homo sapiens	P62273;P49207	P62273;P49207	R-HSA-156915;R-HSA-156912;R-HSA-156923;R-HSA-156907
R-HSA-168138	Toll Like Receptor 9 (TLR9) Cascade	2	95	0.00837004	0.509997	0.509997	1	67	0.00551032	9606	Homo sapiens	P04271;P0DJI8	P04271;P0DJI8	R-HSA-168166
R-HSA-975956	Nonsense Mediated Decay (NMD) independent of the Exon Junction Complex (EJC)	2	96	0.00845815	0.515567	0.515567	1	1	8.22436e-05	9606	Homo sapiens	P62273;P49207	P62273;P49207	R-HSA-927789
R-HSA-166058	MyD88:MAL(TIRAP) cascade initiated on plasma membrane	2	96	0.00845815	0.515567	0.515567	1	64	0.00526359	9606	Homo sapiens	P04271;P0DJI8	P04271;P0DJI8	R-HSA-168166
R-HSA-168188	Toll Like Receptor TLR6:TLR2 Cascade	2	96	0.00845815	0.515567	0.515567	1	66	0.00542808	9606	Homo sapiens	P04271;P0DJI8	P04271;P0DJI8	R-HSA-168166
R-HSA-937061	TRIF(TICAM1)-mediated TLR4 signaling	2	97	0.00854626	0.521096	0.521096	1	58	0.00477013	9606	Homo sapiens	P04271;P0DJI8	P04271;P0DJI8	R-HSA-168166
R-HSA-166166	MyD88-independent TLR4 cascade	2	97	0.00854626	0.521096	0.521096	1	60	0.00493462	9606	Homo sapiens	P04271;P0DJI8	P04271;P0DJI8	R-HSA-168166
R-HSA-5675221	Negative regulation of MAPK pathway	1	41	0.00361233	0.522051	0.522051	1	12	0.000986923	9606	Homo sapiens	P36507	P36507	R-HSA-5674496
R-HSA-5684996	MAPK1/MAPK3 signaling	5	267	0.0235242	0.525281	0.525281	14	46	0.00378321	9606	Homo sapiens	P05106;P36507;P02549;P02751;P11277	P05106;P36507;P02549;P02751;P11277	R-HSA-5672980;R-HSA-5674132;R-HSA-109858;R-HSA-5672978;R-HSA-5674130;R-HSA-109862;R-HSA-5674366;R-HSA-109864;R-HSA-5674373;R-HSA-5672965;R-HSA-5674496;R-HSA-5672972;R-HSA-5672973;R-HSA-5672969
R-HSA-4420097	VEGFA-VEGFR2 Pathway	2	98	0.00863436	0.526582	0.526582	4	77	0.00633276	9606	Homo sapiens	P05106;P06756	P05106;P06756	R-HSA-5218830;R-HSA-5218836;R-HSA-5218851;R-HSA-5218818
R-HSA-168179	Toll Like Receptor TLR1:TLR2 Cascade	2	99	0.00872247	0.532026	0.532026	1	66	0.00542808	9606	Homo sapiens	P04271;P0DJI8	P04271;P0DJI8	R-HSA-168166
R-HSA-181438	Toll Like Receptor 2 (TLR2) Cascade	2	99	0.00872247	0.532026	0.532026	1	68	0.00559257	9606	Homo sapiens	P04271;P0DJI8	P04271;P0DJI8	R-HSA-168166
R-HSA-8955332	Carboxyterminal post-translational modifications of tubulin	1	43	0.00378855	0.538988	0.538988	6	6	0.000493462	9606	Homo sapiens	Q13509	Q13509	R-HSA-8955706;R-HSA-8955869;R-HSA-8955712;R-HSA-8865774;R-HSA-8867370;R-HSA-8866105
R-HSA-381676	Glucagon-like Peptide-1 (GLP1) regulates insulin secretion	1	43	0.00378855	0.538988	0.538988	3	11	0.00090468	9606	Homo sapiens	P59768	P59768	R-HSA-422320;R-HSA-381612;R-HSA-381706
R-HSA-9609736	Assembly and cell surface presentation of NMDA receptors	1	43	0.00378855	0.538988	0.538988	2	22	0.00180936	9606	Homo sapiens	Q13509	Q13509	R-HSA-9610627;R-HSA-9610408
R-HSA-2426168	Activation of gene expression by SREBF (SREBP)	1	43	0.00378855	0.538988	0.538988	1	42	0.00345423	9606	Homo sapiens	P48449	P48449	R-HSA-1655828
R-HSA-2029481	FCGR activation	2	101	0.00889868	0.542786	0.542786	6	6	0.000493462	9606	Homo sapiens	P01602;P01861	P01602;P01861	R-HSA-2029455;R-HSA-2029452;R-HSA-2029449;R-HSA-1861621;R-HSA-2029459;R-HSA-2029457
R-HSA-192823	Viral mRNA Translation	2	101	0.00889868	0.542786	0.542786	2	2	0.000164487	9606	Homo sapiens	P62273;P49207	P62273;P49207	R-HSA-192704;R-HSA-192841
R-HSA-180910	Vpr-mediated nuclear import of PICs	1	44	0.00387665	0.547231	0.547231	2	2	0.000164487	9606	Homo sapiens	P17096	P17096	R-HSA-180627;R-HSA-180622
R-HSA-9646399	Aggrephagy	1	44	0.00387665	0.547231	0.547231	4	15	0.00123365	9606	Homo sapiens	Q13509	Q13509	R-HSA-9646679;R-HSA-9646390;R-HSA-9646383;R-HSA-9646685
R-HSA-425397	Transport of vitamins, nucleosides, and related molecules	1	44	0.00387665	0.547231	0.547231	4	39	0.0032075	9606	Homo sapiens	P36404	P36404	R-HSA-5250209;R-HSA-5250210;R-HSA-5250217;R-HSA-5672027
R-HSA-1660661	Sphingolipid de novo biosynthesis	1	44	0.00387665	0.547231	0.547231	1	30	0.00246731	9606	Homo sapiens	O14495	O14495	R-HSA-428696
R-HSA-5633008	TP53 Regulates Transcription of Cell Death Genes	1	44	0.00387665	0.547231	0.547231	1	67	0.00551032	9606	Homo sapiens	P25445	P25445	R-HSA-6800001
R-HSA-72689	Formation of a pool of free 40S subunits	2	102	0.00898678	0.548101	0.548101	2	2	0.000164487	9606	Homo sapiens	P62273;P49207	P62273;P49207	R-HSA-72673;R-HSA-72676
R-HSA-9633012	Response of EIF2AK4 (GCN2) to amino acid deficiency	2	102	0.00898678	0.548101	0.548101	4	16	0.0013159	9606	Homo sapiens	P62273;P49207	P62273;P49207	R-HSA-9633008;R-HSA-9633742;R-HSA-9634669;R-HSA-9633005
R-HSA-9020702	Interleukin-1 signaling	2	102	0.00898678	0.548101	0.548101	1	46	0.00378321	9606	Homo sapiens	P04271;P0DJI8	P04271;P0DJI8	R-HSA-168166
R-HSA-6783783	Interleukin-10 signaling	1	45	0.00396476	0.555328	0.555328	1	15	0.00123365	9606	Homo sapiens	Q14116	Q14116	R-HSA-6784160
R-HSA-5668914	Diseases of metabolism	2	104	0.009163	0.558603	0.558603	3	114	0.00937577	9606	Homo sapiens	P10109;P51688	P10109;P51688	R-HSA-2263444;R-HSA-5580269;R-HSA-9036050
R-HSA-9607240	FLT3 Signaling	5	278	0.0244934	0.561092	0.561092	11	61	0.00501686	9606	Homo sapiens	P05106;P36507;P02549;P02751;P11277	P05106;P36507;P02549;P02751;P11277	R-HSA-5672980;R-HSA-5674132;R-HSA-5674373;R-HSA-5672965;R-HSA-5672978;R-HSA-5674130;R-HSA-5674496;R-HSA-5674366;R-HSA-5672972;R-HSA-5672973;R-HSA-5672969
R-HSA-168276	NS1 Mediated Effects on Host Pathways	1	46	0.00405286	0.56328	0.56328	1	6	0.000493462	9606	Homo sapiens	P05161	P05161	R-HSA-1176059
R-HSA-211859	Biological oxidations	4	222	0.0195595	0.566516	0.566516	6	176	0.0144749	9606	Homo sapiens	P10109;P36269;Q86WA6;P27338	P10109;P36269;Q86WA6;P27338	R-HSA-141202;R-HSA-5433072;R-HSA-141200;R-HSA-8943279;R-HSA-6784959;R-HSA-193101
R-HSA-176033	Interactions of Vpr with host cellular proteins	1	47	0.00414097	0.571091	0.571091	2	4	0.000328974	9606	Homo sapiens	P17096	P17096	R-HSA-180627;R-HSA-180622
R-HSA-194138	Signaling by VEGF	2	107	0.00942731	0.574029	0.574029	4	83	0.00682622	9606	Homo sapiens	P05106;P06756	P05106;P06756	R-HSA-5218830;R-HSA-5218836;R-HSA-5218851;R-HSA-5218818
R-HSA-9609507	Protein localization	3	166	0.0146256	0.574761	0.574761	6	53	0.00435891	9606	Homo sapiens	Q5JTJ3;O15254;P04156	Q5JTJ3;O15254;P04156	R-HSA-9033233;R-HSA-1307802;R-HSA-9617595;R-HSA-9033235;R-HSA-9033236;R-HSA-9617596
R-HSA-73893	DNA Damage Bypass	1	48	0.00422907	0.578763	0.578763	5	34	0.00279628	9606	Homo sapiens	P05161	P05161	R-HSA-5653766;R-HSA-5653780;R-HSA-5653786;R-HSA-5653754;R-HSA-5653770
R-HSA-5339562	Uptake and actions of bacterial toxins	1	48	0.00422907	0.578763	0.578763	1	65	0.00534583	9606	Homo sapiens	P36507	P36507	R-HSA-5211356
R-HSA-163685	Integration of energy metabolism	2	109	0.00960352	0.584094	0.584094	9	62	0.0050991	9606	Homo sapiens	P11166;P59768	P11166;P59768	R-HSA-825631;R-HSA-400037;R-HSA-422320;R-HSA-400097;R-HSA-400046;R-HSA-381612;R-HSA-400092;R-HSA-499981;R-HSA-381706
R-HSA-418597	G alpha (z) signalling events	1	49	0.00431718	0.586299	0.586299	4	13	0.00106917	9606	Homo sapiens	P59768	P59768	R-HSA-749453;R-HSA-750988;R-HSA-751024;R-HSA-749446
R-HSA-190828	Gap junction trafficking	1	49	0.00431718	0.586299	0.586299	3	20	0.00164487	9606	Homo sapiens	Q13509	Q13509	R-HSA-190520;R-HSA-191737;R-HSA-190877
R-HSA-437239	Recycling pathway of L1	1	49	0.00431718	0.586299	0.586299	2	14	0.00115141	9606	Homo sapiens	Q13509	Q13509	R-HSA-445077;R-HSA-445071
R-HSA-9012852	Signaling by NOTCH3	1	49	0.00431718	0.586299	0.586299	1	37	0.00304301	9606	Homo sapiens	O15540	O15540	R-HSA-9016751
R-HSA-1236975	Antigen processing-Cross presentation	3	169	0.0148899	0.586888	0.586888	4	22	0.00180936	9606	Homo sapiens	Q9UIQ6;P06756;P25774	Q9UIQ6;P06756;P25774	R-HSA-1236948;R-HSA-1236954;R-HSA-1236958;R-HSA-1236956
R-HSA-168253	Host Interactions with Influenza Factors	1	50	0.00440529	0.5937	0.5937	1	8	0.000657949	9606	Homo sapiens	P05161	P05161	R-HSA-1176059
R-HSA-168254	Influenza Infection	3	171	0.0150661	0.59485	0.59485	3	58	0.00477013	9606	Homo sapiens	P62273;P05161;P49207	P62273;P05161;P49207	R-HSA-192704;R-HSA-1176059;R-HSA-192841
R-HSA-877300	Interferon gamma signaling	3	172	0.0151542	0.598794	0.598794	1	15	0.00123365	9606	Homo sapiens	P13284;P01903;P20036	P13284;P01903;P20036	R-HSA-1031716
R-HSA-156827	L13a-mediated translational silencing of Ceruloplasmin expression	2	112	0.00986784	0.598863	0.598863	2	3	0.000246731	9606	Homo sapiens	P62273;P49207	P62273;P49207	R-HSA-156823;R-HSA-156826
R-HSA-157858	Gap junction trafficking and regulation	1	51	0.00449339	0.60097	0.60097	3	24	0.00197385	9606	Homo sapiens	Q13509	Q13509	R-HSA-190520;R-HSA-191737;R-HSA-190877
R-HSA-112310	Neurotransmitter release cycle	1	51	0.00449339	0.60097	0.60097	1	32	0.0026318	9606	Homo sapiens	P43004	P43004	R-HSA-210404
R-HSA-1799339	SRP-dependent cotranslational protein targeting to membrane	2	113	0.00995595	0.603698	0.603698	5	5	0.000411218	9606	Homo sapiens	P62273;P49207	P62273;P49207	R-HSA-1799326;R-HSA-1799330;R-HSA-1799329;R-HSA-1799335;R-HSA-1799332
R-HSA-72706	GTP hydrolysis and joining of the 60S ribosomal subunit	2	113	0.00995595	0.603698	0.603698	3	3	0.000246731	9606	Homo sapiens	P62273;P49207	P62273;P49207	R-HSA-72672;R-HSA-72619;R-HSA-72671
R-HSA-72695	Formation of the ternary complex, and subsequently, the 43S complex	1	52	0.0045815	0.60811	0.60811	1	3	0.000246731	9606	Homo sapiens	P62273	P62273	R-HSA-72691
R-HSA-112043	PLC beta mediated events	1	52	0.0045815	0.60811	0.60811	3	31	0.00254955	9606	Homo sapiens	P09471	P09471	R-HSA-112037;R-HSA-111879;R-HSA-111870
R-HSA-2029485	Role of phospholipids in phagocytosis	2	114	0.0100441	0.608489	0.608489	5	12	0.000986923	9606	Homo sapiens	P01602;P01861	P01602;P01861	R-HSA-2029272;R-HSA-2029273;R-HSA-2029270;R-HSA-2029271;R-HSA-2029268
R-HSA-6781823	Formation of TC-NER Pre-Incision Complex	1	53	0.0046696	0.615123	0.615123	2	7	0.000575705	9606	Homo sapiens	P05114	P05114	R-HSA-6782069;R-HSA-6782004
R-HSA-6811436	COPI-independent Golgi-to-ER retrograde traffic	1	53	0.0046696	0.615123	0.615123	2	7	0.000575705	9606	Homo sapiens	Q13509	Q13509	R-HSA-8849350;R-HSA-8849353
R-HSA-112040	G-protein mediated events	1	53	0.0046696	0.615123	0.615123	3	40	0.00328974	9606	Homo sapiens	P09471	P09471	R-HSA-112037;R-HSA-111879;R-HSA-111870
R-HSA-5653656	Vesicle-mediated transport	13	761	0.0670485	0.615157	0.615157	38	251	0.0206431	9606	Homo sapiens	Q9UIQ6;O94855;O14791;Q9BY43;Q13509;P11277;P16157;Q5KU26;P02549;P01602;P01877;Q9BRG1;P0DJI8	Q9UIQ6;O94855;O14791;Q9BY43;Q13509;P11277;P16157;Q5KU26;P02549;P01602;P01877;Q9BRG1;P0DJI8	R-HSA-8849350;R-HSA-1445143;R-HSA-5694421;R-HSA-5694418;R-HSA-6811426;R-HSA-203973;R-HSA-2512800;R-HSA-5694417;R-HSA-6809006;R-HSA-917700;R-HSA-1445149;R-HSA-6809003;R-HSA-8849353;R-HSA-1445144;R-HSA-917696;R-HSA-6809011;R-HSA-6809010;R-HSA-2316347;R-HSA-2168889;R-HSA-5694413;R-HSA-2187261;R-HSA-2203516;R-HSA-2981040;R-HSA-190877;R-HSA-5694409;R-HSA-6807877;R-HSA-6807875;R-HSA-5694527;R-HSA-20400…
R-HSA-202424	Downstream TCR signaling	2	116	0.0102203	0.61794	0.61794	1	24	0.00197385	9606	Homo sapiens	P01903;P20036	P01903;P20036	R-HSA-202307
R-HSA-5620924	Intraflagellar transport	1	54	0.00475771	0.622011	0.622011	6	12	0.000986923	9606	Homo sapiens	Q13509	Q13509	R-HSA-5624949;R-HSA-5625424;R-HSA-5625426;R-HSA-5625421;R-HSA-5624952;R-HSA-5625416
R-HSA-927802	Nonsense-Mediated Decay (NMD)	2	117	0.0103084	0.622599	0.622599	5	6	0.000493462	9606	Homo sapiens	P62273;P49207	P62273;P49207	R-HSA-927836;R-HSA-927789;R-HSA-927832;R-HSA-927813;R-HSA-927889
R-HSA-975957	Nonsense Mediated Decay (NMD) enhanced by the Exon Junction Complex (EJC)	2	117	0.0103084	0.622599	0.622599	4	5	0.000411218	9606	Homo sapiens	P62273;P49207	P62273;P49207	R-HSA-927836;R-HSA-927832;R-HSA-927813;R-HSA-927889
R-HSA-2408522	Selenoamino acid metabolism	2	118	0.0103965	0.627215	0.627215	2	23	0.0018916	9606	Homo sapiens	P62273;P49207	P62273;P49207	R-HSA-2408529;R-HSA-5333615
R-HSA-9639288	Amino acids regulate mTORC1	1	55	0.00484581	0.628776	0.628776	8	12	0.000986923	9606	Homo sapiens	Q16864	Q16864	R-HSA-9640195;R-HSA-9640167;R-HSA-9639286;R-HSA-9646468;R-HSA-9640168;R-HSA-9645608;R-HSA-9640175;R-HSA-9645598
R-HSA-977443	GABA receptor activation	1	56	0.00493392	0.635421	0.635421	3	12	0.000986923	9606	Homo sapiens	P59768	P59768	R-HSA-1013020;R-HSA-1013013;R-HSA-1013012
R-HSA-72613	Eukaryotic Translation Initiation	2	120	0.0105727	0.636316	0.636316	12	21	0.00172712	9606	Homo sapiens	P62273;P49207	P62273;P49207	R-HSA-72673;R-HSA-72672;R-HSA-72691;R-HSA-72676;R-HSA-156823;R-HSA-156826;R-HSA-72697;R-HSA-72619;R-HSA-156808;R-HSA-157849;R-HSA-72621;R-HSA-72671
R-HSA-72737	Cap-dependent Translation Initiation	2	120	0.0105727	0.636316	0.636316	10	18	0.00148038	9606	Homo sapiens	P62273;P49207	P62273;P49207	R-HSA-72673;R-HSA-72672;R-HSA-72691;R-HSA-72676;R-HSA-72697;R-HSA-72619;R-HSA-156808;R-HSA-157849;R-HSA-72621;R-HSA-72671
R-HSA-72187	mRNA 3'-end processing	1	57	0.00502203	0.641947	0.641947	3	3	0.000246731	9606	Homo sapiens	Q8IYB3	Q8IYB3	R-HSA-8849157;R-HSA-72180;R-HSA-72185
R-HSA-3371497	HSP90 chaperone cycle for steroid hormone receptors (SHR)	1	57	0.00502203	0.641947	0.641947	1	12	0.000986923	9606	Homo sapiens	Q13509	Q13509	R-HSA-5618080
R-HSA-72649	Translation initiation complex formation	1	59	0.00519824	0.654653	0.654653	2	2	0.000164487	9606	Homo sapiens	P62273	P62273	R-HSA-156808;R-HSA-157849
R-HSA-72702	Ribosomal scanning and start codon recognition	1	59	0.00519824	0.654653	0.654653	2	2	0.000164487	9606	Homo sapiens	P62273	P62273	R-HSA-72697;R-HSA-72621
R-HSA-193648	NRAGE signals death through JNK	1	59	0.00519824	0.654653	0.654653	3	7	0.000575705	9606	Homo sapiens	P08138	P08138	R-HSA-205115;R-HSA-204958;R-HSA-205132
R-HSA-72662	Activation of the mRNA upon binding of the cap-binding complex and eIFs, and subsequent binding to 43S	1	60	0.00528634	0.660837	0.660837	2	6	0.000493462	9606	Homo sapiens	P62273	P62273	R-HSA-156808;R-HSA-157849
R-HSA-1221632	Meiotic synapsis	1	60	0.00528634	0.660837	0.660837	1	6	0.000493462	9606	Homo sapiens	Q9UH99	Q9UH99	R-HSA-912408
R-HSA-8986944	Transcriptional Regulation by MECP2	1	61	0.00537445	0.666911	0.666911	6	77	0.00633276	9606	Homo sapiens	Q9HCE1	Q9HCE1	R-HSA-9615570;R-HSA-9615554;R-HSA-9615571;R-HSA-9021183;R-HSA-9021182;R-HSA-9615501
R-HSA-2559586	DNA Damage/Telomere Stress Induced Senescence	1	61	0.00537445	0.666911	0.666911	1	17	0.00139814	9606	Homo sapiens	P17096	P17096	R-HSA-4647594
R-HSA-1912408	Pre-NOTCH Transcription and Translation	1	62	0.00546256	0.672876	0.672876	13	27	0.00222058	9606	Homo sapiens	Q9HCE1	Q9HCE1	R-HSA-1912413;R-HSA-1912412;R-HSA-1606682;R-HSA-1912409;R-HSA-1912410;R-HSA-1912406;R-HSA-1912368;R-HSA-1912364;R-HSA-1912367;R-HSA-1912366;R-HSA-1912363;R-HSA-1912362;R-HSA-1606561
R-HSA-1236394	Signaling by ERBB4	1	62	0.00546256	0.672876	0.672876	1	52	0.00427667	9606	Homo sapiens	P04271	P04271	R-HSA-8954179
R-HSA-5625740	RHO GTPases activate PKNs	1	63	0.00555066	0.678735	0.678735	3	20	0.00164487	9606	Homo sapiens	P62745	P62745	R-HSA-5623622;R-HSA-5623632;R-HSA-5623667
R-HSA-1834949	Cytosolic sensors of pathogen-associated DNA	1	63	0.00555066	0.678735	0.678735	2	48	0.00394769	9606	Homo sapiens	Q16666	Q16666	R-HSA-1834939;R-HSA-1834951
R-HSA-6782210	Gap-filling DNA repair synthesis and ligation in TC-NER	1	64	0.00563877	0.68449	0.68449	2	2	0.000164487	9606	Homo sapiens	P05114	P05114	R-HSA-6782227;R-HSA-6782208
R-HSA-983189	Kinesins	1	64	0.00563877	0.68449	0.68449	2	14	0.00115141	9606	Homo sapiens	Q13509	Q13509	R-HSA-983259;R-HSA-983266
R-HSA-9033241	Peroxisomal protein import	1	64	0.00563877	0.68449	0.68449	3	26	0.00213833	9606	Homo sapiens	O15254	O15254	R-HSA-9033233;R-HSA-9033235;R-HSA-9033236
R-HSA-1632852	Macroautophagy	2	132	0.01163	0.687301	0.687301	5	74	0.00608603	9606	Homo sapiens	Q9BY43;Q13509	Q9BY43;Q13509	R-HSA-5682388;R-HSA-9646679;R-HSA-9646390;R-HSA-9646383;R-HSA-9646685
R-HSA-6782135	Dual incision in TC-NER	1	65	0.00572687	0.690142	0.690142	6	6	0.000493462	9606	Homo sapiens	P05114	P05114	R-HSA-6782211;R-HSA-6782131;R-HSA-6782224;R-HSA-6782141;R-HSA-6782204;R-HSA-6782138
R-HSA-8873719	RAB geranylgeranylation	1	65	0.00572687	0.690142	0.690142	2	5	0.000411218	9606	Homo sapiens	O95716	O95716	R-HSA-8870469;R-HSA-8870466
R-HSA-1268020	Mitochondrial protein import	1	65	0.00572687	0.690142	0.690142	1	14	0.00115141	9606	Homo sapiens	Q5JTJ3	Q5JTJ3	R-HSA-1307802
R-HSA-211897	Cytochrome P450 - arranged by substrate type	1	65	0.00572687	0.690142	0.690142	1	61	0.00501686	9606	Homo sapiens	P10109	P10109	R-HSA-193101
R-HSA-73856	RNA Polymerase II Transcription Termination	1	66	0.00581498	0.695693	0.695693	1	4	0.000328974	9606	Homo sapiens	Q8IYB3	Q8IYB3	R-HSA-72180
R-HSA-8936459	RUNX1 regulates genes involved in megakaryocyte differentiation and platelet function	1	66	0.00581498	0.695693	0.695693	1	33	0.00271404	9606	Homo sapiens	Q9HCE1	Q9HCE1	R-HSA-8937097
R-HSA-204005	COPII-mediated vesicle transport	1	68	0.00599119	0.7065	0.7065	11	16	0.0013159	9606	Homo sapiens	O94855	O94855	R-HSA-5694439;R-HSA-5694421;R-HSA-5694418;R-HSA-203973;R-HSA-5694417;R-HSA-5694446;R-HSA-5694527;R-HSA-204008;R-HSA-5694522;R-HSA-5694441;R-HSA-5694409
R-HSA-5690714	CD22 mediated BCR regulation	1	70	0.0061674	0.716926	0.716926	3	4	0.000328974	9606	Homo sapiens	P01602	P01602	R-HSA-5690740;R-HSA-5690702;R-HSA-5690701
R-HSA-5663220	RHO GTPases Activate Formins	2	141	0.0124229	0.72159	0.72159	2	27	0.00222058	9606	Homo sapiens	Q13509;P62745	Q13509;P62745	R-HSA-5666070;R-HSA-5666169
R-HSA-3906995	Diseases associated with O-glycosylation of proteins	1	71	0.00625551	0.721999	0.721999	1	9	0.000740192	9606	Homo sapiens	P35442	P35442	R-HSA-6785565
R-HSA-9006931	Signaling by Nuclear Receptors	4	273	0.0240529	0.725023	0.725023	18	188	0.0154618	9606	Homo sapiens	Q9HCE1;P55058;P59768	P55058-1;Q9HCE1;P59768;P55058-2	R-HSA-9012203;R-HSA-9618486;R-HSA-9021601;R-HSA-9021600;R-HSA-9618392;R-HSA-9657791;R-HSA-9012196;R-HSA-9605052;R-HSA-9624925;R-HSA-9011961;R-HSA-9012186;R-HSA-9021596;R-HSA-9618405;R-HSA-9038545;R-HSA-9012208;R-HSA-9618479;R-HSA-9011958;R-HSA-9624365
R-HSA-418594	G alpha (i) signalling events	6	407	0.035859	0.742639	0.742639	21	154	0.0126655	9606	Homo sapiens	P09471;Q9BX79;P59768;P0DJI8;P98160;O00468	P09471;Q9BX79;P59768;P0DJI8;P98160;O00468	R-HSA-2453863;R-HSA-112037;R-HSA-8982637;R-HSA-749454;R-HSA-111879;R-HSA-2404131;R-HSA-167429;R-HSA-167433;R-HSA-380073;R-HSA-2423785;R-HSA-2429643;R-HSA-112271;R-HSA-2453876;R-HSA-167408;R-HSA-751001;R-HSA-167415;R-HSA-420883;R-HSA-167419;R-HSA-8982640;R-HSA-749456;R-HSA-111870
R-HSA-73887	Death Receptor Signalling	2	147	0.0129515	0.742654	0.742654	42	90	0.00740192	9606	Homo sapiens	P08138;P25445	P08138;P25445	R-HSA-83586;R-HSA-83650;R-HSA-193665;R-HSA-193668;R-HSA-193669;R-HSA-193672;R-HSA-71050;R-HSA-193679;R-HSA-193677;R-HSA-205132;R-HSA-9012761;R-HSA-193682;R-HSA-193686;R-HSA-204949;R-HSA-193684;R-HSA-193694;R-HSA-204958;R-HSA-209566;R-HSA-193695;R-HSA-193696;R-HSA-193702;R-HSA-193703;R-HSA-209573;R-HSA-193636;R-HSA-193700;R-HSA-193642;R-HSA-193643;R-HSA-193641;R-HSA-193705;R-HSA-193646;R-HSA-75244…
R-HSA-9612973	Autophagy	2	147	0.0129515	0.742654	0.742654	6	95	0.00781314	9606	Homo sapiens	Q9BY43;Q13509	Q9BY43;Q13509	R-HSA-5682388;R-HSA-9646679;R-HSA-9646390;R-HSA-9631065;R-HSA-9646383;R-HSA-9646685
R-HSA-1266738	Developmental Biology	17	1076	0.0948018	0.745683	0.745683	34	510	0.0419442	9606	Homo sapiens	P05106;P36507;P50552;P06756;Q13509;O00468;P11047;P11277;P16157;P12110;P62273;O60486;P02549;P62745;P08575;P04156;P49207	P05106;P36507;P50552;P06756;Q13509;O00468;P11047;P11277;P16157;P12110;P62273;O60486;P02549;P62745;P08575;P04156;P49207	R-HSA-443778;R-HSA-419087;R-HSA-445071;R-HSA-376140;R-HSA-416588;R-HSA-445076;R-HSA-445077;R-HSA-374675;R-HSA-374686;R-HSA-9014610;R-HSA-373729;R-HSA-445091;R-HSA-109862;R-HSA-392751;R-HSA-375151;R-HSA-434989;R-HSA-373739;R-HSA-419049;R-HSA-447030;R-HSA-428534;R-HSA-392053;R-HSA-392054;R-HSA-9014652;R-HSA-375155;R-HSA-392051;R-HSA-373746;R-HSA-375154;R-HSA-443774;R-HSA-391868;R-HSA-391871;R-HSA-4…
R-HSA-204998	Cell death signalling via NRAGE, NRIF and NADE	1	76	0.00669604	0.746042	0.746042	10	17	0.00139814	9606	Homo sapiens	P08138	P08138	R-HSA-193650;R-HSA-204949;R-HSA-204981;R-HSA-193669;R-HSA-205115;R-HSA-205112;R-HSA-204958;R-HSA-205117;R-HSA-193677;R-HSA-205132
R-HSA-9663891	Selective autophagy	1	77	0.00678414	0.750596	0.750596	4	35	0.00287853	9606	Homo sapiens	Q13509	Q13509	R-HSA-9646679;R-HSA-9646390;R-HSA-9646383;R-HSA-9646685
R-HSA-376176	Signaling by ROBO receptors	3	218	0.019207	0.752504	0.752504	4	59	0.00485237	9606	Homo sapiens	P50552;P62273;P49207	P50552;P62273;P49207	R-HSA-428534;R-HSA-9014652;R-HSA-376140;R-HSA-9014610
R-HSA-2029482	Regulation of actin dynamics for phagocytic cup formation	2	150	0.0132159	0.752669	0.752669	6	24	0.00197385	9606	Homo sapiens	P01602;P01861	P01602;P01861	R-HSA-2197697;R-HSA-2029453;R-HSA-2029467;R-HSA-2029451;R-HSA-2029476;R-HSA-2029458
R-HSA-159236	Transport of Mature mRNA derived from an Intron-Containing Transcript	1	78	0.00687225	0.755069	0.755069	4	4	0.000328974	9606	Homo sapiens	Q8IYB3	Q8IYB3	R-HSA-75097;R-HSA-75096;R-HSA-75098;R-HSA-159101
R-HSA-6781827	Transcription-Coupled Nucleotide Excision Repair (TC-NER)	1	78	0.00687225	0.755069	0.755069	11	16	0.0013159	9606	Homo sapiens	P05114	P05114	R-HSA-6782069;R-HSA-6782004;R-HSA-6782211;R-HSA-6782131;R-HSA-6782227;R-HSA-6782224;R-HSA-6782208;R-HSA-6782141;R-HSA-6782204;R-HSA-6782138;R-HSA-6782234
R-HSA-1912422	Pre-NOTCH Expression and Processing	1	78	0.00687225	0.755069	0.755069	13	37	0.00304301	9606	Homo sapiens	Q9HCE1	Q9HCE1	R-HSA-1912413;R-HSA-1912412;R-HSA-1606682;R-HSA-1912409;R-HSA-1912410;R-HSA-1912406;R-HSA-1912368;R-HSA-1912364;R-HSA-1912367;R-HSA-1912366;R-HSA-1912363;R-HSA-1912362;R-HSA-1606561
R-HSA-168273	Influenza Viral RNA Transcription and Replication	2	151	0.013304	0.755932	0.755932	2	13	0.00106917	9606	Homo sapiens	P62273;P49207	P62273;P49207	R-HSA-192704;R-HSA-192841
R-HSA-8852276	The role of GTSE1 in G2/M progression after G2 checkpoint	1	79	0.00696035	0.759462	0.759462	3	10	0.000822436	9606	Homo sapiens	Q13509	Q13509	R-HSA-8852306;R-HSA-8852298;R-HSA-8852280
R-HSA-1169408	ISG15 antiviral mechanism	1	80	0.00704846	0.763776	0.763776	16	16	0.0013159	9606	Homo sapiens	P05161	P05161	R-HSA-1678841;R-HSA-936462;R-HSA-1169395;R-HSA-1678843;R-HSA-1169394;R-HSA-1678842;R-HSA-1169397;R-HSA-1169399;R-HSA-1169398;R-HSA-1169307;R-HSA-1176059;R-HSA-1169403;R-HSA-1169402;R-HSA-1169405;R-HSA-1169404;R-HSA-1169406
R-HSA-9009391	Extra-nuclear estrogen signaling	1	80	0.00704846	0.763776	0.763776	3	38	0.00312526	9606	Homo sapiens	P59768	P59768	R-HSA-9021596;R-HSA-9021601;R-HSA-9021600
R-HSA-913531	Interferon Signaling	4	289	0.0254626	0.764866	0.764866	18	66	0.00542808	9606	Homo sapiens	P13284;P01903;P05161;P20036	P13284;P01903;P05161;P20036	R-HSA-1678841;R-HSA-936462;R-HSA-1169395;R-HSA-1678843;R-HSA-1169394;R-HSA-1678842;R-HSA-1169397;R-HSA-1169399;R-HSA-1169398;R-HSA-1169307;R-HSA-1176059;R-HSA-1169403;R-HSA-1031716;R-HSA-1169402;R-HSA-1169405;R-HSA-1169404;R-HSA-1169406;R-HSA-1015702
R-HSA-382551	Transport of small molecules	11	731	0.0644053	0.768719	0.768719	22	436	0.0358582	9606	Homo sapiens	Q16864;P55058;P80188;P55087;P11166;P59768;P43004;Q0VD83;P35612;P36404	P55058-1;Q16864;P80188;P55087;P11166;P59768;P43004;Q0VD83;P55058-2;P35612;P36404	R-HSA-432067;R-HSA-432195;R-HSA-428015;R-HSA-450092;R-HSA-5226979;R-HSA-5672027;R-HSA-5671707;R-HSA-450088;R-HSA-8854408;R-HSA-5250209;R-HSA-5250210;R-HSA-5252133;R-HSA-5339524;R-HSA-422320;R-HSA-5229273;R-HSA-5250217;R-HSA-507870;R-HSA-432188;R-HSA-507868;R-HSA-5246444;R-HSA-917841;R-HSA-266299
R-HSA-187037	Signaling by NTRK1 (TRKA)	1	82	0.00722467	0.772176	0.772176	4	65	0.00534583	9606	Homo sapiens	P36507	P36507	R-HSA-9610154;R-HSA-9610152;R-HSA-9610153;R-HSA-9610156
R-HSA-1483255	PI Metabolism	1	84	0.00740088	0.780278	0.780278	7	84	0.00690846	9606	Homo sapiens	Q08AM6	Q08AM6	R-HSA-1676168;R-HSA-1675866;R-HSA-1676174;R-HSA-1675921;R-HSA-1676005;R-HSA-1676020;R-HSA-1675910
R-HSA-438064	Post NMDA receptor activation events	1	84	0.00740088	0.780278	0.780278	1	39	0.0032075	9606	Homo sapiens	Q13509	Q13509	R-HSA-9619542
R-HSA-168255	Influenza Life Cycle	2	160	0.0140969	0.783667	0.783667	2	50	0.00411218	9606	Homo sapiens	P62273;P49207	P62273;P49207	R-HSA-192704;R-HSA-192841
R-HSA-74752	Signaling by Insulin receptor	1	85	0.00748899	0.784221	0.784221	2	34	0.00279628	9606	Homo sapiens	Q16864	Q16864	R-HSA-74723;R-HSA-5252133
R-HSA-72202	Transport of Mature Transcript to Cytoplasm	1	87	0.0076652	0.791897	0.791897	4	13	0.00106917	9606	Homo sapiens	Q8IYB3	Q8IYB3	R-HSA-75097;R-HSA-75096;R-HSA-75098;R-HSA-159101
R-HSA-1500620	Meiosis	1	88	0.0077533	0.795633	0.795633	1	15	0.00123365	9606	Homo sapiens	Q9UH99	Q9UH99	R-HSA-912408
R-HSA-162587	HIV Life Cycle	2	165	0.0145374	0.797855	0.797855	12	114	0.00937577	9606	Homo sapiens	Q9BY43;P17096	Q9BY43;P17096	R-HSA-3159232;R-HSA-175250;R-HSA-164514;R-HSA-8951690;R-HSA-175174;R-HSA-175108;R-HSA-164522;R-HSA-173115;R-HSA-3159227;R-HSA-162590;R-HSA-164845;R-HSA-175117
R-HSA-2559583	Cellular Senescence	2	165	0.0145374	0.797855	0.797855	4	89	0.00731968	9606	Homo sapiens	Q9HCE1;P17096	Q9HCE1;P17096	R-HSA-3209111;R-HSA-3209114;R-HSA-4647594;R-HSA-3209151
R-HSA-1169410	Antiviral mechanism by IFN-stimulated genes	1	89	0.00784141	0.799302	0.799302	16	31	0.00254955	9606	Homo sapiens	P05161	P05161	R-HSA-1678841;R-HSA-936462;R-HSA-1169395;R-HSA-1678843;R-HSA-1169394;R-HSA-1678842;R-HSA-1169397;R-HSA-1169399;R-HSA-1169398;R-HSA-1169307;R-HSA-1176059;R-HSA-1169403;R-HSA-1169402;R-HSA-1169405;R-HSA-1169404;R-HSA-1169406
R-HSA-5687128	MAPK6/MAPK4 signaling	1	89	0.00784141	0.799302	0.799302	2	40	0.00328974	9606	Homo sapiens	Q9HCE1	Q9HCE1	R-HSA-5687103;R-HSA-5687113
R-HSA-1280218	Adaptive Immune System	14	944	0.0831718	0.80834	0.80834	67	260	0.0213833	9606	Homo sapiens	Q9UIQ6;P50552;P06756;O94855;P78310;Q13509;P13284;Q5KU26;P01903;P01602;P08575;P25774;P20036;Q99538	Q9UIQ6;P50552;P06756;O94855;P78310;Q13509;P13284;Q5KU26;P01903;P01602;P08575;P25774;P20036;Q99538	R-HSA-9606162;R-HSA-2130336;R-HSA-9606163;R-HSA-2130725;R-HSA-202245;R-HSA-202248;R-HSA-2130731;R-HSA-2130349;R-HSA-8862090;R-HSA-983426;R-HSA-2130478;R-HSA-983425;R-HSA-983424;R-HSA-983709;R-HSA-983707;R-HSA-9606151;R-HSA-2130486;R-HSA-983703;R-HSA-5690702;R-HSA-983700;R-HSA-5690701;R-HSA-2130619;R-HSA-9606159;R-HSA-983696;R-HSA-2213248;R-HSA-5690740;R-HSA-202291;R-HSA-2130706;R-HSA-199093;R-HSA…
R-HSA-446728	Cell junction organization	1	92	0.00810573	0.809919	0.809919	1	37	0.00304301	9606	Homo sapiens	P50552	P50552	R-HSA-446364
R-HSA-983170	Antigen Presentation: Folding, assembly and peptide loading of class I MHC	1	93	0.00819383	0.813333	0.813333	5	16	0.0013159	9606	Homo sapiens	O94855	O94855	R-HSA-983422;R-HSA-203979;R-HSA-983426;R-HSA-983425;R-HSA-983424
R-HSA-9010553	Regulation of expression of SLITs and ROBOs	2	172	0.0151542	0.816338	0.816338	2	19	0.00156263	9606	Homo sapiens	P62273;P49207	P62273;P49207	R-HSA-9014652;R-HSA-9014610
R-HSA-2559580	Oxidative Stress Induced Senescence	1	94	0.00828194	0.816685	0.816685	3	40	0.00328974	9606	Homo sapiens	Q9HCE1	Q9HCE1	R-HSA-3209111;R-HSA-3209114;R-HSA-3209151
R-HSA-9610379	HCMV Late Events	2	173	0.0152423	0.818852	0.818852	2	19	0.00156263	9606	Homo sapiens	Q9BY43;Q9BRG1	Q9BY43;Q9BRG1	R-HSA-9610954;R-HSA-9610942
R-HSA-380320	Recruitment of NuMA to mitotic centrosomes	1	95	0.00837004	0.819978	0.819978	1	2	0.000164487	9606	Homo sapiens	Q13509	Q13509	R-HSA-380316
R-HSA-983695	Antigen activates B Cell Receptor (BCR) leading to generation of second messengers	1	95	0.00837004	0.819978	0.819978	10	25	0.00205609	9606	Homo sapiens	P01602	P01602	R-HSA-9606162;R-HSA-9606163;R-HSA-983709;R-HSA-983707;R-HSA-9606151;R-HSA-983703;R-HSA-1112666;R-HSA-983700;R-HSA-9606159;R-HSA-983696
R-HSA-442755	Activation of NMDA receptors and postsynaptic events	1	96	0.00845815	0.823211	0.823211	3	70	0.00575705	9606	Homo sapiens	Q13509	Q13509	R-HSA-9610627;R-HSA-9619542;R-HSA-9610408
R-HSA-1592230	Mitochondrial biogenesis	1	96	0.00845815	0.823211	0.823211	1	36	0.00296077	9606	Homo sapiens	Q9BRQ6	Q9BRQ6	R-HSA-8949609
R-HSA-2029480	Fcgamma receptor (FCGR) dependent phagocytosis	2	175	0.0154185	0.823788	0.823788	17	42	0.00345423	9606	Homo sapiens	P01602;P01861	P01602;P01861	R-HSA-2197697;R-HSA-2029467;R-HSA-2029272;R-HSA-2029273;R-HSA-2029270;R-HSA-2029271;R-HSA-1861621;R-HSA-2029268;R-HSA-2029458;R-HSA-2029459;R-HSA-2029457;R-HSA-2029455;R-HSA-2029452;R-HSA-2029453;R-HSA-2029451;R-HSA-2029449;R-HSA-2029476
R-HSA-373080	Class B/2 (Secretin family receptors)	1	97	0.00854626	0.826387	0.826387	1	20	0.00164487	9606	Homo sapiens	P59768	P59768	R-HSA-381612
R-HSA-70326	Glucose metabolism	1	98	0.00863436	0.829506	0.829506	1	49	0.00402994	9606	Homo sapiens	P09467	P09467	R-HSA-70479
R-HSA-425407	SLC-mediated transmembrane transport	3	251	0.0221145	0.830822	0.830822	8	190	0.0156263	9606	Homo sapiens	P11166;P43004;P36404	P11166;P43004;P36404	R-HSA-5250209;R-HSA-5250210;R-HSA-5339524;R-HSA-5250217;R-HSA-428015;R-HSA-450092;R-HSA-5672027;R-HSA-450088
R-HSA-193704	p75 NTR receptor-mediated signalling	1	99	0.00872247	0.83257	0.83257	37	50	0.00411218	9606	Homo sapiens	P08138	P08138	R-HSA-193665;R-HSA-193668;R-HSA-193669;R-HSA-193672;R-HSA-193679;R-HSA-193677;R-HSA-205132;R-HSA-9012761;R-HSA-193682;R-HSA-193686;R-HSA-204949;R-HSA-193684;R-HSA-193694;R-HSA-204958;R-HSA-209566;R-HSA-193695;R-HSA-193696;R-HSA-193702;R-HSA-193703;R-HSA-209573;R-HSA-193636;R-HSA-193700;R-HSA-193642;R-HSA-193643;R-HSA-193641;R-HSA-193705;R-HSA-193646;R-HSA-193647;R-HSA-193650;R-HSA-193655;R-HSA-20…
R-HSA-1296071	Potassium Channels	1	99	0.00872247	0.83257	0.83257	3	19	0.00156263	9606	Homo sapiens	P59768	P59768	R-HSA-1013020;R-HSA-1013013;R-HSA-1013012
R-HSA-2730905	Role of LAT2/NTAL/LAB on calcium mobilization	1	102	0.00898678	0.841435	0.841435	2	7	0.000575705	9606	Homo sapiens	P01602	P01602	R-HSA-2730860;R-HSA-2730884
R-HSA-6791226	Major pathway of rRNA processing in the nucleolus and cytosol	2	183	0.0161233	0.842352	0.842352	2	7	0.000575705	9606	Homo sapiens	P62273;P49207	P62273;P49207	R-HSA-6791223;R-HSA-6791218
R-HSA-6811434	COPI-dependent Golgi-to-ER retrograde traffic	1	103	0.00907489	0.844285	0.844285	2	11	0.00090468	9606	Homo sapiens	Q13509	Q13509	R-HSA-6811426;R-HSA-6811423
R-HSA-5619102	SLC transporter disorders	1	103	0.00907489	0.844285	0.844285	1	65	0.00534583	9606	Homo sapiens	P11166	P11166	R-HSA-5632804
R-HSA-9609646	HCMV Infection	3	262	0.0230837	0.851754	0.851754	4	31	0.00254955	9606	Homo sapiens	Q9BY43;Q13509;Q9BRG1	Q9BY43;Q13509;Q9BRG1	R-HSA-9614343;R-HSA-9610954;R-HSA-9610942;R-HSA-9614367
R-HSA-166520	Signaling by NTRKs	1	106	0.00933921	0.852533	0.852533	4	127	0.0104449	9606	Homo sapiens	P36507	P36507	R-HSA-9610154;R-HSA-9610152;R-HSA-9610153;R-HSA-9610156
R-HSA-425393	Transport of inorganic cations/anions and amino acids/oligopeptides	1	107	0.00942731	0.855184	0.855184	1	75	0.00616827	9606	Homo sapiens	P43004	P43004	R-HSA-428015
R-HSA-5696398	Nucleotide Excision Repair	1	110	0.00969163	0.862858	0.862858	11	36	0.00296077	9606	Homo sapiens	P05114	P05114	R-HSA-6782069;R-HSA-6782004;R-HSA-6782211;R-HSA-6782131;R-HSA-6782227;R-HSA-6782224;R-HSA-6782208;R-HSA-6782141;R-HSA-6782204;R-HSA-6782138;R-HSA-6782234
R-HSA-156580	Phase II - Conjugation of compounds	1	110	0.00969163	0.862858	0.862858	1	68	0.00559257	9606	Homo sapiens	P36269	P36269	R-HSA-8943279
R-HSA-8868773	rRNA processing in the nucleus and cytosol	2	193	0.0170044	0.863065	0.863065	2	15	0.00123365	9606	Homo sapiens	P62273;P49207	P62273;P49207	R-HSA-6791223;R-HSA-6791218
R-HSA-8939211	ESR-mediated signaling	2	196	0.0172687	0.868778	0.868778	9	107	0.00880007	9606	Homo sapiens	Q9HCE1;P59768	Q9HCE1;P59768	R-HSA-9011961;R-HSA-9012203;R-HSA-9012186;R-HSA-9021596;R-HSA-9021601;R-HSA-9012208;R-HSA-9021600;R-HSA-9012196;R-HSA-9011958
R-HSA-112315	Transmission across Chemical Synapses	3	274	0.024141	0.871994	0.871994	9	155	0.0127478	9606	Homo sapiens	Q13509;P59768;P43004	Q13509;P59768;P43004	R-HSA-9610627;R-HSA-1013020;R-HSA-9619542;R-HSA-210439;R-HSA-210404;R-HSA-9610408;R-HSA-1013013;R-HSA-500717;R-HSA-1013012
R-HSA-5173105	O-linked glycosylation	1	114	0.0100441	0.872463	0.872463	2	28	0.00230282	9606	Homo sapiens	P35442	P35442	R-HSA-5173005;R-HSA-5173192
R-HSA-5610787	Hedgehog 'off' state	1	114	0.0100441	0.872463	0.872463	2	32	0.0026318	9606	Homo sapiens	Q13509	Q13509	R-HSA-5610733;R-HSA-5610767
R-HSA-1474165	Reproduction	1	114	0.0100441	0.872463	0.872463	1	24	0.00197385	9606	Homo sapiens	Q9UH99	Q9UH99	R-HSA-912408
R-HSA-9648025	EML4 and NUDC in mitotic spindle formation	1	117	0.0103084	0.879224	0.879224	2	5	0.000411218	9606	Homo sapiens	Q13509	Q13509	R-HSA-9648114;R-HSA-9648017
R-HSA-2871809	FCERI mediated Ca+2 mobilization	1	117	0.0103084	0.879224	0.879224	2	11	0.00090468	9606	Homo sapiens	P01602	P01602	R-HSA-2730888;R-HSA-2730833
R-HSA-72312	rRNA processing	2	203	0.0178855	0.881269	0.881269	2	21	0.00172712	9606	Homo sapiens	P62273;P49207	P62273;P49207	R-HSA-6791223;R-HSA-6791218
R-HSA-2871796	FCERI mediated MAPK activation	1	119	0.0104846	0.883533	0.883533	2	20	0.00164487	9606	Homo sapiens	P01602	P01602	R-HSA-2730851;R-HSA-2730886
R-HSA-157118	Signaling by NOTCH	2	205	0.0180617	0.884631	0.884631	14	151	0.0124188	9606	Homo sapiens	Q9HCE1;O15540	Q9HCE1;O15540	R-HSA-1912413;R-HSA-1912412;R-HSA-1606682;R-HSA-1912409;R-HSA-9016751;R-HSA-1912410;R-HSA-1912406;R-HSA-1912368;R-HSA-1912364;R-HSA-1912367;R-HSA-1912366;R-HSA-1912363;R-HSA-1912362;R-HSA-1606561
R-HSA-9018519	Estrogen-dependent gene expression	1	120	0.0105727	0.885629	0.885629	6	64	0.00526359	9606	Homo sapiens	Q9HCE1	Q9HCE1	R-HSA-9011961;R-HSA-9012203;R-HSA-9012186;R-HSA-9012208;R-HSA-9012196;R-HSA-9011958
R-HSA-199991	Membrane Trafficking	8	635	0.0559471	0.888476	0.888476	32	218	0.0179291	9606	Homo sapiens	P16157;Q9UIQ6;O94855;Q9BY43;P02549;Q13509;Q9BRG1;P11277	P16157;Q9UIQ6;O94855;Q9BY43;P02549;Q13509;Q9BRG1;P11277	R-HSA-8849350;R-HSA-1445143;R-HSA-5694421;R-HSA-5694418;R-HSA-6811426;R-HSA-203973;R-HSA-5694417;R-HSA-6809006;R-HSA-917700;R-HSA-1445149;R-HSA-6809003;R-HSA-8849353;R-HSA-1445144;R-HSA-917696;R-HSA-6809011;R-HSA-6809010;R-HSA-2316347;R-HSA-5694413;R-HSA-190877;R-HSA-5694409;R-HSA-6807877;R-HSA-6807875;R-HSA-5694527;R-HSA-204008;R-HSA-5694522;R-HSA-5694439;R-HSA-917693;R-HSA-6811423;R-HSA-5694446…
R-HSA-112314	Neurotransmitter receptors and postsynaptic signal transmission	2	208	0.018326	0.889511	0.889511	7	107	0.00880007	9606	Homo sapiens	Q13509;P59768	Q13509;P59768	R-HSA-9610627;R-HSA-1013020;R-HSA-9619542;R-HSA-9610408;R-HSA-1013013;R-HSA-500717;R-HSA-1013012
R-HSA-397014	Muscle contraction	2	209	0.0184141	0.891095	0.891095	8	41	0.00337199	9606	Homo sapiens	P20929;P29536	P20929;P29536	R-HSA-390597;R-HSA-445700;R-HSA-390598;R-HSA-390593;R-HSA-445699;R-HSA-390595;R-HSA-445704;R-HSA-445705
R-HSA-392499	Metabolism of proteins	30	2012	0.177269	0.891188	0.891188	73	873	0.0717987	9606	Homo sapiens	Q14766;P05546;P55268;O14791;P18065;P59768;P11047;P36404;Q8IXL7;P62273;P02549;P09471;P04062;O95716;P04066;P98160;O94855;Q14515;Q9BTW9;P14207;Q13509;P35442;O95980;Q08431;P11277;P15289;P16157;P0DJI8;P02751;P49207	Q14766;P05546;P55268;O14791;P18065;P59768;P11047;P36404;Q8IXL7;P62273;P02549;P09471;P04062;O95716;P04066;P98160;O94855;Q14515;Q9BTW9;P14207;Q13509;P35442;O95980;Q08431;P11277;P15289;P16157;P0DJI8;P02751;P49207	R-HSA-1614362;R-HSA-5694421;R-HSA-5694418;R-HSA-1799326;R-HSA-5173192;R-HSA-8850560;R-HSA-5694417;R-HSA-156808;R-HSA-156823;R-HSA-156826;R-HSA-5694413;R-HSA-157849;R-HSA-5694409;R-HSA-6807877;R-HSA-5676917;R-HSA-6807875;R-HSA-72619;R-HSA-72621;R-HSA-8867370;R-HSA-5694439;R-HSA-8955706;R-HSA-6814418;R-HSA-5694446;R-HSA-5693807;R-HSA-1799330;R-HSA-1799329;R-HSA-1799335;R-HSA-8866105;R-HSA-1799332;R…
R-HSA-1483257	Phospholipid metabolism	2	212	0.0186784	0.895721	0.895721	13	205	0.0168599	9606	Homo sapiens	Q13018;Q08AM6	Q13018;Q08AM6	R-HSA-1675866;R-HSA-1602398;R-HSA-1675921;R-HSA-1602417;R-HSA-1676020;R-HSA-1602377;R-HSA-1676168;R-HSA-1602446;R-HSA-1676174;R-HSA-1602368;R-HSA-1676005;R-HSA-1602374;R-HSA-1675910
R-HSA-2500257	Resolution of Sister Chromatid Cohesion	1	126	0.0111013	0.897443	0.897443	4	8	0.000657949	9606	Homo sapiens	Q13509	Q13509	R-HSA-2484822;R-HSA-1638803;R-HSA-2468287;R-HSA-1638821
R-HSA-3700989	Transcriptional Regulation by TP53	4	367	0.0323348	0.898429	0.898429	5	258	0.0212189	9606	Homo sapiens	Q7LG56;P09669;Q9HCE1;P25445	Q7LG56;P09669;Q9HCE1;P25445	R-HSA-2318752;R-HSA-2321904;R-HSA-6800001;R-HSA-5632892;R-HSA-163214
R-HSA-1643685	Disease	20	1415	0.12467	0.899021	0.899021	73	1053	0.0866025	9606	Homo sapiens	P05106;P36507;Q9BY43;P10109;Q13509;P51888;P35442;P11166;O00468;P51688;Q99983;P62273;P05161;P17096;Q9BRG1;P07585;Q9BX79;P98160;P02751;P49207	P05106;P36507;Q9BY43;P10109;Q13509;P51888;P35442;P11166;O00468;P51688;Q99983;P62273;P05161;P17096;Q9BRG1;P07585;Q9BX79;P98160;P02751;P49207	R-HSA-3636919;R-HSA-6802919;R-HSA-6802918;R-HSA-8951690;R-HSA-6802916;R-HSA-6802914;R-HSA-175108;R-HSA-6802912;R-HSA-9036289;R-HSA-6802927;R-HSA-6802926;R-HSA-3656254;R-HSA-6802925;R-HSA-9036290;R-HSA-6802924;R-HSA-3159227;R-HSA-180622;R-HSA-9614367;R-HSA-6802922;R-HSA-6802921;R-HSA-175117;R-HSA-6802935;R-HSA-175250;R-HSA-3595175;R-HSA-6802934;R-HSA-3656230;R-HSA-180627;R-HSA-6802933;R-HSA-680293…
R-HSA-1483206	Glycerophospholipid biosynthesis	1	129	0.0113656	0.902886	0.902886	6	125	0.0102805	9606	Homo sapiens	Q13018	Q13018	R-HSA-1602377;R-HSA-1602398;R-HSA-1602446;R-HSA-1602368;R-HSA-1602417;R-HSA-1602374
R-HSA-198933	Immunoregulatory interactions between a Lymphoid and a non-Lymphoid cell	3	297	0.0261674	0.904091	0.904091	3	43	0.00353648	9606	Homo sapiens	Q5KU26;P78310;P01602	Q5KU26;P78310;P01602	R-HSA-199093;R-HSA-199161;R-HSA-8862090
R-HSA-1500931	Cell-Cell communication	1	130	0.0114537	0.904635	0.904635	1	60	0.00493462	9606	Homo sapiens	P50552	P50552	R-HSA-446364
R-HSA-416476	G alpha (q) signalling events	2	219	0.0192952	0.905817	0.905817	4	35	0.00287853	9606	Homo sapiens	P59768;P0DJI8	P59768;P0DJI8	R-HSA-749448;R-HSA-749452;R-HSA-750993;R-HSA-379048
R-HSA-195721	Signaling by WNT	3	299	0.0263436	0.906509	0.906509	7	157	0.0129122	9606	Homo sapiens	Q9HCE1;P09471;P59768	Q9HCE1;P09471;P59768	R-HSA-398193;R-HSA-3965444;R-HSA-4518575;R-HSA-3965447;R-HSA-4518585;R-HSA-3965441;R-HSA-398040
R-HSA-8856688	Golgi-to-ER retrograde transport	1	137	0.0120705	0.916035	0.916035	4	18	0.00148038	9606	Homo sapiens	Q13509	Q13509	R-HSA-8849350;R-HSA-6811426;R-HSA-6811423;R-HSA-8849353
R-HSA-909733	Interferon alpha/beta signaling	1	137	0.0120705	0.916035	0.916035	1	20	0.00164487	9606	Homo sapiens	P05161	P05161	R-HSA-1015702
R-HSA-6807070	PTEN Regulation	1	139	0.0122467	0.919036	0.919036	24	56	0.00460564	9606	Homo sapiens	Q9HCE1	Q9HCE1	R-HSA-8944650;R-HSA-8944522;R-HSA-2318752;R-HSA-8948651;R-HSA-8944684;R-HSA-8948524;R-HSA-8945709;R-HSA-8948621;R-HSA-8948623;R-HSA-8948641;R-HSA-8944706;R-HSA-8944483;R-HSA-8948612;R-HSA-8948582;R-HSA-8948583;R-HSA-8944632;R-HSA-8948536;R-HSA-8944569;R-HSA-8948569;R-HSA-8944538;R-HSA-8948602;R-HSA-8944497;R-HSA-8948594;R-HSA-8944599
R-HSA-194840	Rho GTPase cycle	1	141	0.0124229	0.92193	0.92193	5	5	0.000411218	9606	Homo sapiens	P62745	P62745	R-HSA-194913;R-HSA-194854;R-HSA-195146;R-HSA-194922;R-HSA-194894
R-HSA-162909	Host Interactions of HIV factors	1	144	0.0126872	0.926079	0.926079	3	54	0.00444115	9606	Homo sapiens	P17096	P17096	R-HSA-180627;R-HSA-180630;R-HSA-180622
R-HSA-5663202	Diseases of signal transduction	4	399	0.0351542	0.930218	0.930218	25	316	0.025989	9606	Homo sapiens	P05106;P36507;Q9BX79;P02751	P05106;P36507;Q9BX79;P02751	R-HSA-6802919;R-HSA-6802918;R-HSA-6802916;R-HSA-6802914;R-HSA-6803234;R-HSA-6803233;R-HSA-6802912;R-HSA-6802927;R-HSA-6802926;R-HSA-6802925;R-HSA-6802924;R-HSA-6802922;R-HSA-6802921;R-HSA-6802935;R-HSA-6802934;R-HSA-6802933;R-HSA-6802932;R-HSA-6802943;R-HSA-6802942;R-HSA-6802941;R-HSA-2453818;R-HSA-6802911;R-HSA-6802910;R-HSA-6803230;R-HSA-6803227
R-HSA-5358351	Signaling by Hedgehog	1	150	0.0132159	0.933729	0.933729	2	82	0.00674398	9606	Homo sapiens	Q13509	Q13509	R-HSA-5610733;R-HSA-5610767
R-HSA-597592	Post-translational protein modification	19	1417	0.124846	0.934915	0.934915	32	512	0.0421087	9606	Homo sapiens	Q14766;P05546;P55268;O94855;O14791;Q14515;P14207;Q13509;P35442;O95980;Q08431;P11047;P11277;P15289;P16157;P02549;O95716;P04066;P02751	Q14766;P05546;P55268;O94855;O14791;Q14515;P14207;Q13509;P35442;O95980;Q08431;P11047;P11277;P15289;P16157;P02549;O95716;P04066;P02751	R-HSA-8870469;R-HSA-1614362;R-HSA-5173005;R-HSA-5694421;R-HSA-5694418;R-HSA-8870466;R-HSA-5173192;R-HSA-203973;R-HSA-5694417;R-HSA-8955712;R-HSA-6809006;R-HSA-6809003;R-HSA-6809011;R-HSA-8955869;R-HSA-6809010;R-HSA-5694413;R-HSA-5694409;R-HSA-6807877;R-HSA-6807875;R-HSA-8865774;R-HSA-8952289;R-HSA-5694527;R-HSA-204008;R-HSA-8940388;R-HSA-5694522;R-HSA-8867370;R-HSA-5694439;R-HSA-8955706;R-HSA-569…
R-HSA-162599	Late Phase of HIV Life Cycle	1	152	0.0133921	0.9361	0.9361	2	76	0.00625051	9606	Homo sapiens	Q9BY43	Q9BY43	R-HSA-3159232;R-HSA-3159227
R-HSA-162906	HIV Infection	2	248	0.0218502	0.938689	0.938689	15	157	0.0129122	9606	Homo sapiens	Q9BY43;P17096	Q9BY43;P17096	R-HSA-164514;R-HSA-8951690;R-HSA-175174;R-HSA-175108;R-HSA-164522;R-HSA-3159227;R-HSA-180622;R-HSA-164845;R-HSA-175117;R-HSA-3159232;R-HSA-175250;R-HSA-180627;R-HSA-180630;R-HSA-173115;R-HSA-162590
R-HSA-2262752	Cellular responses to stress	6	564	0.0496916	0.942441	0.942441	17	224	0.0184226	9606	Homo sapiens	Q9HCE1;Q16864;P62273;Q13509;P17096;P49207	Q9HCE1;Q16864;P62273;Q13509;P17096;P49207	R-HSA-9633008;R-HSA-9639286;R-HSA-3209111;R-HSA-3209114;R-HSA-4647594;R-HSA-9645598;R-HSA-3209151;R-HSA-9640195;R-HSA-9640167;R-HSA-5618080;R-HSA-9646468;R-HSA-9640168;R-HSA-9645608;R-HSA-9640175;R-HSA-9633742;R-HSA-9634669;R-HSA-9633005
R-HSA-983231	Factors involved in megakaryocyte development and platelet production	1	160	0.0140969	0.944769	0.944769	2	43	0.00353648	9606	Homo sapiens	Q13509	Q13509	R-HSA-983259;R-HSA-983266
R-HSA-5663205	Infectious disease	8	711	0.0626432	0.94508	0.94508	23	390	0.032075	9606	Homo sapiens	P36507;Q9BY43;P62273;P05161;Q13509;P17096;Q9BRG1;P49207	P36507;Q9BY43;P62273;P05161;Q13509;P17096;Q9BRG1;P49207	R-HSA-164514;R-HSA-192704;R-HSA-8951690;R-HSA-175174;R-HSA-175108;R-HSA-164522;R-HSA-1176059;R-HSA-192841;R-HSA-3159227;R-HSA-9610942;R-HSA-180622;R-HSA-9614367;R-HSA-164845;R-HSA-175117;R-HSA-3159232;R-HSA-175250;R-HSA-180627;R-HSA-5211356;R-HSA-180630;R-HSA-9614343;R-HSA-9610954;R-HSA-173115;R-HSA-162590
R-HSA-8953897	Cellular responses to external stimuli	6	578	0.0509251	0.950519	0.950519	17	255	0.0209721	9606	Homo sapiens	Q9HCE1;Q16864;P62273;Q13509;P17096;P49207	Q9HCE1;Q16864;P62273;Q13509;P17096;P49207	R-HSA-9633008;R-HSA-9639286;R-HSA-3209111;R-HSA-3209114;R-HSA-4647594;R-HSA-9645598;R-HSA-3209151;R-HSA-9640195;R-HSA-9640167;R-HSA-5618080;R-HSA-9646468;R-HSA-9640168;R-HSA-9645608;R-HSA-9640175;R-HSA-9633742;R-HSA-9634669;R-HSA-9633005
R-HSA-2871837	FCERI mediated NF-kB activation	1	167	0.0147137	0.951388	0.951388	1	19	0.00156263	9606	Homo sapiens	P01602	P01602	R-HSA-2730882
R-HSA-983169	Class I MHC mediated antigen processing & presentation	4	441	0.0388546	0.958321	0.958321	10	47	0.00386545	9606	Homo sapiens	Q9UIQ6;P06756;O94855;P25774	Q9UIQ6;P06756;O94855;P25774	R-HSA-983422;R-HSA-983162;R-HSA-1236948;R-HSA-1236954;R-HSA-203979;R-HSA-1236958;R-HSA-983426;R-HSA-1236956;R-HSA-983425;R-HSA-983424
R-HSA-983705	Signaling by the B Cell Receptor (BCR)	1	176	0.0155066	0.958751	0.958751	13	43	0.00353648	9606	Homo sapiens	P01602	P01602	R-HSA-9606162;R-HSA-9606163;R-HSA-5690740;R-HSA-1112666;R-HSA-983709;R-HSA-983707;R-HSA-9606151;R-HSA-983703;R-HSA-5690702;R-HSA-983700;R-HSA-5690701;R-HSA-9606159;R-HSA-983696
R-HSA-72163	mRNA Splicing - Major Pathway	1	180	0.015859	0.961657	0.961657	8	9	0.000740192	9606	Homo sapiens	Q8IYB3	Q8IYB3	R-HSA-72160;R-HSA-72130;R-HSA-156661;R-HSA-72139;R-HSA-72107;R-HSA-72124;R-HSA-72143;R-HSA-72127
R-HSA-109581	Apoptosis	1	180	0.015859	0.961657	0.961657	4	141	0.0115963	9606	Homo sapiens	P25445	P25445	R-HSA-139952;R-HSA-3465459;R-HSA-73945;R-HSA-3465448
R-HSA-5619115	Disorders of transmembrane transporters	1	180	0.015859	0.961657	0.961657	1	87	0.00715519	9606	Homo sapiens	P11166	P11166	R-HSA-5632804
R-HSA-983712	Ion channel transport	1	184	0.0162115	0.964358	0.964358	1	41	0.00337199	9606	Homo sapiens	Q16864	Q16864	R-HSA-5252133
R-HSA-5357801	Programmed Cell Death	1	185	0.0162996	0.965003	0.965003	7	154	0.0126655	9606	Homo sapiens	P25445	P25445	R-HSA-3465429;R-HSA-139952;R-HSA-5675456;R-HSA-3465459;R-HSA-73945;R-HSA-5213462;R-HSA-3465448
R-HSA-71291	Metabolism of amino acids and derivatives	3	374	0.0329515	0.965606	0.965606	3	245	0.0201497	9606	Homo sapiens	P62273;P52758;P49207	P62273;P52758;P49207	R-HSA-2408529;R-HSA-9014641;R-HSA-5333615
R-HSA-72172	mRNA Splicing	1	188	0.0165639	0.96687	0.96687	8	14	0.00115141	9606	Homo sapiens	Q8IYB3	Q8IYB3	R-HSA-72160;R-HSA-72130;R-HSA-156661;R-HSA-72139;R-HSA-72107;R-HSA-72124;R-HSA-72143;R-HSA-72127
R-HSA-2467813	Separation of Sister Chromatids	1	190	0.0167401	0.96806	0.96806	2	8	0.000657949	9606	Homo sapiens	Q13509	Q13509	R-HSA-2467809;R-HSA-2467811
R-HSA-72766	Translation	2	294	0.0259031	0.969612	0.969612	24	99	0.00814212	9606	Homo sapiens	P62273;P49207	P62273;P49207	R-HSA-72673;R-HSA-72672;R-HSA-1799326;R-HSA-141671;R-HSA-72676;R-HSA-156907;R-HSA-72619;R-HSA-156808;R-HSA-141673;R-HSA-72621;R-HSA-156915;R-HSA-156912;R-HSA-72691;R-HSA-156823;R-HSA-156826;R-HSA-72697;R-HSA-156923;R-HSA-1799330;R-HSA-141691;R-HSA-1799329;R-HSA-157849;R-HSA-1799335;R-HSA-72671;R-HSA-1799332
R-HSA-195258	RHO GTPase Effectors	2	295	0.0259912	0.97008	0.97008	17	112	0.00921128	9606	Homo sapiens	Q13509;P62745	Q13509;P62745	R-HSA-5666070;R-HSA-5623632;R-HSA-5623667;R-HSA-419087;R-HSA-8981443;R-HSA-5667037;R-HSA-419083;R-HSA-419049;R-HSA-5671993;R-HSA-5666169;R-HSA-5623622;R-HSA-5671970;R-HSA-5666178;R-HSA-5625901;R-HSA-5671919;R-HSA-419197;R-HSA-5672329
R-HSA-1852241	Organelle biogenesis and maintenance	2	298	0.0262555	0.971442	0.971442	9	86	0.00707295	9606	Homo sapiens	Q9BRQ6;Q13509	Q9BRQ6;Q13509	R-HSA-5624949;R-HSA-8949609;R-HSA-5625424;R-HSA-5625426;R-HSA-5625421;R-HSA-5624952;R-HSA-5625416;R-HSA-5618328;R-HSA-5618331
R-HSA-69275	G2/M Transition	1	198	0.0174449	0.972406	0.972406	3	78	0.006415	9606	Homo sapiens	Q13509	Q13509	R-HSA-8852306;R-HSA-8852298;R-HSA-8852280
R-HSA-375276	Peptide ligand-binding receptors	1	198	0.0174449	0.972406	0.972406	1	76	0.00625051	9606	Homo sapiens	P0DJI8	P0DJI8	R-HSA-391913
R-HSA-453274	Mitotic G2-G2/M phases	1	200	0.0176211	0.973398	0.973398	3	80	0.00657949	9606	Homo sapiens	Q13509	Q13509	R-HSA-8852306;R-HSA-8852298;R-HSA-8852280
R-HSA-68882	Mitotic Anaphase	1	202	0.0177974	0.974354	0.974354	2	11	0.00090468	9606	Homo sapiens	Q13509	Q13509	R-HSA-2467809;R-HSA-2467811
R-HSA-5617833	Cilium Assembly	1	202	0.0177974	0.974354	0.974354	8	50	0.00411218	9606	Homo sapiens	Q13509	Q13509	R-HSA-5624949;R-HSA-5625424;R-HSA-5625426;R-HSA-5625421;R-HSA-5624952;R-HSA-5625416;R-HSA-5618328;R-HSA-5618331
R-HSA-68877	Mitotic Prometaphase	1	203	0.0178855	0.974819	0.974819	8	20	0.00164487	9606	Homo sapiens	Q13509	Q13509	R-HSA-9648114;R-HSA-9648017;R-HSA-2484822;R-HSA-375302;R-HSA-380316;R-HSA-1638803;R-HSA-2468287;R-HSA-1638821
R-HSA-2555396	Mitotic Metaphase and Anaphase	1	203	0.0178855	0.974819	0.974819	2	12	0.000986923	9606	Homo sapiens	Q13509	Q13509	R-HSA-2467809;R-HSA-2467811
R-HSA-6811442	Intra-Golgi and retrograde Golgi-to-ER traffic	1	206	0.0181498	0.976164	0.976164	4	48	0.00394769	9606	Homo sapiens	Q13509	Q13509	R-HSA-8849350;R-HSA-6811426;R-HSA-6811423;R-HSA-8849353
R-HSA-9609690	HCMV Early Events	1	208	0.018326	0.977021	0.977021	2	12	0.000986923	9606	Homo sapiens	Q13509	Q13509	R-HSA-9614343;R-HSA-9614367
R-HSA-8878171	Transcriptional regulation by RUNX1	1	208	0.018326	0.977021	0.977021	12	132	0.0108562	9606	Homo sapiens	Q9HCE1	Q9HCE1	R-HSA-8938440;R-HSA-8935864;R-HSA-8937097;R-HSA-8935785;R-HSA-8939129;R-HSA-8935930;R-HSA-8936058;R-HSA-8938507;R-HSA-8937134;R-HSA-8936068;R-HSA-8935766;R-HSA-8938487
R-HSA-73894	DNA Repair	2	313	0.0275771	0.977404	0.977404	16	326	0.0268114	9606	Homo sapiens	P05161;P05114	P05161;P05114	R-HSA-5653780;R-HSA-6782211;R-HSA-6782208;R-HSA-5653786;R-HSA-5653754;R-HSA-5653766;R-HSA-6782069;R-HSA-6782004;R-HSA-6782131;R-HSA-6782227;R-HSA-6782224;R-HSA-6782141;R-HSA-6782204;R-HSA-5653770;R-HSA-6782138;R-HSA-6782234
R-HSA-2454202	Fc epsilon receptor (FCERI) signaling	1	218	0.019207	0.980867	0.980867	12	63	0.00518135	9606	Homo sapiens	P01602	P01602	R-HSA-2730888;R-HSA-2730843;R-HSA-2730860;R-HSA-2454240;R-HSA-2454208;R-HSA-2454192;R-HSA-2730833;R-HSA-2730851;R-HSA-2454239;R-HSA-2730882;R-HSA-2730884;R-HSA-2730886
R-HSA-112316	Neuronal System	3	420	0.0370044	0.982011	0.982011	9	208	0.0171067	9606	Homo sapiens	Q13509;P59768;P43004	Q13509;P59768;P43004	R-HSA-9610627;R-HSA-1013020;R-HSA-9619542;R-HSA-210439;R-HSA-210404;R-HSA-9610408;R-HSA-1013013;R-HSA-500717;R-HSA-1013012
R-HSA-72203	Processing of Capped Intron-Containing Pre-mRNA	1	245	0.0215859	0.988342	0.988342	15	32	0.0026318	9606	Homo sapiens	Q8IYB3	Q8IYB3	R-HSA-72160;R-HSA-8849157;R-HSA-72130;R-HSA-72139;R-HSA-72107;R-HSA-72143;R-HSA-72180;R-HSA-156661;R-HSA-75097;R-HSA-72185;R-HSA-75096;R-HSA-75098;R-HSA-72124;R-HSA-72127;R-HSA-159101
R-HSA-1257604	PIP3 activates AKT signaling	1	276	0.0243172	0.993409	0.993409	24	86	0.00707295	9606	Homo sapiens	Q9HCE1	Q9HCE1	R-HSA-8944650;R-HSA-8944522;R-HSA-2318752;R-HSA-8948651;R-HSA-8944684;R-HSA-8948524;R-HSA-8945709;R-HSA-8948621;R-HSA-8948623;R-HSA-8948641;R-HSA-8944706;R-HSA-8944483;R-HSA-8948612;R-HSA-8948582;R-HSA-8948583;R-HSA-8944632;R-HSA-8948536;R-HSA-8944569;R-HSA-8948569;R-HSA-8944538;R-HSA-8948602;R-HSA-8944497;R-HSA-8948594;R-HSA-8944599
R-HSA-194315	Signaling by Rho GTPases	2	426	0.037533	0.996346	0.996346	22	117	0.0096225	9606	Homo sapiens	Q13509;P62745	Q13509;P62745	R-HSA-5666070;R-HSA-194913;R-HSA-194854;R-HSA-5623632;R-HSA-5623667;R-HSA-195146;R-HSA-194922;R-HSA-419087;R-HSA-8981443;R-HSA-5667037;R-HSA-194894;R-HSA-419083;R-HSA-419049;R-HSA-5671993;R-HSA-5666169;R-HSA-5623622;R-HSA-5671970;R-HSA-5666178;R-HSA-5625901;R-HSA-5671919;R-HSA-419197;R-HSA-5672329
R-HSA-983168	Antigen processing: Ubiquitination & Proteasome degradation	1	309	0.0272247	0.996414	0.996414	1	9	0.000740192	9606	Homo sapiens	Q9UIQ6	Q9UIQ6	R-HSA-983162
R-HSA-9006925	Intracellular signaling by second messengers	1	315	0.0277533	0.996791	0.996791	24	113	0.00929353	9606	Homo sapiens	Q9HCE1	Q9HCE1	R-HSA-8944650;R-HSA-8944522;R-HSA-2318752;R-HSA-8948651;R-HSA-8944684;R-HSA-8948524;R-HSA-8945709;R-HSA-8948621;R-HSA-8948623;R-HSA-8948641;R-HSA-8944706;R-HSA-8944483;R-HSA-8948612;R-HSA-8948582;R-HSA-8948583;R-HSA-8944632;R-HSA-8948536;R-HSA-8944569;R-HSA-8948569;R-HSA-8944538;R-HSA-8948602;R-HSA-8944497;R-HSA-8948594;R-HSA-8944599
R-HSA-373076	Class A/1 (Rhodopsin-like receptors)	1	333	0.0293392	0.9977	0.9977	1	152	0.012501	9606	Homo sapiens	P0DJI8	P0DJI8	R-HSA-391913
R-HSA-500792	GPCR ligand binding	2	469	0.0413216	0.998213	0.998213	2	179	0.0147216	9606	Homo sapiens	P59768;P0DJI8	P59768;P0DJI8	R-HSA-381612;R-HSA-391913
R-HSA-8953854	Metabolism of RNA	4	675	0.0594714	0.998339	0.998339	23	187	0.0153796	9606	Homo sapiens	P62273;Q8IYB3;Q9Y6M1;P49207	P62273;Q8IYB3;Q9Y6M1;P49207	R-HSA-72160;R-HSA-8849157;R-HSA-72130;R-HSA-927789;R-HSA-428293;R-HSA-72139;R-HSA-72107;R-HSA-927813;R-HSA-72143;R-HSA-6791223;R-HSA-927836;R-HSA-72180;R-HSA-6791218;R-HSA-927832;R-HSA-156661;R-HSA-75097;R-HSA-72185;R-HSA-75096;R-HSA-75098;R-HSA-72124;R-HSA-72127;R-HSA-159101;R-HSA-927889
R-HSA-68886	M Phase	1	372	0.0327753	0.998884	0.998884	10	70	0.00575705	9606	Homo sapiens	Q13509	Q13509	R-HSA-9648114;R-HSA-9648017;R-HSA-2484822;R-HSA-375302;R-HSA-2467809;R-HSA-2467811;R-HSA-380316;R-HSA-1638803;R-HSA-2468287;R-HSA-1638821
R-HSA-1640170	Cell Cycle	2	623	0.0548899	0.999872	0.999872	14	414	0.0340489	9606	Homo sapiens	Q13509;Q9UH99	Q13509;Q9UH99	R-HSA-9648114;R-HSA-9648017;R-HSA-375302;R-HSA-2467809;R-HSA-2467811;R-HSA-1638803;R-HSA-8852298;R-HSA-2484822;R-HSA-8852306;R-HSA-912408;R-HSA-380316;R-HSA-2468287;R-HSA-1638821;R-HSA-8852280
R-HSA-388396	GPCR downstream signalling	7	1153	0.101586	0.999916	0.999916	50	246	0.0202319	9606	Homo sapiens	P09471;P62745;Q9BX79;P59768;P0DJI8;P98160;O00468	P09471;P62745;Q9BX79;P59768;P0DJI8;P98160;O00468	R-HSA-749448;R-HSA-749454;R-HSA-111879;R-HSA-749453;R-HSA-2404131;R-HSA-167429;R-HSA-749452;R-HSA-750988;R-HSA-167433;R-HSA-749446;R-HSA-112271;R-HSA-8964614;R-HSA-8964634;R-HSA-751001;R-HSA-420883;R-HSA-8964241;R-HSA-750993;R-HSA-749456;R-HSA-751019;R-HSA-379044;R-HSA-112037;R-HSA-8964271;R-HSA-380073;R-HSA-379048;R-HSA-751013;R-HSA-751039;R-HSA-751027;R-HSA-751024;R-HSA-744886;R-HSA-751029;R-HS…
R-HSA-69278	Cell Cycle, Mitotic	1	516	0.0454626	0.999925	0.999925	13	326	0.0268114	9606	Homo sapiens	Q13509	Q13509	R-HSA-9648114;R-HSA-9648017;R-HSA-375302;R-HSA-2467809;R-HSA-2467811;R-HSA-1638803;R-HSA-8852298;R-HSA-2484822;R-HSA-8852306;R-HSA-380316;R-HSA-2468287;R-HSA-1638821;R-HSA-8852280
R-HSA-372790	Signaling by GPCR	7	1225	0.10793	0.999971	0.999971	52	425	0.0349535	9606	Homo sapiens	P09471;P62745;Q9BX79;P59768;P0DJI8;P98160;O00468	P09471;P62745;Q9BX79;P59768;P0DJI8;P98160;O00468	R-HSA-749448;R-HSA-749454;R-HSA-111879;R-HSA-749453;R-HSA-2404131;R-HSA-167429;R-HSA-749452;R-HSA-750988;R-HSA-167433;R-HSA-749446;R-HSA-112271;R-HSA-8964614;R-HSA-8964634;R-HSA-751001;R-HSA-420883;R-HSA-8964241;R-HSA-750993;R-HSA-749456;R-HSA-751019;R-HSA-379044;R-HSA-112037;R-HSA-8964271;R-HSA-381612;R-HSA-380073;R-HSA-379048;R-HSA-751013;R-HSA-751039;R-HSA-751027;R-HSA-751024;R-HSA-744886;R-HS…
R-HSA-418555	G alpha (s) signalling events	1	577	0.050837	0.999976	0.999976	3	17	0.00139814	9606	Homo sapiens	P59768	P59768	R-HSA-379044;R-HSA-744886;R-HSA-751013
R-HSA-162582	Signal Transduction	26	2805	0.247137	0.999993	0.999993	227	2289	0.188256	9606	Homo sapiens	P36507;P05106;P06756;P55268;O15540;Q16864;P59768;O00468;P11047;P02549;P09471;P98160;P25445;P55058;Q13509;P35442;P11277;P12110;Q9HCE1;P62745;P04271;Q9BX79;P08138;P0DJI8;P02751	P36507;P05106;P06756;P55268;O15540;Q16864;P59768;O00468;P11047;P02549;P09471;P98160;P25445;Q13509;P35442;P11277;P55058-1;P12110;Q9HCE1;P62745;P04271;Q9BX79;P08138;P0DJI8;P55058-2;P02751	R-HSA-443910;R-HSA-1606682;R-HSA-443905;R-HSA-167429;R-HSA-167433;R-HSA-420883;R-HSA-9021596;R-HSA-8964241;R-HSA-8964271;R-HSA-9021601;R-HSA-9021600;R-HSA-1912368;R-HSA-1912364;R-HSA-1912367;R-HSA-1912366;R-HSA-1912363;R-HSA-1912362;R-HSA-3965444;R-HSA-3965447;R-HSA-3965441;R-HSA-1912413;R-HSA-1912412;R-HSA-5218830;R-HSA-5672980;R-HSA-1912409;R-HSA-5672978;R-HSA-1912410;R-HSA-195146;R-HSA-1912406…
R-HSA-212436	Generic Transcription Pathway	4	1257	0.110749	1	1	25	823	0.0676865	9606	Homo sapiens	Q7LG56;P09669;Q9HCE1;P25445	Q7LG56;P09669;Q9HCE1;P25445	R-HSA-8938440;R-HSA-9615570;R-HSA-8937097;R-HSA-9615571;R-HSA-8938507;R-HSA-2318752;R-HSA-8936068;R-HSA-163214;R-HSA-3209151;R-HSA-9615554;R-HSA-2321904;R-HSA-8935766;R-HSA-9615501;R-HSA-8935785;R-HSA-8937134;R-HSA-6800001;R-HSA-5632892;R-HSA-3209114;R-HSA-8935864;R-HSA-8939129;R-HSA-8935930;R-HSA-8936058;R-HSA-9021183;R-HSA-9021182;R-HSA-8938487
R-HSA-73857	RNA Polymerase II Transcription	5	1379	0.121498	1	1	26	884	0.0727033	9606	Homo sapiens	Q7LG56;P09669;Q9HCE1;Q8IYB3;P25445	Q7LG56;P09669;Q9HCE1;Q8IYB3;P25445	R-HSA-8938440;R-HSA-9615570;R-HSA-8937097;R-HSA-9615571;R-HSA-8938507;R-HSA-2318752;R-HSA-8936068;R-HSA-163214;R-HSA-3209151;R-HSA-9615554;R-HSA-2321904;R-HSA-8935766;R-HSA-9615501;R-HSA-8935785;R-HSA-8937134;R-HSA-6800001;R-HSA-5632892;R-HSA-3209114;R-HSA-8935864;R-HSA-8939129;R-HSA-8935930;R-HSA-8936058;R-HSA-72180;R-HSA-9021183;R-HSA-9021182;R-HSA-8938487
R-HSA-74160	Gene expression (Transcription)	5	1521	0.134009	1	1	26	994	0.0817501	9606	Homo sapiens	Q7LG56;P09669;Q9HCE1;Q8IYB3;P25445	Q7LG56;P09669;Q9HCE1;Q8IYB3;P25445	R-HSA-8938440;R-HSA-9615570;R-HSA-8937097;R-HSA-9615571;R-HSA-8938507;R-HSA-2318752;R-HSA-8936068;R-HSA-163214;R-HSA-3209151;R-HSA-9615554;R-HSA-2321904;R-HSA-8935766;R-HSA-9615501;R-HSA-8935785;R-HSA-8937134;R-HSA-6800001;R-HSA-5632892;R-HSA-3209114;R-HSA-8935864;R-HSA-8939129;R-HSA-8935930;R-HSA-8936058;R-HSA-72180;R-HSA-9021183;R-HSA-9021182;R-HSA-8938487
